# Supplementary material for: SARS-CoV-2 infection establishes a stable and age-independent CD8+ T cell response against a dominant nucleocapsid epitope using restricted T cell receptors
Source: Nat Commun. 2023 Oct 23;14:6725. doi: 10.1038/s41467-023-42430-z (PMC10593757; doi:10.1038/s41467-023-42430-z)
Supplement: Supplementary file 3 — Supplementary data 1 [file 41467_2023_42430_MOESM3_ESM.xlsx]

## Sheet: Supplementary data 1
Supplementary Data 1 Demographics of COVID-19 convalescent and uninfected donors
Category	Vaccine	Sample ID	Age	Sex	HLA-A2	Visit
Convalescent	No	C006	30	F	P	2
Convalescent	No	C009	31	F	P	2
Convalescent	No	C014	29	F	P	1
Convalescent	No	C016	66	M	P	1
Convalescent	Yes	C020	30	F	P	2
Convalescent	Yes	C021	52	F	P	1
Convalescent	No	C023	29	F	P	1
Convalescent	No	C024	28	M	P	1
Convalescent	No	C025	31	F	P	1
Convalescent	No	C026	27	F	P	1
Convalescent	No	C027	21	F	P	1
Convalescent	No	C029	45	F	P	1
Convalescent	Yes	C030	57	F	P	1
Convalescent	No	C031	44	F	P	1
Convalescent	No	C034	68	F	P	1
Convalescent	No	C037	43	F	P	1
Convalescent	No	C038	37	F	P	1
Convalescent	No	C039	35	M	P	1
Convalescent	Yes	C040	31	F	P	1
Convalescent	No	C042	57	F	P	1
Convalescent	No	C043	65	F	P	1
Convalescent	No	C044	32	F	P	1
Convalescent	No	C045	26	F	P	1
Convalescent	Yes	C046	74	F	P	1
Convalescent	No	C052	65	F	P	1
Convalescent	No	C054	27	M	P	1
Convalescent	No	C055	33	F	P	1
Convalescent	Yes	C063	23	F	P	1
Convalescent	No	C066	65	F	P	1
Convalescent	Yes	C070	66	F	P	1
Convalescent	No	C072	38	F	P	1
Convalescent	No	C074	63	F	P	1
Convalescent	Yes	C076	57	F	P	1
Convalescent	No	C079	31	F	P	1
Convalescent	No	C080	50	M	P	1
Convalescent	No	C081	39	F	P	1
Convalescent	No	C001	59	F	N	1
Convalescent	No	C002	60	M	N	1
Convalescent	Yes	C003	32	F	N	1
Convalescent	No	C004	27	F	N	1
Convalescent	Yes	C005	23	F	N	1
Convalescent	No	C007	45	F	N	1
Convalescent	No	C008	18	M	N	1
Convalescent	No	C010	45	M	N	1
Convalescent	Yes	C012	34	F	N	1
Convalescent	No	C013	36	M	N	1
Convalescent	Yes	C015	55	F	N	1
Convalescent	No	C017	38	F	N	1
Convalescent	Yes	C018	68	F	N	1
Convalescent	No	C019	47	M	N	1
Convalescent	No	C028	44	F	N	1
Convalescent	No	C032	19	F	N	1
Convalescent	No	C033	89	F	N	1
Convalescent	Yes	C035	38	F	N	1
Convalescent	No	C036	70	F	N	1
Convalescent	No	C041	36	M	N	1
Convalescent	No	C047	73	M	N	1
Convalescent	No	C049	69	F	N	1
Convalescent	No	C050	59	M	N	1
Convalescent	No	C051	66	F	N	1
Convalescent	No	C053	61	F	N	1
Convalescent	Yes	C056	28	M	N	1
Convalescent	No	C058	38	M	N	1
Convalescent	No	C059	40	F	N	1
Convalescent	Yes	C060	21	F	N	1
Convalescent	No	C061	30	M	N	1
Convalescent	No	C064	26	M	N	1
Convalescent	No	C065	20	F	N	1
Convalescent	No	C067	60	F	N	1
Convalescent	No	C068	56	F	N	1
Convalescent	No	C071	63	M	N	1
Convalescent	No	C073	37	F	N	1
Convalescent	Yes	C075	38	F	N	1
Convalescent	No	C077	27	F	N	1
Convalescent	No	C078	33	M	N	1
Uninfected	No	U001	31	F	P	1
Uninfected	No	U002	24	M	P	1
Uninfected	No	U003	49	F	P	1
Uninfected	No	U004	29	M	P	1
Uninfected	Yes	U005	23	F	P	1
Uninfected	No	U006	39	F	P	1
Uninfected	No	U007	28	F	P	1
Uninfected	Yes	U008	78	F	P	1
Uninfected	Yes	U009	75	F	P	1
Uninfected	No	U010	30	F	P	1
Uninfected	No	U011	76	F	P	1
Uninfected	Yes	U012	80	M	P	1
Uninfected	No	U013	32	M	P	1
Uninfected	Yes	U014	34	M	P	1
Uninfected	No	U015	35	M	P	1
Uninfected	No	U016	29	F	P	1
Uninfected	No	U017	23	F	P	1
Uninfected	No	U018	64	F	P	1
Uninfected	No	U019	69	F	P	1
Uninfected	No	U020	23	F	P	1
Uninfected	Yes	U021	81	M	P	1
Uninfected	Yes	U022	32	F	P	1
Uninfected	Yes	U023	78	M	P	1
Uninfected	No	U024	27	M	P	1
Uninfected	No	U025	75	F	P	1
Uninfected	Yes	U026	89	F	P	1
Uninfected	No	U027	85	M	P	1
Uninfected	Yes	U028	66	F	P	1
Uninfected	Yes	U029	45	M	P	1
Uninfected	No	U030	36	F	P	1
Uninfected	No	U031	34	F	P	1
Uninfected	No	U032	18	F	P	1
Uninfected	No	U033	48	F	P	1
Uninfected	Yes	U034	66	M	P	1
Uninfected	Yes	U035	71	F	P	1
Uninfected	Yes	U036	34	F	N	1
Uninfected	No	U037	37	F	P	1
Uninfected	No	U038	70	M	P	1
Uninfected	Yes	U039	77	F	P	1
Uninfected	Yes	U040	66	M	P	1
Uninfected	Yes	U041	60	F	P	1
Uninfected	Yes	U042	58	F	P	1
Uninfected	No	U043	23	M	P	1
Uninfected	No	U044	80	M	P	1
Uninfected	Yes	U045	81	M	P	1
Uninfected	No	U046	75	F	P	1
Uninfected	No	U047	37	F	P	1
Uninfected	Yes	U048	32	F	P	1
Uninfected	Yes	U049	39	F	P	1
Uninfected	No	U050	72	M	P	1
Uninfected	No	U051	24	M	P	1
Uninfected	No	U052	27	F	P	1
Uninfected	No	U053	70	M	P	1
Uninfected	No	U054	80	M	P	1
Uninfected	No	U055	71	M	P	1
Uninfected	No	U056	78	M	P	1
Uninfected	No	U057	74	M	P	1
Uninfected	No	U058	24	F	P	1
Uninfected	No	U059	69	M	P	1
Uninfected	No	U060	23	M	P	1
Uninfected	No	U061	23	F	P	1
Uninfected	Yes	U062	44	F	P	1
Uninfected	Yes	U063	77	M	P	1
Uninfected	Yes	U064	77	F	P	1
Uninfected	Yes	U065	56	F	P	1
Uninfected	No	U066	36	F	P	1
Uninfected	No	U067	27	F	P	1
Uninfected	Yes	U068	41	M	N	1
Uninfected	No	U069	75	M	P	1
Uninfected	No	U070	56	M	P	1
Uninfected	Yes	U071	85	M	P	1
Uninfected	No	U072	78	F	P	1
Uninfected	Yes	U073	83	M	P	1
Uninfected	No	U074	34	F	P	1
Uninfected	No	U075	86	M	P	1
Uninfected	No	U076	70	M	P	1
Uninfected	No	U077	75	F	P	1
Uninfected	No	U078	33	F	P	1
Uninfected	No	U079	31	M	P	1
Uninfected	No	U080	30	F	P	1
Uninfected	Yes	U081	87	M	P	1
Uninfected	Yes	U082	89	F	P	1
Uninfected	No	U083	28	F	P	1
Uninfected	Yes	U084	56	M	P	1
Uninfected	Yes	U085	64	F	N	1
Uninfected	Yes	U086	70	M	P	1
Uninfected	Yes	U087	68	M	N	1
Uninfected	No	U088	35	M	P	1
Uninfected	Yes	U089	54	F	N	1
Uninfected	No	U090	35	M	P	1
Uninfected	No	U091	34	F	P	1
Uninfected	No	U092	28	M	P	1
Uninfected	Yes	U093	70	M	N	1
Uninfected	Yes	U094	74	F	P	1
Uninfected	Yes	U095	69	F	P	1
Uninfected	Yes	U096	44	F	P	1
Uninfected	Yes	U097	80	M	N	1
Uninfected	No	U098	31	F	N	1
Uninfected	Yes	U099	64	F	N	1
Uninfected	Yes	U100	21	F	N	1
Uninfected	Yes	U101	75	M	N	1
Uninfected	Yes	U102	41	F	N	1
Uninfected	Yes	U103	64	M	P	1
Uninfected	Yes	U104	50	F	N	1
Uninfected	No	U105	38	M	P	1
Uninfected	Yes	U106	83	M	P	1
Uninfected	Yes	U107	60	M	N	1
Uninfected	Yes	U108	66	F	N	1
Uninfected	No	U109	67	M	P	1
Uninfected	Yes	U110	72	F	N	1
Uninfected	Yes	U111	35	M	N	1
Uninfected	No	U112	36	M	P	1
Uninfected	Yes	U113	60	F	N	1
Uninfected	Yes	U114	65	F	N	1
Uninfected	No	U115	27	F	N	1
Uninfected	No	U116	32	F	N	1
Uninfected	Yes	U117	63	F	N	1
Uninfected	Yes	U118	85	F	P	1
Uninfected	No	U119	86	M	P	1
Uninfected	Yes	U120	87	M	P	1
Uninfected	No	U121	38	M	P	1
Uninfected	No	U122	17	F	P	1
Uninfected	No	U123	89	F	P	1
Uninfected	No	U124	77	F	P	1
Uninfected	Yes	U125	37	F	P	1
Uninfected	Yes	U126	77	M	P	1
Uninfected	No	U127	31	F	N	1
Uninfected	No	U128	65	M	P	1
Uninfected	Yes	U129	64	F	P	1
Uninfected	Yes	U130	52	M	P	1
Uninfected	No	U131	67	F	P	1
Uninfected	No	U132	73	M	P	1
Uninfected	Yes	U133	60	M	N	1
Uninfected	No	U134	81	F	P	1
Uninfected	No	U135	40	M	P	1
Uninfected	Yes	U136	92	M	P	1
Uninfected	Yes	U137	73	F	P	1
Uninfected	No	U138	86	M	P	1
