# Supplementary material for: SARS-CoV-2 infection establishes a stable and age-independent CD8+ T cell response against a dominant nucleocapsid epitope using restricted T cell receptors
Source: Nat Commun. 2023 Oct 23;14:6725. doi: 10.1038/s41467-023-42430-z (PMC10593757; doi:10.1038/s41467-023-42430-z)
Supplement: Supplementary file 4 — Supplementary data 2 [file 41467_2023_42430_MOESM4_ESM.xlsx]

## Sheet: Supplementary data 2
Supplementary Data 2 LLL binding and non-binding ab TCR sequences used in the FR model
Va-Gene	cdr3a	Ja-Gene	Vb-Gene	cdr3b	Jb-Gene	Category
TRAV1-1	CAAQGDDKIIF	TRAJ30	TRBV7-8	CPETTLGGWREGTGELFF	TRBJ2-2	Negaive
TRAV1-1	CAFRGNDYKLSF	TRAJ20	TRBV12-4	CASSLALTYEQYF	TRBJ2-7	Negaive
TRAV1-1	CAGHGGSQGNLIF	TRAJ42	TRBV13	CASSLEGRGGAFF	TRBJ1-1	Negaive
TRAV1-1	CAPKGTPLVF	TRAJ29	TRBV6-4	CASSEGLDADGELFF	TRBJ2-2	Negaive
TRAV1-1	CASFNKFYF	TRAJ21	TRBV20-1	CSARARVNTEAFF	TRBJ1-1	Negaive
TRAV1-1	CAVGGTGGFKTIF	TRAJ9	TRBV14	CASSPHKATYNEQFF	TRBJ2-1	Negaive
TRAV1-1	CAVGGYQKVTF	TRAJ13	TRBV7-6	CASSPTSGGVIRADTQYF	TRBJ2-3	Negaive
TRAV1-1	CAVGYGQNFVF	TRAJ26	TRBV7-9	CASSLRSDIVFSGNTIYF	TRBJ1-3	Negaive
TRAV1-1	CAVIYNQGGKLIF	TRAJ23	TRBV29-1	CSVEGGDRGFYEQYF	TRBJ2-7	Negaive
TRAV1-1	CAVKAGNYGQNFVF	TRAJ26	TRBV9	CASSVGTESSYEQYF	TRBJ2-7	Negaive
TRAV1-1	CAVKNDYKLSF	TRAJ20	TRBV7-8	CASSIRDRATDTQYF	TRBJ2-3	Negaive
TRAV1-1	CAVLESYNTDKLIF	TRAJ34	TRBV4-3	CASSQVTGGSYEQYF	TRBJ2-7	Negaive
TRAV1-1	CAVPMNTGFQKLVF	TRAJ8	TRBV15	CATSSIGGHRTDTQYF	TRBJ2-3	Negaive
TRAV1-1	CAVPSGGYQKVTF	TRAJ13	TRBV5-5	CASSFLAGGPTDTQYF	TRBJ2-3	Negaive
TRAV1-1	CAVPTDSWGKLQF	TRAJ24	TRBV12-5	CASGLMGTGNTIYF	TRBJ1-3	Negaive
TRAV1-1	CAVRDRDTDKLIF	TRAJ34	TRBV5-6	CASSPWGGPAFF	TRBJ1-1	Negaive
TRAV1-1	CAVRDWGKIIF	TRAJ30	TRBV15	CATSREGEGGGTGELFF	TRBJ2-2	Negaive
TRAV1-1	CAVRELDSGNTPLVF	TRAJ29	TRBV4-2	CASSQVERGPNSYEQYF	TRBJ2-7	Negaive
TRAV1-1	CAVRKGADKLIF	TRAJ34	TRBV2	CASSEMTGLSSGANVLTF	TRBJ2-6	Negaive
TRAV1-1	CAVRPDARLMF	TRAJ31	TRBV20-1	CSAPYGTANTGELFF	TRBJ2-2	Negaive
TRAV1-1	CAVRPYGQNFVF	TRAJ26	TRBV13	CASSSGTRPEVYEQYF	TRBJ2-7	Negaive
TRAV1-1	CAVRRDDKIIF	TRAJ30	TRBV7-2	CASSLESGGSAYEQYF	TRBJ2-7	Negaive
TRAV1-1	CAVRSNFNKFYF	TRAJ21	TRBV7-8	CASSHWGAAGGGQETQYF	TRBJ2-5	Negaive
TRAV1-1	CAVRVGSGYSTLTF	TRAJ11	TRBV7-9	CASSLVVDEQFF	TRBJ2-1	Negaive
TRAV1-1	CAVRVHASKIIF	TRAJ3	TRBV13	CASSSAGGSYNEQFF	TRBJ2-1	Negaive
TRAV1-1	CAVVDDKIIF	TRAJ30	TRBV12-3	CASTTPRLAGFSSPDSGANVLTF	TRBJ2-6	Negaive
TRAV12-1	CVAPNSGYSTLTF	TRAJ11	TRBV6-4	CASSDTSGSTDTQYF	TRBJ2-3	Negaive
TRAV1-2	CAADYDKVIF	TRAJ50	TRBV4-2	CASSQDRVGGAYEQYF	TRBJ2-7	Negaive
TRAV1-2	CAALDSNYQLIW	TRAJ33	TRBV20-1	CSARGTSEHEQFF	TRBJ2-1	Negaive
TRAV1-2	CAALDSNYQLIW	TRAJ33	TRBV20-1	CSATTGKENSPLHF	TRBJ1-6	Negaive
TRAV1-2	CAALNDYKLSF	TRAJ20	TRBV9	CASSVDRSSYNEQFF	TRBJ2-1	Negaive
TRAV1-2	CAALRTGSYQLTF	TRAJ28	TRBV20-1	CSARDPDRTYEQYF	TRBJ2-7	Negaive
TRAV1-2	CAAMDSNYQLIW	TRAJ33	TRBV6-4	CASSKLANNEQFF	TRBJ2-1	Negaive
TRAV1-2	CAAMDSNYQLIW	TRAJ33	TRBV7-2	CASAPRNSRSATGELFF	TRBJ2-2	Negaive
TRAV1-2	CAATTGGGNKLTF	TRAJ10	TRBV9	CASSAGTSGGNEQFF	TRBJ2-1	Negaive
TRAV1-2	CAAYNTNAGKSTF	TRAJ27	TRBV7-2	CASSFAGTGGYTF	TRBJ1-2	Negaive
TRAV1-2	CACLDSNYQLIW	TRAJ33	TRBV20-1	CSARGLADYNEQFF	TRBJ2-1	Negaive
TRAV1-2	CAFDNDYKLSF	TRAJ20	TRBV7-2	CASSLGGRRNEQFF	TRBJ2-1	Negaive
TRAV1-2	CAGMDSNYQLIW	TRAJ33	TRBV6-4	CASSTSTVGADTQYF	TRBJ2-3	Negaive
TRAV1-2	CAGNTGGFKTIF	TRAJ9	TRBV7-9	CASSEGRTGELFF	TRBJ2-2	Negaive
TRAV1-2	CAGVDSNYQLIW	TRAJ33	TRBV20-1	CSAIYRDTVEQYF	TRBJ2-7	Negaive
TRAV1-2	CAHYSSASKIIF	TRAJ3	TRBV9	CASSGGEGGEKLFF	TRBJ1-4	Negaive
TRAV1-2	CALDPSGTYKYIF	TRAJ40	TRBV15	CATSRAGTRNSPLHF	TRBJ1-6	Negaive
TRAV1-2	CALMDSNYQLIW	TRAJ33	TRBV20-1	CSARDGGAGETQYF	TRBJ2-5	Negaive
TRAV1-2	CALNNARLMF	TRAJ31	TRBV7-9	CASSKGQGTYGYTF	TRBJ1-2	Negaive
TRAV1-2	CALWGPIGFGNVLHC	TRAJ35	TRBV5-5	CASSLKSGGSYSYEQYF	TRBJ2-7	Negaive
TRAV1-2	CALYNFNKFYF	TRAJ21	TRBV7-9	CASSPGSNQPQHF	TRBJ1-5	Negaive
TRAV1-2	CAPEGNARLMF	TRAJ31	TRBV4-3	CASSHYTGQGSYEQYF	TRBJ2-7	Negaive
TRAV1-2	CAPNQAGTALIF	TRAJ15	TRBV5-6	CASSPAGGDPPPGELFF	TRBJ2-2	Negaive
TRAV1-2	CAPRGGFGNEKLTF	TRAJ48	TRBV12-4	CASSLAILPQGAHEQYF	TRBJ2-7	Negaive
TRAV1-2	CASLDSNYQLIW	TRAJ33	TRBV15	CATSVTSGNYNEQFF	TRBJ2-1	Negaive
TRAV1-2	CASMDSNYQLIW	TRAJ33	TRBV6-4	CASSDSGTDTQYF	TRBJ2-3	Negaive
TRAV1-2	CAVAATLISNYQLIW	TRAJ33	TRBV11-2	CASSSGGSPTGETQYF	TRBJ2-5	Negaive
TRAV1-2	CAVAPDSGNTPLVF	TRAJ29	TRBV9	CASSVGGIGGYTF	TRBJ1-2	Negaive
TRAV1-2	CAVAQAGTALIF	TRAJ15	TRBV16	CASSFESGPNYEQYF	TRBJ2-7	Negaive
TRAV1-2	CAVDATGANNLFF	TRAJ36	TRBV5-8	CASSGRTEFATNEKLFF	TRBJ1-4	Negaive
TRAV1-2	CAVDNQGGKLIF	TRAJ23	TRBV2	CASSEGRGSRSGNTIYF	TRBJ1-3	Negaive
TRAV1-2	CAVDSNYQLIW	TRAJ33	TRBV20-1	CSAGDQSRKKYEQYF	TRBJ2-7	Negaive
TRAV1-2	CAVEGSGYSTLTF	TRAJ11	TRBV7-9	CASSPRTSAYEQYF	TRBJ2-7	Negaive
TRAV1-2	CAVFMDTGRRALTF	TRAJ5	TRBV14	CASSRRQQGANEKLFF	TRBJ1-4	Negaive
TRAV1-2	CAVGGATNKLIF	TRAJ32	TRBV9	CASSDDRGFEAFF	TRBJ1-1	Negaive
TRAV1-2	CAVIAGAGSYQLTF	TRAJ28	TRBV7-2	CASSSDRNYGYTF	TRBJ1-2	Negaive
TRAV1-2	CAVIDSNYQLIW	TRAJ33	TRBV3-1	CASSSREGPYNEQFF	TRBJ2-1	Negaive
TRAV1-2	CAVIDSSYKLIF	TRAJ12	TRBV6-4	CASSERDGDGYTF	TRBJ1-2	Negaive
TRAV1-2	CAVINAGNNRKLIW	TRAJ38	TRBV11-2	CASSPGLATIIVETQYF	TRBJ2-5	Negaive
TRAV1-2	CAVINSNYQLIW	TRAJ33	TRBV20-1	CSAGGQGVSQPQHF	TRBJ1-5	Negaive
TRAV1-2	CAVIPGDYKLSF	TRAJ20	TRBV6-4	CASSQGLGDYNEQFF	TRBJ2-1	Negaive
TRAV1-2	CAVIRAGRRALTF	TRAJ5	TRBV13	CASTNSIQEQFF	TRBJ2-1	Negaive
TRAV1-2	CAVKDSNYQLIW	TRAJ33	TRBV3-1	CASSQGETGANVLTF	TRBJ2-6	Negaive
TRAV1-2	CAVKDSNYQLIW	TRAJ33	TRBV4-3	CASSQTDSSGANVLTF	TRBJ2-6	Negaive
TRAV1-2	CAVKGSNYQLIW	TRAJ33	TRBV3-1	CASSQDPGLEVDIQYF	TRBJ2-4	Negaive
TRAV1-2	CAVKTGANNLFF	TRAJ36	TRBV5-5	CASSSGTRSYEQYF	TRBJ2-7	Negaive
TRAV1-2	CAVLDNARLMF	TRAJ31	TRBV10-3	CAISNAGASGTGELFF	TRBJ2-2	Negaive
TRAV1-2	CAVLDSNYQLIW	TRAJ33	TRBV12-3	CASSYGQGDVSPLHF	TRBJ1-6	Negaive
TRAV1-2	CAVLDSNYQLIW	TRAJ33	TRBV15	CATSRDMEGRDIQYF	TRBJ2-4	Negaive
TRAV1-2	CAVLDSNYQLIW	TRAJ33	TRBV18	CASSPPGDVQPQHF	TRBJ1-5	Negaive
TRAV1-2	CAVLDSNYQLIW	TRAJ33	TRBV20-1	CSARDPSGDYNEQFF	TRBJ2-1	Negaive
TRAV1-2	CAVLDSNYQLIW	TRAJ33	TRBV29-1	CSVVGPASGDYNEQFF	TRBJ2-1	Negaive
TRAV1-2	CAVLDSSYKLIF	TRAJ12	TRBV20-1	CSASSGDSSYEQYF	TRBJ2-7	Negaive
TRAV1-2	CAVLDSSYKLIF	TRAJ12	TRBV6-4	CASSETTGGNADTQYF	TRBJ2-3	Negaive
TRAV1-2	CAVLKEGNNNDMRF	TRAJ43	TRBV4-3	CASSQERLEQGFYGYTF	TRBJ1-2	Negaive
TRAV1-2	CAVLMDSSYKLIF	TRAJ12	TRBV20-1	CSAELAGGETQYF	TRBJ2-5	Negaive
TRAV1-2	CAVMDSNYQLIW	TRAJ33	TRBV20-1	CSARDTKDTEAFF	TRBJ1-1	Negaive
TRAV1-2	CAVMDSNYQLIW	TRAJ33	TRBV20-1	CSARDVLAGGPETQYF	TRBJ2-5	Negaive
TRAV1-2	CAVMDSNYQLIW	TRAJ33	TRBV20-1	CSARGQVNSYEQYF	TRBJ2-7	Negaive
TRAV1-2	CAVMDSNYQLIW	TRAJ33	TRBV20-1	CSARGSGDYEQYF	TRBJ2-7	Negaive
TRAV1-2	CAVMDSNYQLIW	TRAJ33	TRBV20-1	CSARVWDEGEASEQYF	TRBJ2-7	Negaive
TRAV1-2	CAVMDSNYQLIW	TRAJ33	TRBV3-1	CASSQELGSGANVLTF	TRBJ2-6	Negaive
TRAV1-2	CAVMDSNYQLIW	TRAJ33	TRBV4-3	CASSQHDRSGANVLTF	TRBJ2-6	Negaive
TRAV1-2	CAVMDSNYQLIW	TRAJ33	TRBV6-4	CASSAGVGANTGELFF	TRBJ2-2	Negaive
TRAV1-2	CAVMDSNYQLIW	TRAJ33	TRBV6-4	CASSDETSGSYNEQFF	TRBJ2-1	Negaive
TRAV1-2	CAVMDSNYQLIW	TRAJ33	TRBV6-4	CASSDRRGSDTGELFF	TRBJ2-2	Negaive
TRAV1-2	CAVMDSNYQLIW	TRAJ33	TRBV6-4	CASSPLAANTDTQYF	TRBJ2-3	Negaive
TRAV1-2	CAVMDSNYQLIW	TRAJ33	TRBV6-4	CASSTGDNSPLHF	TRBJ1-6	Negaive
TRAV1-2	CAVMDSSYKLIF	TRAJ12	TRBV20-1	CSAPAGETETQYF	TRBJ2-5	Negaive
TRAV1-2	CAVMDSSYKLIF	TRAJ12	TRBV6-4	CASSDKDTGELFF	TRBJ2-2	Negaive
TRAV1-2	CAVMDSSYKLIF	TRAJ12	TRBV6-4	CASSDSSGSTDTQYF	TRBJ2-3	Negaive
TRAV1-2	CAVMDSSYKLIF	TRAJ12	TRBV6-4	CASSEGTASTDTQYF	TRBJ2-3	Negaive
TRAV1-2	CAVMDSSYKLIF	TRAJ12	TRBV6-4	CASSESSGGTDTQYF	TRBJ2-3	Negaive
TRAV1-2	CAVMDSSYKLIF	TRAJ12	TRBV6-4	CASSPTSGGANEQFF	TRBJ2-1	Negaive
TRAV1-2	CAVMDSSYKLIF	TRAJ12	TRBV6-4	CASSSDSGGYNEQFF	TRBJ2-1	Negaive
TRAV1-2	CAVNNAGNMLTF	TRAJ39	TRBV11-2	CASSLMDPEAFF	TRBJ1-1	Negaive
TRAV1-2	CAVNRDDKIIF	TRAJ30	TRBV12-4	CASSYGSNPSSDTQYF	TRBJ2-3	Negaive
TRAV1-2	CAVPWEAGNMLTF	TRAJ39	TRBV9	CASSPLTSPGGEAFF	TRBJ1-1	Negaive
TRAV1-2	CAVQKNNARLMF	TRAJ31	TRBV7-9	CASSLGDRGRGSPLHF	TRBJ1-6	Negaive
TRAV1-2	CAVRAGKRMDTGRRALTF	TRAJ5	TRBV9	CASSVGLGGGELFF	TRBJ2-2	Negaive
TRAV1-2	CAVRARMDSSYKLIF	TRAJ12	TRBV4-2	CASSPPDGLAPDTQYF	TRBJ2-3	Negaive
TRAV1-2	CAVRAVSGTASKLTF	TRAJ44	TRBV7-9	CASSLVGEVVEKLFF	TRBJ1-4	Negaive
TRAV1-2	CAVRDEGNARLMF	TRAJ31	TRBV7-9	CASTSGRDYGYTF	TRBJ1-2	Negaive
TRAV1-2	CAVRDGAFGSGAGSYQLTF	TRAJ28	TRBV6-4	CASSEGLGGELFF	TRBJ2-2	Negaive
TRAV1-2	CAVRDKKGGSYIPTF	TRAJ6	TRBV2	CASSSTRDHTEAFF	TRBJ1-1	Negaive
TRAV1-2	CAVRDNYGQNFVF	TRAJ26	TRBV9	CASSADGNTGELFF	TRBJ2-2	Negaive
TRAV1-2	CAVRDPISGAGSYQLTF	TRAJ28	TRBV25-1	CASSEGAIFNYGYTF	TRBJ1-2	Negaive
TRAV1-2	CAVRDPSASKIIF	TRAJ3	TRBV7-2	CASSLGGRGASYEQYF	TRBJ2-7	Negaive
TRAV1-2	CAVRDPYGNNRLAF	TRAJ7	TRBV4-1	CASSQGGGRDEQFF	TRBJ2-1	Negaive
TRAV1-2	CAVRDQDSGAGSYQLTF	TRAJ28	TRBV20-1	CSARYDEGIWGGYTF	TRBJ1-2	Negaive
TRAV1-2	CAVRDRDTNAGKSTF	TRAJ27	TRBV2	CASSERGQSDGYTF	TRBJ1-2	Negaive
TRAV1-2	CAVRDRDYKLSF	TRAJ20	TRBV4-2	CASSQDTSGGAETQYF	TRBJ2-5	Negaive
TRAV1-2	CAVRDRENRDDKIIF	TRAJ30	TRBV7-2	CASSVKDRIEFF	TRBJ2-1	Negaive
TRAV1-2	CAVRDRGGGFKTIF	TRAJ9	TRBV5-4	CASSFGDYNEQFF	TRBJ2-1	Negaive
TRAV1-2	CAVRDRGYKLSF	TRAJ20	TRBV15	CATSNSNQPQHF	TRBJ1-5	Negaive
TRAV1-2	CAVRDRSNDYKLSF	TRAJ20	TRBV20-1	CSDKGLEPYSPLHF	TRBJ1-6	Negaive
TRAV1-2	CAVRDSDYKLSF	TRAJ20	TRBV6-4	CASSGTGGADTQYF	TRBJ2-3	Negaive
TRAV1-2	CAVRDSDYKLSF	TRAJ20	TRBV6-4	CASSQANTGELFF	TRBJ2-2	Negaive
TRAV1-2	CAVRDSNYQLIW	TRAJ33	TRBV15	CATSRDVGSGANVLTF	TRBJ2-6	Negaive
TRAV1-2	CAVRDSNYQLIW	TRAJ33	TRBV15	CATSSGQAHDSGANVLTF	TRBJ2-6	Negaive
TRAV1-2	CAVRDSNYQLIW	TRAJ33	TRBV20-1	CSARDLQRETSEQFF	TRBJ2-1	Negaive
TRAV1-2	CAVRDSNYQLIW	TRAJ33	TRBV20-1	CSASMAEWNEQYF	TRBJ2-7	Negaive
TRAV1-2	CAVRDSNYQLIW	TRAJ33	TRBV29-1	CSVGGAGGSDEQYF	TRBJ2-7	Negaive
TRAV1-2	CAVRDSNYQLIW	TRAJ33	TRBV4-2	CASSQDDAGGGNEQFF	TRBJ2-1	Negaive
TRAV1-2	CAVRDSNYQLIW	TRAJ33	TRBV4-3	CASSQAIGGQETQYF	TRBJ2-5	Negaive
TRAV1-2	CAVRDSNYQLIW	TRAJ33	TRBV4-3	CASSQDLAGGPDTQYF	TRBJ2-3	Negaive
TRAV1-2	CAVRDSNYQLIW	TRAJ33	TRBV6-4	CASSAGTSGNEQFF	TRBJ2-1	Negaive
TRAV1-2	CAVRDSNYQLIW	TRAJ33	TRBV6-4	CASSDGRNTGELFF	TRBJ2-2	Negaive
TRAV1-2	CAVRDSNYQLIW	TRAJ33	TRBV6-4	CASSDKTYNEQFF	TRBJ2-1	Negaive
TRAV1-2	CAVRDSNYQLIW	TRAJ33	TRBV6-4	CASSDRDNTEAFF	TRBJ1-1	Negaive
TRAV1-2	CAVRDSNYQLIW	TRAJ33	TRBV6-4	CASSDSADTYNEQFF	TRBJ2-1	Negaive
TRAV1-2	CAVRDSNYQLIW	TRAJ33	TRBV6-4	CASSPTGNTEAFF	TRBJ1-1	Negaive
TRAV1-2	CAVRDSNYQLIW	TRAJ33	TRBV6-4	CASSSANTGELFF	TRBJ2-2	Negaive
TRAV1-2	CAVRDSNYQLIW	TRAJ33	TRBV6-4	CASSSSGGGVNEQFF	TRBJ2-1	Negaive
TRAV1-2	CAVRDSNYQLIW	TRAJ33	TRBV6-4	CASSTSGGADTQYF	TRBJ2-3	Negaive
TRAV1-2	CAVRDTGGFKTIF	TRAJ9	TRBV4-1	CASSQAPQGDTEAFF	TRBJ1-1	Negaive
TRAV1-2	CAVRDTSRGDYKLSF	TRAJ20	TRBV14	CASSQAVTGELFF	TRBJ2-2	Negaive
TRAV1-2	CAVREAENYGQNFVF	TRAJ26	TRBV7-9	CASSARGGEQYF	TRBJ2-7	Negaive
TRAV1-2	CAVREDGQKLLF	TRAJ16	TRBV4-3	CASSQSEGSNQPQHF	TRBJ1-5	Negaive
TRAV1-2	CAVREGEGFGNVLHC	TRAJ35	TRBV5-1	CASSLAWGLAGEDTQYF	TRBJ2-3	Negaive
TRAV1-2	CAVREGTDKLIF	TRAJ34	TRBV14	CASSLAGLYGYTF	TRBJ1-2	Negaive
TRAV1-2	CAVRERNSGYALNF	TRAJ41	TRBV3-1	CASSHSTQGFDGYTF	TRBJ1-2	Negaive
TRAV1-2	CAVRFSDGQKLLF	TRAJ16	TRBV3-1	CASSRVGAGGTDTQYF	TRBJ2-3	Negaive
TRAV1-2	CAVRFSGGYNKLIF	TRAJ4	TRBV14	CASSQEGQDTTYGYTF	TRBJ1-2	Negaive
TRAV1-2	CAVRGDTDKLIF	TRAJ34	TRBV4-3	CASSQDHGAGNEQFF	TRBJ2-1	Negaive
TRAV1-2	CAVRGNTPLVF	TRAJ29	TRBV4-3	CASSQDHGTGAEQYF	TRBJ2-7	Negaive
TRAV1-2	CAVRGRTGFQKLVF	TRAJ8	TRBV3-1	CASSRDSYESNQPQHF	TRBJ1-5	Negaive
TRAV1-2	CAVRGTDSWGKFQF	TRAJ24	TRBV9	CASSVEANYGYTF	TRBJ1-2	Negaive
TRAV1-2	CAVRLSGGSYIPTF	TRAJ6	TRBV4-3	CASSQDGDDYGYTF	TRBJ1-2	Negaive
TRAV1-2	CAVRMDSSYKLIF	TRAJ12	TRBV5-1	CASSSSGGELFF	TRBJ2-2	Negaive
TRAV1-2	CAVRRDSSYKLIF	TRAJ12	TRBV20-1	CSARVGLGTEAFF	TRBJ1-1	Negaive
TRAV1-2	CAVRSLYNTDKLIF	TRAJ34	TRBV12-3	CASSLSGDEAFF	TRBJ1-1	Negaive
TRAV1-2	CAVRTDRTGFQKLVF	TRAJ8	TRBV4-1	CASSQDLGGSNEQYF	TRBJ2-7	Negaive
TRAV1-2	CAVRTDSWGKLQF	TRAJ24	TRBV20-1	CSARDRGRGLEQYF	TRBJ2-7	Negaive
TRAV1-2	CAVRVESNYQLIW	TRAJ33	TRBV29-1	CSAREGLLWEQYF	TRBJ2-7	Negaive
TRAV1-2	CAVRVLDTDKLIF	TRAJ34	TRBV20-1	CSAMNRGMNQPQHF	TRBJ1-5	Negaive
TRAV1-2	CAVSDNAGNMLTF	TRAJ39	TRBV9	CASSEGGSGGTYEQYF	TRBJ2-7	Negaive
TRAV1-2	CAVSDSNYQLIW	TRAJ33	TRBV15	CATSRDPTLTDTQYF	TRBJ2-3	Negaive
TRAV1-2	CAVSDSNYQLIW	TRAJ33	TRBV20-1	CSVKSPTGPNTEAFF	TRBJ1-1	Negaive
TRAV1-2	CAVSDSNYQLIW	TRAJ33	TRBV6-4	CASSESSSYTDTQYF	TRBJ2-3	Negaive
TRAV1-2	CAVSDSNYQLIW	TRAJ33	TRBV6-4	CASSFGGLTDTQYF	TRBJ2-3	Negaive
TRAV1-2	CAVSPVPNDYKLSF	TRAJ20	TRBV5-1	CASSPGLAGLSGANVLTF	TRBJ2-6	Negaive
TRAV1-2	CAVSSGYSTLTF	TRAJ11	TRBV9	CASSPGHPEGEQYF	TRBJ2-7	Negaive
TRAV1-2	CAVTDSNYQLIW	TRAJ33	TRBV20-1	CSLLKGREINEQFF	TRBJ2-1	Negaive
TRAV1-2	CAVTDSNYQLIW	TRAJ33	TRBV4-3	CASSPRTAEGNTIYF	TRBJ1-3	Negaive
TRAV1-2	CAVTDSNYQLIW	TRAJ33	TRBV6-4	CASSDQGQIDYNEQFF	TRBJ2-1	Negaive
TRAV1-2	CAVTDSNYQLIW	TRAJ33	TRBV7-9	CASSLATSVDTDTQYF	TRBJ2-3	Negaive
TRAV1-2	CAVTDSSYKLIF	TRAJ12	TRBV6-4	CASSDSSGSTDTQYF	TRBJ2-3	Negaive
TRAV1-2	CAVTDSWGKLQF	TRAJ24	TRBV7-8	CASSLGATGGEGNYGYTF	TRBJ1-2	Negaive
TRAV1-2	CAVTGGQKLLF	TRAJ16	TRBV7-8	CASRPWEESNTGELFF	TRBJ2-2	Negaive
TRAV1-2	CAVTLGDYKLSF	TRAJ20	TRBV6-4	CASRTSHESGELFF	TRBJ2-2	Negaive
TRAV1-2	CAVTSNYQLIW	TRAJ33	TRBV2	CASSAQGASTDTQYF	TRBJ2-3	Negaive
TRAV1-2	CAVVDSNYQLIW	TRAJ33	TRBV20-1	CSVEPTGLDYNEQFF	TRBJ2-1	Negaive
TRAV1-2	CAVVDSNYQLIW	TRAJ33	TRBV20-1	CSVYSGGAAYNEQFF	TRBJ2-1	Negaive
TRAV1-2	CAVVDSNYQLIW	TRAJ33	TRBV6-4	CASSDSTGGNEQFF	TRBJ2-1	Negaive
TRAV1-2	CAVWDSNYQLIW	TRAJ33	TRBV20-1	CSAREPSDYNEQFF	TRBJ2-1	Negaive
TRAV1-2	CAWRMDSSYKLIF	TRAJ12	TRBV5-5	CASSLGQGLGNTIYF	TRBJ1-3	Negaive
TRAV1-2	CGGNYGQNFVF	TRAJ26	TRBV15	CATSGERAGDTQYF	TRBJ2-3	Negaive
TRAV1-2	CLRSNDYKLSF	TRAJ20	TRBV12-3	CASSYDDAEAFF	TRBJ1-1	Negaive
TRAV1-2	CVAMDSNYQLIW	TRAJ33	TRBV20-1	CSARRGDRDYYEQYF	TRBJ2-7	Negaive
TRAV1-2	CVPAGKSTF	TRAJ27	TRBV2	CASSPPTGDKNIQYF	TRBJ2-4	Negaive
TRAV1-2	CVQVGSNYQLIW	TRAJ33	TRBV20-1	CSARSTGTDYEQYF	TRBJ2-7	Negaive
TRAV17	CAFTDSWGKLQF	TRAJ24	TRBV11-3	CASSSRGGGSYNEQFF	TRBJ2-1	Negaive
TRAV17	CAHYSGNTPLVF	TRAJ29	TRBV3-1	CASSQDGYNEQFF	TRBJ2-1	Negaive
TRAV17	CAILLGAAGNKLTF	TRAJ17	TRBV3-1	CASSQDKGRIYNSPLHF	TRBJ1-6	Negaive
TRAV17	CAISGGSNYKLTF	TRAJ53	TRBV2	CASGDSGTLNEQFF	TRBJ2-1	Negaive
TRAV17	CAKTNAGKSTF	TRAJ27	TRBV11-2	CASSLQGSGTAYNEQFF	TRBJ2-1	Negaive
TRAV17	CALSGAGSYQLTF	TRAJ28	TRBV7-8	CASSPRGGGGVDTQYF	TRBJ2-3	Negaive
TRAV17	CAPEGGSTLGRLYF	TRAJ18	TRBV4-1	CASSQDLSGVTQYF	TRBJ2-5	Negaive
TRAV17	CAPISGGYNKLIF	TRAJ4	TRBV12-3	CASSPERPYDTQYF	TRBJ2-3	Negaive
TRAV17	CAPLKDTGKLIF	TRAJ37	TRBV4-1	CASSQQDPTNEKLFF	TRBJ1-4	Negaive
TRAV17	CAPSGSARQLTF	TRAJ22	TRBV18	CASSPYDRGYDNEQFF	TRBJ2-1	Negaive
TRAV17	CASGGYTGNQFYF	TRAJ49	TRBV9	CASSVGRAAQSSYNEQFF	TRBJ2-1	Negaive
TRAV17	CATAARSGANSKLTF	TRAJ56	TRBV7-3	CASSFGASGYNEQFF	TRBJ2-1	Negaive
TRAV17	CATALNTGGFKTIF	TRAJ9	TRBV7-6	CASSASSYNEQFF	TRBJ2-1	Negaive
TRAV17	CATANFMDSNYQLIW	TRAJ33	TRBV28	CASSKHGSSYNEQFF	TRBJ2-1	Negaive
TRAV17	CATANGGAGSYQLTF	TRAJ28	TRBV9	CASSRTGGNEKLFF	TRBJ1-4	Negaive
TRAV17	CATAPKVGGTSYGKLTF	TRAJ52	TRBV25-1	CASSFSRATDTQYF	TRBJ2-3	Negaive
TRAV17	CATAPPGGGNKLTF	TRAJ10	TRBV12-5	CASGLDKTYEKLFF	TRBJ1-4	Negaive
TRAV17	CATAYSGAGSYQLTF	TRAJ28	TRBV27	CASSPVDSYYEQYF	TRBJ2-7	Negaive
TRAV17	CATDAAGAGSYQLTF	TRAJ28	TRBV6-6	CASSYLRGTAKNIQYF	TRBJ2-4	Negaive
TRAV17	CATDADNNARLMF	TRAJ31	TRBV11-2	CASSLMPTSTDTQYF	TRBJ2-3	Negaive
TRAV17	CATDAEDSSYKLIF	TRAJ12	TRBV28	CASSPLTGFMNTEAFF	TRBJ1-1	Negaive
TRAV17	CATDAEGTSYGKLTF	TRAJ52	TRBV12-4	CASSLGSSYNEQFF	TRBJ2-1	Negaive
TRAV17	CATDAFRGTSYGKLTF	TRAJ52	TRBV5-1	CASSLDPTSDTQYF	TRBJ2-3	Negaive
TRAV17	CATDAGARLMF	TRAJ31	TRBV11-1	CASSLERDTRNSYEQYF	TRBJ2-7	Negaive
TRAV17	CATDAGGQKLLF	TRAJ16	TRBV11-2	CASRAAQRETQYF	TRBJ2-5	Negaive
TRAV17	CATDAGIRGSTLGRLYF	TRAJ18	TRBV12-4	CASSLAGGLWNEQFF	TRBJ2-1	Negaive
TRAV17	CATDAGNDMRF	TRAJ43	TRBV9	CASSGTVNYGYTF	TRBJ1-2	Negaive
TRAV17	CATDAGTASKLTF	TRAJ44	TRBV6-5	CASSYGGYNEQFF	TRBJ2-1	Negaive
TRAV17	CATDAGTGFQKLVF	TRAJ8	TRBV9	CASSGTFQETQYF	TRBJ2-5	Negaive
TRAV17	CATDAGTGGFKTIF	TRAJ9	TRBV28	CASSYTGELFF	TRBJ2-2	Negaive
TRAV17	CATDAILSGYSTLTF	TRAJ11	TRBV7-9	CASSFVENTIYF	TRBJ1-3	Negaive
TRAV17	CATDAILTGGGNKLTF	TRAJ10	TRBV5-1	CASSSGQASTDTQYF	TRBJ2-3	Negaive
TRAV17	CATDAKGGGNKLTF	TRAJ10	TRBV12-4	CASSPALLWTGELFF	TRBJ2-2	Negaive
TRAV17	CATDAMDSSYKLIF	TRAJ12	TRBV4-3	CASSQRTEGGEKLFF	TRBJ1-4	Negaive
TRAV17	CATDAMDTGRRALTF	TRAJ5	TRBV6-5	CASSYSGGENEQFF	TRBJ2-1	Negaive
TRAV17	CATDANGQNFVF	TRAJ26	TRBV27	CASSLWGDGELFF	TRBJ2-2	Negaive
TRAV17	CATDANTDKLIF	TRAJ34	TRBV9	CASSVGGLAGPYNEQFF	TRBJ2-1	Negaive
TRAV17	CATDAPPNTDKLIF	TRAJ34	TRBV5-4	CASSLGLAGSYEQYF	TRBJ2-7	Negaive
TRAV17	CATDARAWGGANSKLTF	TRAJ56	TRBV12-5	CASGLHRDLNTEAFF	TRBJ1-1	Negaive
TRAV17	CATDARNTGFQKLVF	TRAJ8	TRBV28	CASSYLGHEQYF	TRBJ2-7	Negaive
TRAV17	CATDAWDGQKLLF	TRAJ16	TRBV27	CASHRDSPNTEAFF	TRBJ1-1	Negaive
TRAV17	CATDAWSSNTGKLIF	TRAJ37	TRBV7-2	CASSLADSRYEQYF	TRBJ2-7	Negaive
TRAV17	CATDDNAGNMLTF	TRAJ39	TRBV15	CATSGDPNEQFF	TRBJ2-1	Negaive
TRAV17	CATDDNQGGKLIF	TRAJ23	TRBV12-4	CASTGSWTASSYEQYF	TRBJ2-7	Negaive
TRAV17	CATDDSDYKLSF	TRAJ20	TRBV6-6	CASSYSRAELNTEAFF	TRBJ1-1	Negaive
TRAV17	CATDEEGGGSYIPTF	TRAJ6	TRBV6-5	CASSYSLAGVVTDTQYF	TRBJ2-3	Negaive
TRAV17	CATDEGGSEKLVF	TRAJ57	TRBV19	CASSMWSFNQPQHF	TRBJ1-5	Negaive
TRAV17	CATDEGMNRDDKIIF	TRAJ30	TRBV19	CASSIVPPGYNEQFF	TRBJ2-1	Negaive
TRAV17	CATDEMDSSYKLIF	TRAJ12	TRBV6-2	CASGLNGYTF	TRBJ1-2	Negaive
TRAV17	CATDENSGGSNYKLTF	TRAJ53	TRBV5-8	CASSQGWDLLYNEQFF	TRBJ2-1	Negaive
TRAV17	CATDEQNSGYSTLTF	TRAJ11	TRBV6-5	CASNLAGGTGELFF	TRBJ2-2	Negaive
TRAV17	CATDETGYSSASKIIF	TRAJ3	TRBV7-9	CASSSDRESVGNEKLFF	TRBJ1-4	Negaive
TRAV17	CATDGAGTASKLTF	TRAJ44	TRBV5-4	CASSLDSGWTSGSYEQFF	TRBJ2-1	Negaive
TRAV17	CATDGEYSGAGSYQLTF	TRAJ28	TRBV4-2	CASSPEKGYYEQYF	TRBJ2-7	Negaive
TRAV17	CATDGGDNDMRF	TRAJ43	TRBV28	CASSPPGRAGPQETQYF	TRBJ2-5	Negaive
TRAV17	CATDGGGADGLTF	TRAJ45	TRBV11-2	CASSLENNQPQHF	TRBJ1-5	Negaive
TRAV17	CATDGGGTSYGKLTF	TRAJ52	TRBV16	CASSHFPGQDHYGYTF	TRBJ1-2	Negaive
TRAV17	CATDGGSGYALNF	TRAJ41	TRBV4-3	CASSQGLAGSNQPQHF	TRBJ1-5	Negaive
TRAV17	CATDGGYQKVTF	TRAJ13	TRBV3-1	CASSQGGWRSDTQYF	TRBJ2-3	Negaive
TRAV17	CATDGLHNAGNMLTF	TRAJ39	TRBV11-2	CASTTDYNEQFF	TRBJ2-1	Negaive
TRAV17	CATDGNNDMRF	TRAJ43	TRBV27	CASSLRVRDSFLDTQYF	TRBJ2-3	Negaive
TRAV17	CATDGQGAQKLVF	TRAJ54	TRBV3-1	CASSLDPGANVLTF	TRBJ2-6	Negaive
TRAV17	CATDGRDDKIIF	TRAJ30	TRBV12-4	CASTLSGGAEEQYF	TRBJ2-7	Negaive
TRAV17	CATDGWGGYQKVTF	TRAJ13	TRBV2	CASSEGRGGLNTGELFF	TRBJ2-2	Negaive
TRAV17	CATDKYNNNDMRF	TRAJ43	TRBV6-5	CASSYEGGGYGYTF	TRBJ1-2	Negaive
TRAV17	CATDLAPITQGGSEKLVF	TRAJ57	TRBV7-9	CASSSRRTEAFF	TRBJ1-1	Negaive
TRAV17	CATDLATQGGSEKLVF	TRAJ57	TRBV10-3	CAISEDPLTSGRTDEQFF	TRBJ2-1	Negaive
TRAV17	CATDLFTQGGSEKLVF	TRAJ57	TRBV4-1	CASSLFRDNPGNTIYF	TRBJ1-3	Negaive
TRAV17	CATDLGAGGFKTIF	TRAJ9	TRBV27	CASSFQRAYEQYF	TRBJ2-7	Negaive
TRAV17	CATDLGRDDKIIF	TRAJ30	TRBV7-6	CASSFPYNEQFF	TRBJ2-1	Negaive
TRAV17	CATDLNDMRF	TRAJ43	TRBV7-9	CASQDLAGGSYEQYF	TRBJ2-7	Negaive
TRAV17	CATDNQAGTALIF	TRAJ15	TRBV28	CASSLWKGAYGYTF	TRBJ1-2	Negaive
TRAV17	CATDNSGNTGKLIF	TRAJ37	TRBV2	CASSQYTGVQPQHF	TRBJ1-5	Negaive
TRAV17	CATDPEGAGSYQLTF	TRAJ28	TRBV15	CATSPQRGRSQETQYF	TRBJ2-5	Negaive
TRAV17	CATDPGNNRLAF	TRAJ7	TRBV9	CASSVEGETAPYNEQFF	TRBJ2-1	Negaive
TRAV17	CATDPGYSTLTF	TRAJ11	TRBV5-8	CASNPGGYTEAFF	TRBJ1-1	Negaive
TRAV17	CATDPPISNFGNEKLTF	TRAJ48	TRBV28	CASSSIRGFQPQHF	TRBJ1-5	Negaive
TRAV17	CATDPSGNTGKLIF	TRAJ37	TRBV7-9	CASTLEGRKMNTEAFF	TRBJ1-1	Negaive
TRAV17	CATDPYNTDKLIF	TRAJ34	TRBV7-9	CASSLILTREFNIQYF	TRBJ2-4	Negaive
TRAV17	CATDRNNARLMF	TRAJ31	TRBV7-9	CASSLAGLLYF	TRBJ2-7	Negaive
TRAV17	CATDSGFNKFYF	TRAJ21	TRBV7-6	CASSPGTSGNYEQYF	TRBJ2-7	Negaive
TRAV17	CATDSNDYKLSF	TRAJ20	TRBV7-6	CASTRGGELFF	TRBJ2-2	Negaive
TRAV17	CATDSREYGNKLVF	TRAJ47	TRBV28	CASNEAGAEEQYF	TRBJ2-7	Negaive
TRAV17	CATDSSYGKLTF	TRAJ52	TRBV5-5	CASSLGHLSNQPQHF	TRBJ1-5	Negaive
TRAV17	CATDSYSGSARQLTF	TRAJ22	TRBV4-1	CASSQGFGRGPELFF	TRBJ1-4	Negaive
TRAV17	CATDTYGNKLVF	TRAJ47	TRBV11-2	CASSLDFRGPGGGETQYF	TRBJ2-5	Negaive
TRAV17	CATDVNDYKLSF	TRAJ20	TRBV5-4	CASSWGAGGQDEQFF	TRBJ2-1	Negaive
TRAV17	CATDWGNDYKLSF	TRAJ20	TRBV12-4	CASSADNEKLFF	TRBJ1-4	Negaive
TRAV17	CATDYSGAGSYQLTF	TRAJ28	TRBV6-5	CASSYFGGVQETQYF	TRBJ2-5	Negaive
TRAV17	CATEANQAGTALIF	TRAJ15	TRBV6-1	CASSGFNRGPYEQYF	TRBJ2-7	Negaive
TRAV17	CATEETSGSRLTF	TRAJ58	TRBV27	CASSLSWGNEQYV	TRBJ2-7	Negaive
TRAV17	CATEGDSGYSTLTF	TRAJ11	TRBV6-5	CASSSQGGAGGYTF	TRBJ1-2	Negaive
TRAV17	CATEGGSGYSTLTF	TRAJ11	TRBV6-5	CASSSQGGGYGYTF	TRBJ1-2	Negaive
TRAV17	CATEKETSGSRLTF	TRAJ58	TRBV2	CASEGGSGLAKNIQYF	TRBJ2-4	Negaive
TRAV17	CATETLYNQGGKLIF	TRAJ23	TRBV7-8	CAAGGVLTYEQYF	TRBJ2-7	Negaive
TRAV17	CATFPMFSGGYNKLIF	TRAJ4	TRBV2	CASSETDPNYGYTF	TRBJ1-2	Negaive
TRAV17	CATGDTGNQFYF	TRAJ49	TRBV13	CASSLGQGYGYTF	TRBJ1-2	Negaive
TRAV17	CATGGAGGGADGLTF	TRAJ45	TRBV2	CAITPLAGGNTGELFF	TRBJ2-2	Negaive
TRAV17	CATGGETSGSRLTF	TRAJ58	TRBV4-3	CASSPGYVNYGYTF	TRBJ1-2	Negaive
TRAV17	CATGGTRSGGSYIPTF	TRAJ6	TRBV27	CASSTSGLGLNEQYF	TRBJ2-7	Negaive
TRAV17	CATGMEYGNKLVF	TRAJ47	TRBV13	CASSSRYEQYF	TRBJ2-7	Negaive
TRAV17	CATGNARLMF	TRAJ31	TRBV19	CASSIGRGADYEQYF	TRBJ2-7	Negaive
TRAV17	CATGQNSGYALNF	TRAJ41	TRBV11-3	CASSLASGGLSEQFF	TRBJ2-1	Negaive
TRAV17	CATLLSMDTGRRALTF	TRAJ5	TRBV12-4	CASSRGGSYNEQFF	TRBJ2-1	Negaive
TRAV17	CATNGGDSGYALNF	TRAJ41	TRBV7-2	CASSFAVDTQYF	TRBJ2-3	Negaive
TRAV17	CATRIQGAQKLVF	TRAJ54	TRBV5-6	CASRPGRYNSPLHF	TRBJ1-6	Negaive
TRAV17	CATRSNNDMRF	TRAJ43	TRBV28	CASSPPLWDRGIFQPQHF	TRBJ1-5	Negaive
TRAV17	CATRTRGIIQGAQKLVF	TRAJ54	TRBV2	CASRDPRTFSGETQYF	TRBJ2-5	Negaive
TRAV17	CATRWDYKLSF	TRAJ20	TRBV7-8	CASRPVMGRTNEKLFF	TRBJ1-4	Negaive
TRAV17	CATSGTYKYIF	TRAJ40	TRBV19	CASSISGDYLSEQYF	TRBJ2-7	Negaive
TRAV17	CATSSYNTDKLIF	TRAJ34	TRBV3-1	CASSQDTGLAIYNEQFF	TRBJ2-1	Negaive
TRAV17	CATTRYNNNDMRF	TRAJ43	TRBV2	CASRDMGGTEAFF	TRBJ1-1	Negaive
TRAV17	CATVGDSGYSTLTF	TRAJ11	TRBV6-5	CASTRQGGYNEQFF	TRBJ2-1	Negaive
TRAV17	CATVGLDSSYKLIF	TRAJ12	TRBV27	CASRGGLAGLYEQYF	TRBJ2-7	Negaive
TRAV17	CATVGMDSSYKLIF	TRAJ12	TRBV27	CASRNGLAGLYEQYF	TRBJ2-7	Negaive
TRAV17	CATVLGTYKYIF	TRAJ40	TRBV6-2	CASNGLAGDKYF	TRBJ2-7	Negaive
TRAV17	CATVPGFSDGQKLLF	TRAJ16	TRBV6-6	CASSYSSRPAGNYGYTF	TRBJ1-2	Negaive
TRAV17	CATVPSNDYKLSF	TRAJ20	TRBV15	CATSDWEKLFF	TRBJ1-4	Negaive
TRAV17	CATVSQAANFGNEKLTF	TRAJ48	TRBV4-3	CASSRGEPSSGANVLTF	TRBJ2-6	Negaive
TRAV17	CATYDYKLSF	TRAJ20	TRBV6-6	CASSYEGDTIYF	TRBJ1-3	Negaive
TRAV17	CATYLFLNSGNTPLVF	TRAJ29	TRBV7-9	CASSLERTSGSKETQYF	TRBJ2-5	Negaive
TRAV17	CATYPNYGGATNKLIF	TRAJ32	TRBV7-9	CASSLAGNTIYF	TRBJ1-3	Negaive
TRAV19	CAAGSARQLTF	TRAJ22	TRBV12-4	CASRGMWEETQYF	TRBJ2-5	Negaive
TRAV19	CAFLSSNTGKLIF	TRAJ37	TRBV30	CAWDPGTGNTEAFF	TRBJ1-1	Negaive
TRAV19	CALDPLLSGGYQKVTF	TRAJ13	TRBV7-9	CASSLGTSGGQETQYF	TRBJ2-5	Negaive
TRAV19	CALDSNYQLIW	TRAJ33	TRBV7-2	CASSLDIEQFF	TRBJ2-1	Negaive
TRAV19	CALEWEYGNKLVF	TRAJ47	TRBV19	CASSTRRGYEQYF	TRBJ2-7	Negaive
TRAV19	CALGGSYIPTF	TRAJ6	TRBV12-4	CASSAGGATSGANVLTF	TRBJ2-6	Negaive
TRAV19	CALGSMTTDSWGKLQF	TRAJ24	TRBV10-3	CAIGEFGNEQYF	TRBJ2-7	Negaive
TRAV19	CALGSSNDYKLSF	TRAJ20	TRBV12-3	CASSLYYEQFF	TRBJ2-1	Negaive
TRAV19	CALIPRETSGSRLTF	TRAJ58	TRBV7-9	CASSLPTGADEQFF	TRBJ2-1	Negaive
TRAV19	CALITPNAGGTSYGKLTF	TRAJ52	TRBV9	CASSSSGGGGTDTQYF	TRBJ2-3	Negaive
TRAV19	CALIWMDSSYKLIF	TRAJ12	TRBV7-9	CASSREAGTDTQYF	TRBJ2-3	Negaive
TRAV19	CALKASRETSYGKLTF	TRAJ52	TRBV19	CASAGTGNQPQHF	TRBJ1-5	Negaive
TRAV19	CALLDQTGANNLFF	TRAJ36	TRBV30	CAWRFSKETQYF	TRBJ2-5	Negaive
TRAV19	CALLHNTGKLIF	TRAJ37	TRBV2	CASSSGTSGPRGPDTQYF	TRBJ2-3	Negaive
TRAV19	CALLMDSNYQLIW	TRAJ33	TRBV27	CASSSGQGDSSNQPQHF	TRBJ1-5	Negaive
TRAV19	CALLNTSGTYKYIF	TRAJ40	TRBV2	CASTKLTLTYEQYF	TRBJ2-7	Negaive
TRAV19	CALMGDSNYQLIW	TRAJ33	TRBV27	CASSHPGTLVTGELFF	TRBJ2-2	Negaive
TRAV19	CALMGWFSGGYNKLIF	TRAJ4	TRBV9	CASSVKYGTYEQYF	TRBJ2-7	Negaive
TRAV19	CALMGYSSASKIIF	TRAJ3	TRBV27	CASSFDLIDTQYF	TRBJ2-3	Negaive
TRAV19	CALNLYDYKLSF	TRAJ20	TRBV27	CASSREARTEAFF	TRBJ1-1	Negaive
TRAV19	CALNPFTSGTYKYIF	TRAJ40	TRBV13	CASSSPGRSNTGELFF	TRBJ2-2	Negaive
TRAV19	CALPSGGSNYKLTF	TRAJ53	TRBV7-2	CASSGGTSGSLNEQFF	TRBJ2-1	Negaive
TRAV19	CALPSQGGSEKLVF	TRAJ57	TRBV9	CASSVYGGFSYNEQFF	TRBJ2-1	Negaive
TRAV19	CALQTANNDMRF	TRAJ43	TRBV15	CATSDKLLLNTEAFF	TRBJ1-1	Negaive
TRAV19	CALREETSGSRLTF	TRAJ58	TRBV5-1	CASSSLGAGGTDTQYF	TRBJ2-3	Negaive
TRAV19	CALRGGTGGFKTIF	TRAJ9	TRBV9	CASSVGAGDEKLFF	TRBJ1-4	Negaive
TRAV19	CALRGSYGGSQGNLIF	TRAJ42	TRBV12-3	CASSLKGGTSYEQYF	TRBJ2-7	Negaive
TRAV19	CALRPFNNNDMRF	TRAJ43	TRBV7-8	CASSMNQGPSWELFF	TRBJ2-2	Negaive
TRAV19	CALRPYNTDKLIF	TRAJ34	TRBV19	CASSDGNTEAFF	TRBJ1-1	Negaive
TRAV19	CALRRGSQGNLIF	TRAJ42	TRBV9	CASSPKVQERYGYTF	TRBJ1-2	Negaive
TRAV19	CALRTFGGTASKLTF	TRAJ44	TRBV12-4	CASSTGTARRGGRVFYEQYF	TRBJ2-7	Negaive
TRAV19	CALRTLTQGGSEKLVF	TRAJ57	TRBV6-1	CASRPPVGVGAFF	TRBJ1-1	Negaive
TRAV19	CALSAGETSGSRLTF	TRAJ58	TRBV9	CASSVDSLAGETQYF	TRBJ2-5	Negaive
TRAV19	CALSAVEDSNYQLIW	TRAJ33	TRBV15	CATSEGIGQPQHF	TRBJ1-5	Negaive
TRAV19	CALSDAGMYSGGGADGLTF	TRAJ45	TRBV19	CASSILLAGGGEQYF	TRBJ2-7	Negaive
TRAV19	CALSDGASGGSYIPTF	TRAJ6	TRBV4-3	CASSQNGQGAYNEQFF	TRBJ2-1	Negaive
TRAV19	CALSDGSGSARQLTF	TRAJ22	TRBV19	CASSIDQKLNTEAFF	TRBJ1-1	Negaive
TRAV19	CALSDPPDTGNQFYF	TRAJ49	TRBV13	CASSPAASSYEQYF	TRBJ2-7	Negaive
TRAV19	CALSDRNAGGTSYGKLTF	TRAJ52	TRBV7-9	CASSLRGTDTQYF	TRBJ2-3	Negaive
TRAV19	CALSDTYNTDKLIF	TRAJ34	TRBV4-2	CASSQDSIGGGEQFF	TRBJ2-1	Negaive
TRAV19	CALSDVTSGTYKYIF	TRAJ40	TRBV27	CASSLTGDTEAFF	TRBJ1-1	Negaive
TRAV19	CALSDYDYKLSF	TRAJ20	TRBV3-1	CASSPGTSSYNEQFF	TRBJ2-1	Negaive
TRAV19	CALSDYTNAGKSTF	TRAJ27	TRBV5-6	CASSSQGEGEKLFF	TRBJ1-4	Negaive
TRAV19	CALSEADILTGGGNKLTF	TRAJ10	TRBV19	CASSIKDRPYYEQYF	TRBJ2-7	Negaive
TRAV19	CALSEADSGGYQKVTF	TRAJ13	TRBV27	CASSFLGDRTNYGYTF	TRBJ1-2	Negaive
TRAV19	CALSEADTGRRALTF	TRAJ5	TRBV5-5	CASSLDGSSYNEQFF	TRBJ2-1	Negaive
TRAV19	CALSEAEENAGNMLTF	TRAJ39	TRBV6-6	CASRGVSYNEQFF	TRBJ2-1	Negaive
TRAV19	CALSEAEVTGGGNKLTF	TRAJ10	TRBV18	CASSPASMIAGNTEAFF	TRBJ1-1	Negaive
TRAV19	CALSEAFYRDDKIIF	TRAJ30	TRBV5-6	CASSLGLYQETQYF	TRBJ2-5	Negaive
TRAV19	CALSEAGANNLFF	TRAJ36	TRBV3-1	CASSQETATGPEAFF	TRBJ1-1	Negaive
TRAV19	CALSEAGGGFKTIF	TRAJ9	TRBV3-1	CASSHPAPTDTQYF	TRBJ2-3	Negaive
TRAV19	CALSEAGNYGQNFVF	TRAJ26	TRBV24-1	CATSGEREASGPAHYNEQFF	TRBJ2-1	Negaive
TRAV19	CALSEAGNYGQNFVF	TRAJ26	TRBV28	CASATGTGSYEQYF	TRBJ2-7	Negaive
TRAV19	CALSEAGRDDKIIF	TRAJ30	TRBV27	CASKPGLAEVNEQFF	TRBJ2-1	Negaive
TRAV19	CALSEAGTGGSYIPTF	TRAJ6	TRBV5-1	CASGEENTGELFF	TRBJ2-2	Negaive
TRAV19	CALSEAGYSGGGADGLTF	TRAJ45	TRBV9	CASSDVADTQYF	TRBJ2-3	Negaive
TRAV19	CALSEAIADKLIF	TRAJ34	TRBV28	CASSLGSYEQYF	TRBJ2-7	Negaive
TRAV19	CALSEAIQGAQKLVF	TRAJ54	TRBV2	CARGQGPDEQFF	TRBJ2-1	Negaive
TRAV19	CALSEAISSGSARQLTF	TRAJ22	TRBV6-6	CASSPYEVDRYPTGNTIYF	TRBJ1-3	Negaive
TRAV19	CALSEAKDDKIIF	TRAJ30	TRBV7-6	CASSTWGDKNPTDTQYF	TRBJ2-3	Negaive
TRAV19	CALSEAKRRGGSYIPTF	TRAJ6	TRBV19	CASSSLAGAYNEQFF	TRBJ2-1	Negaive
TRAV19	CALSEAKTGRRALTF	TRAJ5	TRBV7-8	CASSLGQGPSYEQYF	TRBJ2-7	Negaive
TRAV19	CALSEANDYKLSF	TRAJ20	TRBV9	CASSAAGGVTDTQYF	TRBJ2-3	Negaive
TRAV19	CALSEANFGNEKLTF	TRAJ48	TRBV5-6	CASNVRTGLRETQYF	TRBJ2-5	Negaive
TRAV19	CALSEANFGNEKLTF	TRAJ48	TRBV9	CASSVGTASGQPQHF	TRBJ1-5	Negaive
TRAV19	CALSEANGGTSYGKLTF	TRAJ52	TRBV5-1	CASSSPGAYGYTF	TRBJ1-2	Negaive
TRAV19	CALSEANPDGQKLLF	TRAJ16	TRBV30	CAWSTGGTEAFF	TRBJ1-1	Negaive
TRAV19	CALSEANTGGFKTIF	TRAJ9	TRBV9	CASSEGGHSSPLHF	TRBJ1-6	Negaive
TRAV19	CALSEANWGKLQF	TRAJ24	TRBV5-6	CASSLDIGGPSYEQYF	TRBJ2-7	Negaive
TRAV19	CALSEAPDGQKLLF	TRAJ16	TRBV7-8	CASSLEGNSNQPQHF	TRBJ1-5	Negaive
TRAV19	CALSEAPSTGANSKLTF	TRAJ56	TRBV11-2	CASVGNTEAFF	TRBJ1-1	Negaive
TRAV19	CALSEAPYTGGFKTIF	TRAJ9	TRBV7-2	CASSLGTGVDGYTF	TRBJ1-2	Negaive
TRAV19	CALSEAQETGNQFYF	TRAJ49	TRBV28	CASSFGWGQGNYEQYF	TRBJ2-7	Negaive
TRAV19	CALSEASGDSDGQKLLF	TRAJ16	TRBV28	CASGAPRPGNEQFF	TRBJ2-1	Negaive
TRAV19	CALSEASGGSNYKLTF	TRAJ53	TRBV27	CASSFGTGYSEQFF	TRBJ2-1	Negaive
TRAV19	CALSEASGGSYIPTF	TRAJ6	TRBV9	CASSGSGDPNEKLFF	TRBJ1-4	Negaive
TRAV19	CALSEASYNTDKLIF	TRAJ34	TRBV6-5	CASSYAPGQSYNEQFF	TRBJ2-1	Negaive
TRAV19	CALSEATQAGTALIF	TRAJ15	TRBV9	CASTRTGGLDEQYF	TRBJ2-7	Negaive
TRAV19	CALSEAVDSNYQLIW	TRAJ33	TRBV6-5	CASSYSNTEAFF	TRBJ1-1	Negaive
TRAV19	CALSEAVGTGRRALTF	TRAJ5	TRBV6-5	CASSYSQTASNQPQHF	TRBJ1-5	Negaive
TRAV19	CALSEAVKTSYDKVIF	TRAJ50	TRBV5-1	CASTYNPSSYNEQFF	TRBJ2-1	Negaive
TRAV19	CALSEAVRSSGDKLTF	TRAJ46	TRBV13	CASSFPTGASTDTQYF	TRBJ2-3	Negaive
TRAV19	CALSEDTDKLIF	TRAJ34	TRBV11-1	CASSLVQGTVDTQYF	TRBJ2-3	Negaive
TRAV19	CALSEEGDSWGKLQF	TRAJ24	TRBV15	CATSRGQGSYNEQFF	TRBJ2-1	Negaive
TRAV19	CALSEGAQKLVF	TRAJ54	TRBV9	CASSVEGYSNQPQHF	TRBJ1-5	Negaive
TRAV19	CALSEGFNKFYF	TRAJ21	TRBV27	CASSYSGSYEQYF	TRBJ2-7	Negaive
TRAV19	CALSEGGYGGATNKLIF	TRAJ32	TRBV9	CASSVDATGYNEQFF	TRBJ2-1	Negaive
TRAV19	CALSEGNARLMF	TRAJ31	TRBV7-9	CASSNTEVLAKNIQYF	TRBJ2-4	Negaive
TRAV19	CALSEGRDKVIF	TRAJ50	TRBV28	CASSRAGEVQETQYF	TRBJ2-5	Negaive
TRAV19	CALSEGYSTLTF	TRAJ11	TRBV6-2	CASSYDRERAFF	TRBJ1-1	Negaive
TRAV19	CALSEISTGTASKLTF	TRAJ44	TRBV19	CASSIAGFNEQFF	TRBJ2-1	Negaive
TRAV19	CALSEITQGGSEKLVF	TRAJ57	TRBV6-2	CASRHDKWGYEQYF	TRBJ2-7	Negaive
TRAV19	CALSEKTGNQFYF	TRAJ49	TRBV18	CASSPTNRGHYGYTF	TRBJ1-2	Negaive
TRAV19	CALSELNYGGSQGNLIF	TRAJ42	TRBV2	CASSEGTSSTDTQYF	TRBJ2-3	Negaive
TRAV19	CALSELPTGANSKLTF	TRAJ56	TRBV3-1	CASSQGTGGAVDTGELFF	TRBJ2-2	Negaive
TRAV19	CALSELSGGSYIPTF	TRAJ6	TRBV6-1	CASSEEQVLFNEKLFF	TRBJ1-4	Negaive
TRAV19	CALSENRDDKIIF	TRAJ30	TRBV6-2	CASSPTGAWTGELFF	TRBJ2-2	Negaive
TRAV19	CALSENTNAGKSTF	TRAJ27	TRBV28	CASSLSASGHHEQYF	TRBJ2-7	Negaive
TRAV19	CALSEPGAQKLVF	TRAJ54	TRBV28	CASSPIWGTEAFF	TRBJ1-1	Negaive
TRAV19	CALSEPPGGGNKLTF	TRAJ10	TRBV12-5	CASGSPLIGTGRYEQYF	TRBJ2-7	Negaive
TRAV19	CALSEPSFGNVLHC	TRAJ35	TRBV4-3	CASSQEGGVRDNEQFF	TRBJ2-1	Negaive
TRAV19	CALSETDTGANSKLTF	TRAJ56	TRBV7-6	CASSLVARGLVVETQYF	TRBJ2-5	Negaive
TRAV19	CALSETFNFNKFYF	TRAJ21	TRBV28	CASSPNDRVVGQPQHF	TRBJ1-5	Negaive
TRAV19	CALSETTGANNLFF	TRAJ36	TRBV2	CASSELWTEDQPQHF	TRBJ1-5	Negaive
TRAV19	CALSEVGGGADGLTF	TRAJ45	TRBV27	CASSPTSGGVTQYF	TRBJ2-5	Negaive
TRAV19	CALSEVNTDKLIF	TRAJ34	TRBV9	CASSVAGETEAFF	TRBJ1-1	Negaive
TRAV19	CALSEVNYGGSQGNLIF	TRAJ42	TRBV4-1	CASSQDSYNEQFF	TRBJ2-1	Negaive
TRAV19	CALSEVPNAGNMLTF	TRAJ39	TRBV7-2	CASSRTGPSYGYTF	TRBJ1-2	Negaive
TRAV19	CALSEWEAAGNKLTF	TRAJ17	TRBV7-9	CASSLDREKLFF	TRBJ1-4	Negaive
TRAV19	CALSEWRTSYDKVIF	TRAJ50	TRBV6-5	CASSYQAGAKDEQFF	TRBJ2-1	Negaive
TRAV19	CALSEYDTGNQFYF	TRAJ49	TRBV28	CASSPGTNYLTDTQYF	TRBJ2-3	Negaive
TRAV19	CALSGEGTYKYIF	TRAJ40	TRBV5-6	CASSLGGGASYNEQFF	TRBJ2-1	Negaive
TRAV19	CALSGEISSGSARQLTF	TRAJ22	TRBV7-6	CASSLGQGAMGTEAFF	TRBJ1-1	Negaive
TRAV19	CALSGFYSSYKLIF	TRAJ12	TRBV9	CASSVSTSGERDTQYF	TRBJ2-3	Negaive
TRAV19	CALSGGGGSNYKLTF	TRAJ53	TRBV19	CASSLGDFSGNTIYF	TRBJ1-3	Negaive
TRAV19	CALSGGYGQNFVF	TRAJ26	TRBV5-6	CASSLLFPAGHQETQYF	TRBJ2-5	Negaive
TRAV19	CALSGISYNNNDMRF	TRAJ43	TRBV9	CASSAYSGGGQETQYF	TRBJ2-5	Negaive
TRAV19	CALSGLDDYKLSF	TRAJ20	TRBV27	CASSFNRAQPQHF	TRBJ1-5	Negaive
TRAV19	CALSGMLGGATNKLIF	TRAJ32	TRBV2	CASGGSGANTGELFF	TRBJ2-2	Negaive
TRAV19	CALSGTASKLTF	TRAJ44	TRBV28	CASSEWEGSGGDTQYF	TRBJ2-3	Negaive
TRAV19	CALSHLGGSEKLVF	TRAJ57	TRBV12-4	CASQQRLTQYNEQFF	TRBJ2-1	Negaive
TRAV19	CALSLSSNDYKLSF	TRAJ20	TRBV7-2	CASSPSVSSYNSPLHF	TRBJ1-6	Negaive
TRAV19	CALSLYSGGGADGLTF	TRAJ45	TRBV6-5	CASSPTVRGTEAFF	TRBJ1-1	Negaive
TRAV19	CALSNAGGTSYGKLTF	TRAJ52	TRBV7-8	CASSSPTAHRGAEAFF	TRBJ1-1	Negaive
TRAV19	CALSNAGNMLTF	TRAJ39	TRBV28	CASSSFQGGYEQYF	TRBJ2-7	Negaive
TRAV19	CALSNYGGSQGNLIF	TRAJ42	TRBV25-1	CASSENGAGGLYYEQYF	TRBJ2-7	Negaive
TRAV19	CALSNYGQNFVF	TRAJ26	TRBV6-2	CASSLDQLTDTQYF	TRBJ2-3	Negaive
TRAV19	CALSPNQAGTALIF	TRAJ15	TRBV7-3	CASSRTSESYNEQFF	TRBJ2-1	Negaive
TRAV19	CALSQSGAGSYQLTF	TRAJ28	TRBV6-5	CASSYRGGTEMNTEAFF	TRBJ1-1	Negaive
TRAV19	CALSRWLSWNQFYF	TRAJ49	TRBV13	CASSSVGLSSIGTDTQYF	TRBJ2-3	Negaive
TRAV19	CALSTPDKLIF	TRAJ34	TRBV9	CASSDNGTGGAGLYEQYF	TRBJ2-7	Negaive
TRAV19	CALSVAGGTSYGKLTF	TRAJ52	TRBV4-1	CASSQETPFLEVNTEAFF	TRBJ1-1	Negaive
TRAV19	CALSVLSGAGSYQLTF	TRAJ28	TRBV7-9	CASSFPGQGAYEQYF	TRBJ2-7	Negaive
TRAV19	CALSVQAPGGSYIPTF	TRAJ6	TRBV7-9	CASSLGVTEAFF	TRBJ1-1	Negaive
TRAV19	CALSVQLYSGGGADGLTF	TRAJ45	TRBV9	CASSVGGSLGTDTQYF	TRBJ2-3	Negaive
TRAV19	CALSVTDTGRRALTF	TRAJ5	TRBV9	CASSPDNQETQYF	TRBJ2-5	Negaive
TRAV19	CALTEYGNKLVF	TRAJ47	TRBV11-2	CASSEITGEESSYEQYF	TRBJ2-7	Negaive
TRAV19	CALTKPGTYKYIF	TRAJ40	TRBV4-1	CASSQVTSGGDEQFF	TRBJ2-1	Negaive
TRAV19	CALTLDTGRRALTF	TRAJ5	TRBV19	CASRINTNTEAFF	TRBJ1-1	Negaive
TRAV19	CALTNTGNQFYF	TRAJ49	TRBV9	CASSVGGSSYNEQFF	TRBJ2-1	Negaive
TRAV19	CALTPLDSGTYKYIF	TRAJ40	TRBV7-9	CASSLGPTGRVSYEQYF	TRBJ2-7	Negaive
TRAV19	CALYEGAQKLVF	TRAJ54	TRBV9	CASSESGTVNTGELFF	TRBJ2-2	Negaive
TRAV19	CALYGGATNKLIF	TRAJ32	TRBV19	CASSPDSFGYTF	TRBJ1-2	Negaive
TRAV19	CALYIMDSNYQLIW	TRAJ33	TRBV9	CASSVFGTGNTGELFF	TRBJ2-2	Negaive
TRAV19	CANTGKLIF	TRAJ37	TRBV6-1	CASIGDRGEQYF	TRBJ2-7	Negaive
TRAV2	CAVNSNYQLIW	TRAJ33	TRBV6-4	CASSEEGIETGELFF	TRBJ2-2	Negaive
TRAV30	CGTANTGFQKLVF	TRAJ8	TRBV18	CASAALNTDTQYF	TRBJ2-3	Negaive
TRAV30	CGTAYNNNDMRF	TRAJ43	TRBV19	CASRGGPGGNNEQFF	TRBJ2-1	Negaive
TRAV30	CGTEFGNQFYF	TRAJ49	TRBV11-3	CASSLGGTAFDGYTF	TRBJ1-2	Negaive
TRAV30	CGTEGGAGSYQLTF	TRAJ28	TRBV7-9	CASLDRDGYTF	TRBJ1-2	Negaive
TRAV30	CGTEGTGGSYIPTF	TRAJ6	TRBV5-1	CASSRGGQGGTDTQYF	TRBJ2-3	Negaive
TRAV30	CGTEIERDFGNEKLTF	TRAJ48	TRBV28	CASSSPTSGYQETQYF	TRBJ2-5	Negaive
TRAV30	CGTEIGVSNFGNEKLTF	TRAJ48	TRBV7-9	CASSLGYASTDTQYF	TRBJ2-3	Negaive
TRAV30	CGTEKDSSYKLIF	TRAJ12	TRBV15	CATSRDREGTDTEAFF	TRBJ1-1	Negaive
TRAV30	CGTELARNTPLVF	TRAJ29	TRBV19	CASSIFWGTAYEQYF	TRBJ2-7	Negaive
TRAV30	CGTELYNTDKLIF	TRAJ34	TRBV4-3	CASSQDPWPSGANVLTF	TRBJ2-6	Negaive
TRAV30	CGTERNSGYALNF	TRAJ41	TRBV6-2	CASSTSATGKALNYGYTF	TRBJ1-2	Negaive
TRAV30	CGTESPNDYKLSF	TRAJ20	TRBV4-3	CASSPQGKKASGHTDTQYF	TRBJ2-3	Negaive
TRAV30	CGTESSGGYNKLIF	TRAJ4	TRBV6-5	CASSSSSPGELFF	TRBJ2-2	Negaive
TRAV30	CGTETQGAQKLVF	TRAJ54	TRBV5-6	CASSLVGDTEAFF	TRBJ1-1	Negaive
TRAV30	CGTEWVGNTPLVF	TRAJ29	TRBV28	CASSLTGGYGYTF	TRBJ1-2	Negaive
TRAV30	CGTEYDRDDKIIF	TRAJ30	TRBV27	CASSFYRGDGYTF	TRBJ1-2	Negaive
TRAV30	CGTEYSGGSNYKLTF	TRAJ53	TRBV19	CASSIAGGGKAGELFF	TRBJ2-2	Negaive
TRAV30	CGTGATNTGNQFYF	TRAJ49	TRBV11-2	CASSLGGLTEAFF	TRBJ1-1	Negaive
TRAV30	CGTMKTSYDKVIF	TRAJ50	TRBV6-5	CASSYRLGGSYEQYF	TRBJ2-7	Negaive
TRAV30	CGTQGADKIIF	TRAJ30	TRBV7-9	CASSLDIRSLGNTIYF	TRBJ1-3	Negaive
TRAV30	CGTSATSGTYKYIF	TRAJ40	TRBV2	CASSAYYASGRETQYF	TRBJ2-5	Negaive
TRAV34	CGADKAFNKFYF	TRAJ21	TRBV7-2	CASSLDPGTANTGELFF	TRBJ2-2	Negaive
TRAV34	CGADMDSNYQLIW	TRAJ33	TRBV7-6	CASSLIPGTGELFF	TRBJ2-2	Negaive
TRAV34	CGADNTNAGKSTF	TRAJ27	TRBV7-2	CASSLAGSSYNEQFF	TRBJ2-1	Negaive
TRAV34	CGADSSYGGSQGNLIF	TRAJ42	TRBV6-2	CASSYSTRGDDYGYTF	TRBJ1-2	Negaive
TRAV34	CGAENGGSNYKLTF	TRAJ53	TRBV6-1	CASSWRVGPDTQYF	TRBJ2-3	Negaive
TRAV34	CGAGINMNTGFQKLVF	TRAJ8	TRBV5-1	CASSPFSGLVINEQFF	TRBJ2-1	Negaive
TRAV34	CGAPFSYNTDKLIF	TRAJ34	TRBV7-6	CASSLAGGGNEQFF	TRBJ2-1	Negaive
TRAV34	CGAQEYGNKLVF	TRAJ47	TRBV6-5	CASSYSAGTLPEAFF	TRBJ1-1	Negaive
TRAV12-2	CAASGTYKYIF	TRAJ40	TRBV20-1	CSATDRYEQYF	TRBJ2-7	Negaive
TRAV12-2	CAVDAGKSTF	TRAJ27	TRBV29-1	CSVEGGASGSGEQYF	TRBJ2-7	Negaive
TRAV12-2	CAVFDGQKLLF	TRAJ16	TRBV20-1	CSAPTGGGMYEQYF	TRBJ2-7	Negaive
TRAV12-2	CAVIGGGKLIF	TRAJ23	TRBV29-1	CSADTGPEAFF	TRBJ1-1	Negaive
TRAV12-2	CAVIRFGNEKLTF	TRAJ48	TRBV29-1	CSVDRGPEAFF	TRBJ1-1	Negaive
TRAV12-2	CAVKGFGNVLHC	TRAJ35	TRBV29-1	CSVEWTDNEQFF	TRBJ2-1	Negaive
TRAV12-2	CAVKSEAGTALIF	TRAJ15	TRBV20-1	CSARVEFTDTQYF	TRBJ2-3	Negaive
TRAV12-2	CAVNRFSDGQKLLF	TRAJ16	TRBV29-1	CSVDSNTEAFF	TRBJ1-1	Negaive
TRAV12-2	CAVNRNTGGFKTIF	TRAJ9	TRBV20-1	CSARPAETPGELFF	TRBJ2-2	Negaive
TRAV12-2	CAVNSNDYKLSF	TRAJ20	TRBV20-1	CSFWRGLAGDEQYF	TRBJ2-7	Negaive
TRAV1-1	CAAAGGTGANNLFF	TRAJ36	TRBV7-9	CASSLSLRDGELFF	TRBJ2-2	Negaive
TRAV1-1	CAACIMF	TRAJ31	TRBV20-1	CSASRTGGMTEAFF	TRBJ1-1	Negaive
TRAV1-1	CAAFNQAGTALIF	TRAJ15	TRBV18	CASSWDREVGLNTEAFF	TRBJ1-1	Negaive
TRAV1-1	CAAGDDKIIF	TRAJ30	TRBV7-6	CASSLAGSGTDTQYF	TRBJ2-3	Negaive
TRAV1-1	CAAGPSGSARQLTF	TRAJ22	TRBV4-3	CASSQDSSGTNEKLFF	TRBJ1-4	Negaive
TRAV1-1	CAAHSGSARQLTF	TRAJ22	TRBV12-4	CASSSSYEQYF	TRBJ2-7	Negaive
TRAV1-1	CAAILMDSNYQLIW	TRAJ33	TRBV13	CASSSLGTSSYEQYF	TRBJ2-7	Negaive
TRAV1-1	CAALNSGNTPLVF	TRAJ29	TRBV5-1	CASSLGEGKTYEQYF	TRBJ2-7	Negaive
TRAV1-1	CAAPSGGYNKLIF	TRAJ4	TRBV12-3	CASSLGNTEAFF	TRBJ1-1	Negaive
TRAV1-1	CAARNTGGFKTIF	TRAJ9	TRBV29-1	CSVDPQGGDRGDTQYF	TRBJ2-3	Negaive
TRAV1-1	CAASLTPMNRDDKIIF	TRAJ30	TRBV11-3	CASSFYLAGVIEEQFF	TRBJ2-1	Negaive
TRAV1-1	CADNSGNTPLVF	TRAJ29	TRBV13	CASSSLLRGGELFF	TRBJ2-2	Negaive
TRAV1-1	CAEGTGGFKTIF	TRAJ9	TRBV29-1	CSVPEVTNSGANVLTF	TRBJ2-6	Negaive
TRAV1-1	CAETDSWGKLQF	TRAJ24	TRBV20-1	CSALKQGSYGYTF	TRBJ1-2	Negaive
TRAV1-1	CAFLSWGKLQF	TRAJ24	TRBV12-3	CASSQGTGPEQYF	TRBJ2-7	Negaive
TRAV1-1	CAFQGGATNKLIF	TRAJ32	TRBV9	CASSGTGDIQYF	TRBJ2-4	Negaive
TRAV1-1	CAGFMNRDDKIIF	TRAJ30	TRBV3-1	CASSQVPRGYNEQFF	TRBJ2-1	Negaive
TRAV1-1	CAGFNQGGKLIF	TRAJ23	TRBV4-3	CASSQDIGAYEQYF	TRBJ2-7	Negaive
TRAV1-1	CAGGMDSSYKLIF	TRAJ12	TRBV20-1	CSARDHLAGGTISTDTQYF	TRBJ2-3	Negaive
TRAV1-1	CAGKSGAGSYQLTF	TRAJ28	TRBV9	CASSVGLAQETQYF	TRBJ2-5	Negaive
TRAV1-1	CAGLAGNNRKLIW	TRAJ38	TRBV4-3	CASSQEGDRHSSYEQYF	TRBJ2-7	Negaive
TRAV1-1	CAGLTGGGNKLTF	TRAJ10	TRBV4-3	CASSQMTSGNPYEQYF	TRBJ2-7	Negaive
TRAV1-1	CAGMNYGGSQGNLIF	TRAJ42	TRBV12-4	CASSSPGRAFF	TRBJ1-1	Negaive
TRAV1-1	CAGNTGGFKTIF	TRAJ9	TRBV20-1	CSARDMGGYTF	TRBJ1-2	Negaive
TRAV1-1	CAGNTPLVF	TRAJ29	TRBV12-4	CASSEKTGGTLAFF	TRBJ1-1	Negaive
TRAV1-1	CAGPSGGYQKVTF	TRAJ13	TRBV20-1	CSASGGVYGTEAFF	TRBJ1-1	Negaive
TRAV1-1	CAGSNRDDKIIF	TRAJ30	TRBV7-9	CASSPSGWNQPQHF	TRBJ1-5	Negaive
TRAV1-1	CAGTSREGNDMRF	TRAJ43	TRBV7-9	CASGPQGQGSRETQYF	TRBJ2-5	Negaive
TRAV1-1	CAGYAGNMLTF	TRAJ39	TRBV7-3	CASSLTENTGELFF	TRBJ2-2	Negaive
TRAV1-1	CAHFPPPRRGYQKVTF	TRAJ13	TRBV3-1	CASSQDRYRAEGKYYEQYF	TRBJ2-7	Negaive
TRAV1-1	CAHTGGFKTIF	TRAJ9	TRBV3-1	CASSQGSSYEQYF	TRBJ2-7	Negaive
TRAV1-1	CAIAYSGAGSYQLTF	TRAJ28	TRBV4-2	CASSQEGTGIGKNIQYF	TRBJ2-4	Negaive
TRAV1-1	CALGYRGSTLGRLYF	TRAJ18	TRBV7-2	CASSLEQSPYEQYF	TRBJ2-7	Negaive
TRAV1-1	CALKEGDRGSTLGRLYF	TRAJ18	TRBV7-2	CASSSMVWRGKETQYF	TRBJ2-5	Negaive
TRAV1-1	CALNAGKSTF	TRAJ27	TRBV12-4	CASSPSGGGDYEQYF	TRBJ2-7	Negaive
TRAV1-1	CALPGGGFKTIF	TRAJ9	TRBV12-4	CASSDPGQQETQYF	TRBJ2-5	Negaive
TRAV1-1	CALSNRDDKIIF	TRAJ30	TRBV2	CASSGHVTYEQYF	TRBJ2-7	Negaive
TRAV1-1	CALTDSWGKLQF	TRAJ24	TRBV5-1	CASSLSLAGGPGELFF	TRBJ2-2	Negaive
TRAV1-1	CANLNTGFQKLVF	TRAJ8	TRBV20-1	CSAPPRPADYGYTF	TRBJ1-2	Negaive
TRAV1-1	CAPLISSGSARQLTF	TRAJ22	TRBV7-2	CASSSRTSGYAYEQYF	TRBJ2-7	Negaive
TRAV1-1	CAPQGPLLTGGGNKLTF	TRAJ10	TRBV11-2	CASSLEGTGGEKLFF	TRBJ1-4	Negaive
TRAV1-1	CAPRGGANNLFF	TRAJ36	TRBV20-1	CSAIMPGLSSYEQYF	TRBJ2-7	Negaive
TRAV1-1	CAPTRAEF	TRAJ31	TRBV29-1	CSVDGDYEQYF	TRBJ2-7	Negaive
TRAV1-1	CAPYSGAGSYQLTF	TRAJ28	TRBV12-4	CASSQGGGELFF	TRBJ2-2	Negaive
TRAV1-1	CARGGGATNKLIF	TRAJ32	TRBV12-4	CAIRHRQEAGSPLHF	TRBJ1-6	Negaive
TRAV1-1	CARSAGNMLTF	TRAJ39	TRBV7-2	CAVSVQGQFYEQYF	TRBJ2-7	Negaive
TRAV1-1	CASNTNAGKSTF	TRAJ27	TRBV12-3	CASSLNPSGSSDTQYF	TRBJ2-3	Negaive
TRAV1-1	CASTSGTYKYIF	TRAJ40	TRBV4-1	CASSQAGSSGLGNEQFF	TRBJ2-1	Negaive
TRAV1-1	CATNTGGFKTIF	TRAJ9	TRBV7-9	CASSLVGVGLDEQYF	TRBJ2-7	Negaive
TRAV1-1	CATPKGGYSTLTF	TRAJ11	TRBV12-4	CASTVTGYEQYF	TRBJ2-7	Negaive
TRAV1-1	CATYNFNKFYF	TRAJ21	TRBV7-2	CASSLSPEGPTQHF	TRBJ1-5	Negaive
TRAV1-1	CAVAAGTALIF	TRAJ15	TRBV3-1	CASSGDYGLAGQETQYF	TRBJ2-5	Negaive
TRAV1-1	CAVAATDSWGKLQF	TRAJ24	TRBV20-1	CSARDIAENYYNEQFF	TRBJ2-1	Negaive
TRAV1-1	CAVALNNAGNMLTF	TRAJ39	TRBV5-8	CASSLAVKTGRNSPLHF	TRBJ1-6	Negaive
TRAV1-1	CAVAPLDTGRRALTF	TRAJ5	TRBV7-2	CASSPWTGGDTEAFF	TRBJ1-1	Negaive
TRAV1-1	CAVDGVGNTPLVF	TRAJ29	TRBV3-1	CASSQSRAAKNIQYF	TRBJ2-4	Negaive
TRAV1-1	CAVDSDSNYQLIW	TRAJ33	TRBV7-2	CASSFGRGQTQETQYF	TRBJ2-5	Negaive
TRAV1-1	CAVDSGNTPLVF	TRAJ29	TRBV20-1	CSAAPRTEGLFSPLHF	TRBJ1-6	Negaive
TRAV1-1	CAVENRDDKIIF	TRAJ30	TRBV18	CASSPSIDRAQETQYF	TRBJ2-5	Negaive
TRAV1-1	CAVEQTGANNLFF	TRAJ36	TRBV9	CASSALDRGRAVDGYTF	TRBJ1-2	Negaive
TRAV1-1	CAVFSGGYNKLIF	TRAJ4	TRBV6-4	CASSDGTGGNEQFF	TRBJ2-1	Negaive
TRAV1-1	CAVGGGYQKVTF	TRAJ13	TRBV4-3	CASSQDEGQPQHF	TRBJ1-5	Negaive
TRAV1-1	CAVGLSSGSARQLTF	TRAJ22	TRBV12-3	CASSSDNYGYTF	TRBJ1-2	Negaive
TRAV1-1	CAVGPTNKLIF	TRAJ32	TRBV12-4	CASSLSPGEGYNEQFF	TRBJ2-1	Negaive
TRAV1-1	CAVGSNYQLIW	TRAJ33	TRBV7-8	CASSKGQTYEQYF	TRBJ2-7	Negaive
TRAV1-1	CAVGSNYQLIW	TRAJ33	TRBV7-8	CASSSGQTYEQYF	TRBJ2-7	Negaive
TRAV1-1	CAVGTGARLMF	TRAJ31	TRBV7-9	CASSLAGEGKNIQYF	TRBJ2-4	Negaive
TRAV1-1	CAVIGRDDKIIF	TRAJ30	TRBV7-6	CASSLQGLTEAFF	TRBJ1-1	Negaive
TRAV1-1	CAVIHYSSASKIIF	TRAJ3	TRBV5-1	CASSLVEGFADTQYF	TRBJ2-3	Negaive
TRAV1-1	CAVILNTNAGKSTF	TRAJ27	TRBV6-4	CASSGTSGSTDTQYF	TRBJ2-3	Negaive
TRAV1-1	CAVILTGGGNKLTF	TRAJ10	TRBV7-9	CASSPLAGMETQYF	TRBJ2-5	Negaive
TRAV1-1	CAVISTDSWGKLQF	TRAJ24	TRBV5-5	CASSLADRGRDTGELFF	TRBJ2-2	Negaive
TRAV1-1	CAVITSGTYKYIF	TRAJ40	TRBV4-3	CASSQDLDSSYGYTF	TRBJ1-2	Negaive
TRAV1-1	CAVKGNRDDKIIF	TRAJ30	TRBV5-1	CASSVGLEGEQYF	TRBJ2-7	Negaive
TRAV1-1	CAVKGSYQKVTF	TRAJ13	TRBV12-4	CASSFAYQETQYF	TRBJ2-5	Negaive
TRAV1-1	CAVKKGEYIF	TRAJ40	TRBV9	CASSGSNTGAREQYF	TRBJ2-7	Negaive
TRAV1-1	CAVKNNFNKFYF	TRAJ21	TRBV7-9	CASSLGGQGYSNQPQHF	TRBJ1-5	Negaive
TRAV1-1	CAVKNYGQNFVF	TRAJ26	TRBV4-3	CASSQDLGGLENEQFF	TRBJ2-1	Negaive
TRAV1-1	CAVKTGANNLFF	TRAJ36	TRBV20-1	CSARGDRADYEQYF	TRBJ2-7	Negaive
TRAV1-1	CAVLDQGGKLIF	TRAJ23	TRBV20-1	CSARNPSGKTYEQYF	TRBJ2-7	Negaive
TRAV1-1	CAVLGEGQNFVF	TRAJ26	TRBV5-6	CASSWDSSYEQYF	TRBJ2-7	Negaive
TRAV1-1	CAVLGGDTGRRALTF	TRAJ5	TRBV3-1	CASSPRRSLAGGPGDEQFF	TRBJ2-1	Negaive
TRAV1-1	CAVLLDTGRRALTF	TRAJ5	TRBV7-3	CASSFGADSTDTQYF	TRBJ2-3	Negaive
TRAV1-1	CAVLMDSSYKLIF	TRAJ12	TRBV29-1	CSVEVGTSGSNEQYF	TRBJ2-7	Negaive
TRAV1-1	CAVLNFNKFYF	TRAJ21	TRBV5-5	CASTHEQGWETQYF	TRBJ2-5	Negaive
TRAV1-1	CAVLNQAGTALIF	TRAJ15	TRBV12-5	CATSLSGQGARQPQHF	TRBJ1-5	Negaive
TRAV1-1	CAVLNQAGTALIF	TRAJ15	TRBV7-9	CASSQTGTDYGYTF	TRBJ1-2	Negaive
TRAV1-1	CAVLTDRGSTLGRLYF	TRAJ18	TRBV11-2	CASSSGLAGVRTDTQYF	TRBJ2-3	Negaive
TRAV1-1	CAVMDGGFKTIF	TRAJ9	TRBV4-2	CASSQEGSSGRDEQYF	TRBJ2-7	Negaive
TRAV1-1	CAVNCQGGKLIF	TRAJ23	TRBV12-4	CASSFMPRAGGVTGELFF	TRBJ2-2	Negaive
TRAV1-1	CAVPGARLMF	TRAJ31	TRBV2	CASRGTDNSPLHF	TRBJ1-6	Negaive
TRAV1-1	CAVPGDDKIIF	TRAJ30	TRBV12-3	CASSSPGTGGDEQYF	TRBJ2-7	Negaive
TRAV1-1	CAVPLGGGKLIF	TRAJ23	TRBV9	CASSAPNRGPYNEQFF	TRBJ2-1	Negaive
TRAV1-1	CAVPPDGGSQGNLIF	TRAJ42	TRBV14	CASSRTVNYGYTF	TRBJ1-2	Negaive
TRAV1-1	CAVPVYNYGQNFVF	TRAJ26	TRBV20-1	CSARDNYRGANINSPLHF	TRBJ1-6	Negaive
TRAV1-1	CAVQGSGGSYIPTF	TRAJ6	TRBV2	CASSEGRKNEKLFF	TRBJ1-4	Negaive
TRAV1-1	CAVQYNFNKFYF	TRAJ21	TRBV7-9	CASSPGDKTYEQYF	TRBJ2-7	Negaive
TRAV1-1	CAVRAANTGFQKLVF	TRAJ8	TRBV7-9	CASSLEGKGARNTEAFF	TRBJ1-1	Negaive
TRAV1-1	CAVRADNFNKFYF	TRAJ21	TRBV4-2	CASSPPGTEGHEQYF	TRBJ2-7	Negaive
TRAV1-1	CAVRAENTGFQKLVF	TRAJ8	TRBV3-1	CASSQDLGALGYEQYF	TRBJ2-7	Negaive
TRAV1-1	CAVRAENTGFQKLVF	TRAJ8	TRBV7-2	CASLEPNTGELFF	TRBJ2-2	Negaive
TRAV1-1	CAVRALNSGYSTLTF	TRAJ11	TRBV7-8	CASSSTGTSYNEQFF	TRBJ2-1	Negaive
TRAV1-1	CAVRALNTGFQKLVF	TRAJ8	TRBV2	CASSDGTGLTGNTIYF	TRBJ1-3	Negaive
TRAV1-1	CAVRAPVSGSARQLTF	TRAJ22	TRBV4-3	CASSSGQGTNEKLFF	TRBJ1-4	Negaive
TRAV1-1	CAVRAWRGGKSTF	TRAJ27	TRBV20-1	CSGVTDTQYF	TRBJ2-3	Negaive
TRAV1-1	CAVRCLTTDSWGKFQF	TRAJ24	TRBV7-9	CASSAVLDLNEQFF	TRBJ2-1	Negaive
TRAV1-1	CAVRDAGGGTASKLTF	TRAJ44	TRBV12-3	CASSRTGEISYEQYF	TRBJ2-7	Negaive
TRAV1-1	CAVRDDKIIF	TRAJ30	TRBV7-9	CASSSEEVYEQYF	TRBJ2-7	Negaive
TRAV1-1	CAVRDDKIIF	TRAJ30	TRBV9	CASSAHRGGAGELFF	TRBJ2-2	Negaive
TRAV1-1	CAVRDDTGGFKTIF	TRAJ9	TRBV4-3	CASSQEMTSTETQYF	TRBJ2-5	Negaive
TRAV1-1	CAVRDDYKLSF	TRAJ20	TRBV12-3	CSNRRENNEQFF	TRBJ2-1	Negaive
TRAV1-1	CAVRDEANRDDKIIF	TRAJ30	TRBV11-3	CASSLTPRGRSAYEQYF	TRBJ2-7	Negaive
TRAV1-1	CAVRDEDSSYKLIF	TRAJ12	TRBV7-8	CASSPGLAGGRTGELFF	TRBJ2-2	Negaive
TRAV1-1	CAVRDEGNSGYSTLTF	TRAJ11	TRBV20-1	CSARRQGASYGYTF	TRBJ1-2	Negaive
TRAV1-1	CAVRDGDNNARLMF	TRAJ31	TRBV14	CASGWTGASYEQYF	TRBJ2-7	Negaive
TRAV1-1	CAVRDGERDDKIIF	TRAJ30	TRBV20-1	CSATGGGTEAFF	TRBJ1-1	Negaive
TRAV1-1	CAVRDGMDSSYKLIF	TRAJ12	TRBV2	CASTKVLQGGGNEQFF	TRBJ2-1	Negaive
TRAV1-1	CAVRDGNTGFQKLVF	TRAJ8	TRBV7-9	CASTGQAFNYGYTF	TRBJ1-2	Negaive
TRAV1-1	CAVRDGQKLLF	TRAJ16	TRBV12-3	CASSQRVEIYGYTF	TRBJ1-2	Negaive
TRAV1-1	CAVRDGQKLLF	TRAJ16	TRBV12-4	CASSLNTDEAFF	TRBJ1-1	Negaive
TRAV1-1	CAVRDGQNFVF	TRAJ26	TRBV4-1	CASSQGEGLGGNEQFF	TRBJ2-1	Negaive
TRAV1-1	CAVRDGTSGTYKYIF	TRAJ40	TRBV9	CASSAFAGTENTEAFF	TRBJ1-1	Negaive
TRAV1-1	CAVRDIGRLMF	TRAJ31	TRBV14	CASSLSGSYEQYF	TRBJ2-7	Negaive
TRAV1-1	CAVRDIKAAGNKLTF	TRAJ17	TRBV7-2	CASSPVTNEQFF	TRBJ2-1	Negaive
TRAV1-1	CAVRDIKRNNQGGKLIF	TRAJ23	TRBV11-2	CASSSLGGSYEQYV	TRBJ2-7	Negaive
TRAV1-1	CAVRDIQGGKLIF	TRAJ23	TRBV4-2	CASSQDSSTSGSYEQYF	TRBJ2-7	Negaive
TRAV1-1	CAVRDLEGSNYQLIW	TRAJ33	TRBV7-8	CASSLVTGEQYF	TRBJ2-7	Negaive
TRAV1-1	CAVRDLKNNNARLMF	TRAJ31	TRBV5-1	CASSGVGDNEQFF	TRBJ2-1	Negaive
TRAV1-1	CAVRDLTSGTYKYIF	TRAJ40	TRBV4-1	CASSARSGDSNQPQHF	TRBJ1-5	Negaive
TRAV1-1	CAVRDNFNKFYF	TRAJ21	TRBV12-4	CASSFIAGGLTGELFF	TRBJ2-2	Negaive
TRAV1-1	CAVRDNFNKFYF	TRAJ21	TRBV5-1	CASQVDMNTEAFF	TRBJ1-1	Negaive
TRAV1-1	CAVRDNGQNFVF	TRAJ26	TRBV15	CATSRDTSDSYEQYF	TRBJ2-7	Negaive
TRAV1-1	CAVRDNRDDKIIF	TRAJ30	TRBV4-3	CASSQGTGNSGANVLTF	TRBJ2-6	Negaive
TRAV1-1	CAVRDNTDKLIF	TRAJ34	TRBV9	CASSVVPDADTQYF	TRBJ2-3	Negaive
TRAV1-1	CAVRDNYGQNFVF	TRAJ26	TRBV14	CASSQVRAFQETQYF	TRBJ2-5	Negaive
TRAV1-1	CAVRDNYGQNFVF	TRAJ26	TRBV4-1	CASTPEPGGDTQYF	TRBJ2-3	Negaive
TRAV1-1	CAVRDNYGQNFVF	TRAJ26	TRBV9	CASSLKYF	TRBJ2-5	Negaive
TRAV1-1	CAVRDPDNQGGKLIF	TRAJ23	TRBV4-1	CASSQDKGHSLNEQFF	TRBJ2-1	Negaive
TRAV1-1	CAVRDPTGKLIF	TRAJ37	TRBV3-1	CASSPPGGVMTEAFF	TRBJ1-1	Negaive
TRAV1-1	CAVRDQDYQLIW	TRAJ33	TRBV7-9	CASDGTRDRGNGEQFF	TRBJ2-1	Negaive
TRAV1-1	CAVRDQFDRGSTLGRLYF	TRAJ18	TRBV20-1	CSAPTGTEPYEQYF	TRBJ2-7	Negaive
TRAV1-1	CAVRDQGGKLIF	TRAJ23	TRBV29-1	CSDMTSGSANEQFF	TRBJ2-1	Negaive
TRAV1-1	CAVRDQTGANNLFF	TRAJ36	TRBV7-2	CASSLISDNEQFF	TRBJ2-1	Negaive
TRAV1-1	CAVRDRDNNARLMF	TRAJ31	TRBV7-9	CAIQDRDKVNEQFF	TRBJ2-1	Negaive
TRAV1-1	CAVRDRGGKLIF	TRAJ23	TRBV12-3	CASLEVRGIEETQYF	TRBJ2-5	Negaive
TRAV1-1	CAVRDRGGKLIF	TRAJ23	TRBV4-1	CASSQTSPTRSETQYF	TRBJ2-5	Negaive
TRAV1-1	CAVRDRGNDMRF	TRAJ43	TRBV5-1	CASSRPRDTHTPGGYEQYF	TRBJ2-7	Negaive
TRAV1-1	CAVRDRGSNYQLIW	TRAJ33	TRBV2	CASSDDRGNQPQHF	TRBJ1-5	Negaive
TRAV1-1	CAVRDRNARLMF	TRAJ31	TRBV7-9	CASSVQGPPGEQYF	TRBJ2-7	Negaive
TRAV1-1	CAVRDRSTGKLIF	TRAJ37	TRBV7-9	CASRSTGGGFTEAFF	TRBJ1-1	Negaive
TRAV1-1	CAVRDSRSSASKIIF	TRAJ3	TRBV7-6	CASSEAGGQETQYF	TRBJ2-5	Negaive
TRAV1-1	CAVRDTDSGYSTLTF	TRAJ11	TRBV5-5	CASTDLNRGLNTEAFF	TRBJ1-1	Negaive
TRAV1-1	CAVRDTGRRALTF	TRAJ5	TRBV7-9	CASSLGESGRSSGANVLTF	TRBJ2-6	Negaive
TRAV1-1	CAVRDVASGSARQLTF	TRAJ22	TRBV7-9	CASSGLAGVYEQYF	TRBJ2-7	Negaive
TRAV1-1	CAVRDYASGGSYIPTF	TRAJ6	TRBV3-1	CASSHLAGGRSYEQYF	TRBJ2-7	Negaive
TRAV1-1	CAVREAPTGFQKLVF	TRAJ8	TRBV7-8	CASSNRDMDSYEQYF	TRBJ2-7	Negaive
TRAV1-1	CAVREDDSNYQLIW	TRAJ33	TRBV7-9	CASSFKAGAINEQFF	TRBJ2-1	Negaive
TRAV1-1	CAVREETGANNLFF	TRAJ36	TRBV5-6	CASSVDGFRSSYNSPLHF	TRBJ1-6	Negaive
TRAV1-1	CAVREGGGGATNKLIF	TRAJ32	TRBV7-6	CASSSGTSKNEQYF	TRBJ2-7	Negaive
TRAV1-1	CAVREIDDKIIF	TRAJ30	TRBV4-1	CASSQDRRQGYNEQFF	TRBJ2-1	Negaive
TRAV1-1	CAVREKERGNTGKLIF	TRAJ37	TRBV20-1	CSARDSLLVAGSTDTQYF	TRBJ2-3	Negaive
TRAV1-1	CAVRESHTDKLIF	TRAJ34	TRBV9	CASSVGGTGGAETQYF	TRBJ2-5	Negaive
TRAV1-1	CAVRETDKLIF	TRAJ34	TRBV18	CASSPPGQVYEQYF	TRBJ2-7	Negaive
TRAV1-1	CAVREVDSSYKLIF	TRAJ12	TRBV2	CASSASYEQYF	TRBJ2-7	Negaive
TRAV1-1	CAVRGDDKIIF	TRAJ30	TRBV3-1	CASSQDHPWLAGESTDTQYF	TRBJ2-3	Negaive
TRAV1-1	CAVRGDRDDKIIF	TRAJ30	TRBV12-4	CASSTTSGLQETQYF	TRBJ2-5	Negaive
TRAV1-1	CAVRGDSGNTPLVF	TRAJ29	TRBV4-1	CASSQEKGGRAVNEQFF	TRBJ2-1	Negaive
TRAV1-1	CAVRGFGRDNYGQNFVF	TRAJ26	TRBV9	CASSPQSPETVYEQYF	TRBJ2-7	Negaive
TRAV1-1	CAVRGGAAGNKLTF	TRAJ17	TRBV4-1	CASSPSETGQGRFYEQYF	TRBJ2-7	Negaive
TRAV1-1	CAVRGGGSNFGNEKLTF	TRAJ48	TRBV13	CASTTPGQGAKNIQYF	TRBJ2-4	Negaive
TRAV1-1	CAVRGGSGNTPLVF	TRAJ29	TRBV12-4	CASSLGGVVAFF	TRBJ1-1	Negaive
TRAV1-1	CAVRGGYNFNKFYF	TRAJ21	TRBV20-1	CSAGETSGSYEQYF	TRBJ2-7	Negaive
TRAV1-1	CAVRGGYSTLTF	TRAJ11	TRBV20-1	CSARDVASGSEVEQFF	TRBJ2-1	Negaive
TRAV1-1	CAVRGMDSSYKLIF	TRAJ12	TRBV20-1	CSARPPRRQEAGRQWDEQFF	TRBJ2-1	Negaive
TRAV1-1	CAVRGPNSGNTPLVF	TRAJ29	TRBV20-1	CSARDRGLVEQYF	TRBJ2-7	Negaive
TRAV1-1	CAVRGRNNNARLMF	TRAJ31	TRBV5-4	CASSQQENSYNEQFF	TRBJ2-1	Negaive
TRAV1-1	CAVRGRQGGGSYIPTF	TRAJ6	TRBV4-3	CASSQEVGQPQHF	TRBJ1-5	Negaive
TRAV1-1	CAVRGSGTYKYIF	TRAJ40	TRBV9	CASSEEAGGAKNIQYF	TRBJ2-4	Negaive
TRAV1-1	CAVRGSSYKLIF	TRAJ12	TRBV2	CASINTSGGITGELFF	TRBJ2-2	Negaive
TRAV1-1	CAVRGYNQGGKLIF	TRAJ23	TRBV7-9	CASSLGPSGSQETQYF	TRBJ2-5	Negaive
TRAV1-1	CAVRHHGAGSYQLTF	TRAJ28	TRBV9	CASSVGRDTEAFF	TRBJ1-1	Negaive
TRAV1-1	CAVRNNNARLMF	TRAJ31	TRBV7-9	CASSLQGPPGEQYF	TRBJ2-7	Negaive
TRAV1-1	CAVRNSWGKLQF	TRAJ24	TRBV7-9	CASSLAPEGAEAFF	TRBJ1-1	Negaive
TRAV1-1	CAVRPLGGGKLIF	TRAJ23	TRBV2	CASSAGQGHSYEQYF	TRBJ2-7	Negaive
TRAV1-1	CAVRPLNQAGTALIF	TRAJ15	TRBV5-6	CASRIPAGDPGDYGYTF	TRBJ1-2	Negaive
TRAV1-1	CAVRPNTGGFKTIF	TRAJ9	TRBV7-9	CASSLGTEGNQPQHF	TRBJ1-5	Negaive
TRAV1-1	CAVRRDYKLSF	TRAJ20	TRBV3-1	CASSQEVAAASNYGYTF	TRBJ1-2	Negaive
TRAV1-1	CAVRRGMNYGGSQGNLIF	TRAJ42	TRBV20-1	CSARPPGHLNTGELFF	TRBJ2-2	Negaive
TRAV1-1	CAVRRNGGATNKLIF	TRAJ32	TRBV12-4	CASSLNNEQFF	TRBJ2-1	Negaive
TRAV1-1	CAVRSANQAGTALIF	TRAJ15	TRBV7-6	CASSLTAATNEKLFF	TRBJ1-4	Negaive
TRAV1-1	CAVRSDQTGANNLFF	TRAJ36	TRBV5-5	CASSPGPEHYEQYF	TRBJ2-7	Negaive
TRAV1-1	CAVRSFPSGGYQKVTF	TRAJ13	TRBV20-1	CTMLGEGKSTDTQYF	TRBJ2-3	Negaive
TRAV1-1	CAVRSKNTGGFKTIF	TRAJ9	TRBV29-1	CSVEGVDREVRNTEAFF	TRBJ1-1	Negaive
TRAV1-1	CAVRSSNYQLIW	TRAJ33	TRBV5-6	CASSQGTDYEQYF	TRBJ2-7	Negaive
TRAV1-1	CAVRSYNQGGKLIF	TRAJ23	TRBV4-1	CASSQEGRSGSVYEQYF	TRBJ2-7	Negaive
TRAV1-1	CAVRTGGGNKLTF	TRAJ10	TRBV5-5	CASIDSEKETQYF	TRBJ2-5	Negaive
TRAV1-1	CAVRTSGTYKYIF	TRAJ40	TRBV4-1	CASSVAPSSSYEQYF	TRBJ2-7	Negaive
TRAV1-1	CAVRVAYSGYSTLTF	TRAJ11	TRBV7-9	CASSWPRGVPDGTDTQYF	TRBJ2-3	Negaive
TRAV1-1	CAVRVGANNLFF	TRAJ36	TRBV5-1	CASSSRGPPETGELFF	TRBJ2-2	Negaive
TRAV1-1	CAVRVPDSWGKLQF	TRAJ24	TRBV3-1	CASSQDLGALGYEQYF	TRBJ2-7	Negaive
TRAV1-1	CAVRVPIVSGNTPLVF	TRAJ29	TRBV7-8	CASSLEGAVGQPQHF	TRBJ1-5	Negaive
TRAV1-1	CAVRVYSGGYQKVTF	TRAJ13	TRBV2	CASSEEGAYEQYF	TRBJ2-7	Negaive
TRAV1-1	CAVRWDMRF	TRAJ43	TRBV29-1	CSVEGGPRGYTF	TRBJ1-2	Negaive
TRAV1-1	CAVRWNSGNTPLVF	TRAJ29	TRBV5-5	CASRQGVQGSLPQHF	TRBJ1-5	Negaive
TRAV1-1	CAVSALNNAGNMLTF	TRAJ39	TRBV12-3	CASSLTGYNQPQHF	TRBJ1-5	Negaive
TRAV1-1	CAVSANDYKLSF	TRAJ20	TRBV12-4	CASSLGYGNEKLFF	TRBJ1-4	Negaive
TRAV1-1	CAVSAYSGYSTLTF	TRAJ11	TRBV9	CASSVDRNTGELFF	TRBJ2-2	Negaive
TRAV1-1	CAVSDTNAGKSTF	TRAJ27	TRBV12-4	CASSPRRLGTEAFF	TRBJ1-1	Negaive
TRAV1-1	CAVSGDYKLSF	TRAJ20	TRBV5-1	CASSFSPGQGNHEQFF	TRBJ2-1	Negaive
TRAV1-1	CAVSGEGFQKLVF	TRAJ8	TRBV9	CASSTSSGGADTQYF	TRBJ2-3	Negaive
TRAV1-1	CAVSGGQKLLF	TRAJ16	TRBV3-1	CASSLRDTYGYTF	TRBJ1-2	Negaive
TRAV1-1	CAVSGTNAGKSTF	TRAJ27	TRBV20-1	CSARRLADSYEQYF	TRBJ2-7	Negaive
TRAV1-1	CAVSGTNAGKSTF	TRAJ27	TRBV5-6	CASSSFTGELFF	TRBJ2-2	Negaive
TRAV1-1	CAVSIKAAGNKLTF	TRAJ17	TRBV2	CASSPGTAQANYGYTF	TRBJ1-2	Negaive
TRAV1-1	CAVSLSGGKLIF	TRAJ23	TRBV7-9	CASSLVSRGYSAPSSTDTQYF	TRBJ2-3	Negaive
TRAV1-1	CAVSPGRGGATNKLIF	TRAJ32	TRBV3-1	CASHAVGGGEKLFF	TRBJ1-4	Negaive
TRAV1-1	CAVSPTGANNLFF	TRAJ36	TRBV11-1	CASSYAYNEQFF	TRBJ2-1	Negaive
TRAV1-1	CAVSRDSSYKLIF	TRAJ12	TRBV12-4	CASSANPDGYTF	TRBJ1-2	Negaive
TRAV1-1	CAVSTTDSWGKLQF	TRAJ24	TRBV4-1	CASSQDVQGTFMYEQYF	TRBJ2-7	Negaive
TRAV1-1	CAVSVASNYQLIW	TRAJ33	TRBV7-9	CASSSGGNNEQFF	TRBJ2-1	Negaive
TRAV1-1	CAVSVDDKIIF	TRAJ30	TRBV7-8	CAIKSGPAAYEQYF	TRBJ2-7	Negaive
TRAV1-1	CAVSYRHNNDMRF	TRAJ43	TRBV5-6	CASSLASFPNYGYTF	TRBJ1-2	Negaive
TRAV1-1	CAVTDKLIF	TRAJ34	TRBV20-1	CSARLSGETYEQYF	TRBJ2-7	Negaive
TRAV1-1	CAVTDTGRRALTF	TRAJ5	TRBV4-3	CASSPEWADRGSYNEQFF	TRBJ2-1	Negaive
TRAV1-1	CAVTHNAGNMLTF	TRAJ39	TRBV20-1	CSARDKRLTYEQYF	TRBJ2-7	Negaive
TRAV1-1	CAVTPDTGFQKLVF	TRAJ8	TRBV11-2	CASSVGTGSNQPQHF	TRBJ1-5	Negaive
TRAV1-1	CAVTRPDRAAGNKLTF	TRAJ17	TRBV5-1	CASSLEQYSYNEQFF	TRBJ2-1	Negaive
TRAV1-1	CAVTTDSWGKFQF	TRAJ24	TRBV11-2	CASSLEGSGYTYEQYF	TRBJ2-7	Negaive
TRAV1-1	CAVTVDYGQNFVF	TRAJ26	TRBV2	CASSEGLRDGEQYF	TRBJ2-7	Negaive
TRAV1-1	CAVVDSGNTPLVF	TRAJ29	TRBV7-9	CASSTGLAGGEQYF	TRBJ2-7	Negaive
TRAV1-1	CAVWGEGRRALTF	TRAJ5	TRBV12-3	CASSPGYAKSGYTF	TRBJ1-2	Negaive
TRAV1-1	CAVYDNNARLMF	TRAJ31	TRBV5-5	CASSRPEAHEQYF	TRBJ2-7	Negaive
TRAV1-1	CAVYSSASKIIF	TRAJ3	TRBV5-8	CASSLAALGLYEQYF	TRBJ2-7	Negaive
TRAV1-1	CAVYTNAGKSTF	TRAJ27	TRBV2	CASSDPENYGYTF	TRBJ1-2	Negaive
TRAV1-1	CGLNQGGKLIF	TRAJ23	TRBV7-9	CASSPTAGGTDEAFF	TRBJ1-1	Negaive
TRAV1-1	CVTSGAGSYQLTF	TRAJ28	TRBV5-4	CASSLGDRYSGNTIYF	TRBJ1-3	Negaive
TRAV12-1	CVVNDLQGYSTLTF	TRAJ11	TRBV6-4	CASSEAGDADTQYF	TRBJ2-3	Negaive
TRAV1-2	CAAADSNYQLIW	TRAJ33	TRBV12-4	CASSLGDYSYNEQFF	TRBJ2-1	Negaive
TRAV1-2	CAAADSNYQLIW	TRAJ33	TRBV6-4	CATAAQGSTDTQYF	TRBJ2-3	Negaive
TRAV1-2	CAAANDYKLSF	TRAJ20	TRBV3-1	CASSPTLDSGYYEQYF	TRBJ2-7	Negaive
TRAV1-2	CAAAPSNARLMF	TRAJ31	TRBV20-1	CSARSSPGQGESRQVDTEAFF	TRBJ1-1	Negaive
TRAV1-2	CAAASYNTDKLIF	TRAJ34	TRBV14	CASSQGLQRDYGYTF	TRBJ1-2	Negaive
TRAV1-2	CAAATDSWGKFQF	TRAJ24	TRBV20-1	CSAQEGGRSSYEQYF	TRBJ2-7	Negaive
TRAV1-2	CAAAYSGAGSYQLTF	TRAJ28	TRBV9	CASSADRASTDTQYF	TRBJ2-3	Negaive
TRAV1-2	CAACNDYKLSF	TRAJ20	TRBV15	CATSRDRILGTNEQYF	TRBJ2-7	Negaive
TRAV1-2	CAADNQAGTALIF	TRAJ15	TRBV9	CASSRGGIDQPQHF	TRBJ1-5	Negaive
TRAV1-2	CAAFDSNYQLIW	TRAJ33	TRBV29-1	CSAVQREGTEAFF	TRBJ1-1	Negaive
TRAV1-2	CAAFSGTYKYIF	TRAJ40	TRBV20-1	CSARELTGDASPLHF	TRBJ1-6	Negaive
TRAV1-2	CAAFTGNQFYF	TRAJ49	TRBV7-9	CASSSGGAGPQHF	TRBJ1-5	Negaive
TRAV1-2	CAAGSNDYKLSF	TRAJ20	TRBV9	CASSVGGSVGTDTQYF	TRBJ2-3	Negaive
TRAV1-2	CAAHGGATNKLIF	TRAJ32	TRBV4-2	CASSQGYSPTRPDTQYF	TRBJ2-3	Negaive
TRAV1-2	CAAIDSNYQLIW	TRAJ33	TRBV6-4	CASSDGSSYNSPLHF	TRBJ1-6	Negaive
TRAV1-2	CAAIFGNVLHC	TRAJ35	TRBV14	CASSLSGRALKGNIQYF	TRBJ2-4	Negaive
TRAV1-2	CAAISGGSYIPTF	TRAJ6	TRBV15	CATSRDRLYSGNTIYF	TRBJ1-3	Negaive
TRAV1-2	CAALDSNYQLIW	TRAJ33	TRBV20-1	CSAAGTSGYNEQFF	TRBJ2-1	Negaive
TRAV1-2	CAALDSNYQLIW	TRAJ33	TRBV20-1	CSANFREGQPQHF	TRBJ1-5	Negaive
TRAV1-2	CAALDSNYQLIW	TRAJ33	TRBV20-1	CSAPPRDYSYNEQFF	TRBJ2-1	Negaive
TRAV1-2	CAALDSNYQLIW	TRAJ33	TRBV20-1	CSAQDASDVNEQFF	TRBJ2-1	Negaive
TRAV1-2	CAALDSNYQLIW	TRAJ33	TRBV20-1	CSARAGTGDYNEQFF	TRBJ2-1	Negaive
TRAV1-2	CAALDSNYQLIW	TRAJ33	TRBV20-1	CSARDIGGRDYEQYF	TRBJ2-7	Negaive
TRAV1-2	CAALDSNYQLIW	TRAJ33	TRBV20-1	CSARDPGSSYNEQFF	TRBJ2-1	Negaive
TRAV1-2	CAALDSNYQLIW	TRAJ33	TRBV20-1	CSARDVSSSYNEQFF	TRBJ2-1	Negaive
TRAV1-2	CAALDSNYQLIW	TRAJ33	TRBV20-1	CSARGMRDSEPYEQYF	TRBJ2-7	Negaive
TRAV1-2	CAALDSNYQLIW	TRAJ33	TRBV20-1	CSARGQLGFSYEQYF	TRBJ2-7	Negaive
TRAV1-2	CAALDSNYQLIW	TRAJ33	TRBV20-1	CSARKGVEPYEQYF	TRBJ2-7	Negaive
TRAV1-2	CAALDSNYQLIW	TRAJ33	TRBV20-1	CSARLADNEQFF	TRBJ2-1	Negaive
TRAV1-2	CAALDSNYQLIW	TRAJ33	TRBV20-1	CSARLSGAVRSSYEQYF	TRBJ2-7	Negaive
TRAV1-2	CAALDSNYQLIW	TRAJ33	TRBV20-1	CSARTLSGFDHEAFF	TRBJ1-1	Negaive
TRAV1-2	CAALDSNYQLIW	TRAJ33	TRBV20-1	CSARVGRGMNEQFF	TRBJ2-1	Negaive
TRAV1-2	CAALDSNYQLIW	TRAJ33	TRBV20-1	CSASGAEDYNEQFF	TRBJ2-1	Negaive
TRAV1-2	CAALDSNYQLIW	TRAJ33	TRBV20-1	CSATGTGVGQMTYEQYF	TRBJ2-7	Negaive
TRAV1-2	CAALDSNYQLIW	TRAJ33	TRBV20-1	CSVTEGESSYNEQFF	TRBJ2-1	Negaive
TRAV1-2	CAALDSNYQLIW	TRAJ33	TRBV29-1	CSGRDEGTEAFF	TRBJ1-1	Negaive
TRAV1-2	CAALDSNYQLIW	TRAJ33	TRBV4-2	CASSHGSGTSDEQYF	TRBJ2-7	Negaive
TRAV1-2	CAALDSNYQLIW	TRAJ33	TRBV4-2	CASSQENIESHTDTQYF	TRBJ2-3	Negaive
TRAV1-2	CAALDSNYQLIW	TRAJ33	TRBV4-2	CASSQVRDNTDTQYF	TRBJ2-3	Negaive
TRAV1-2	CAALDSNYQLIW	TRAJ33	TRBV4-3	CASSHRRGEVDTQYF	TRBJ2-3	Negaive
TRAV1-2	CAALDSNYQLIW	TRAJ33	TRBV4-3	CASSQGRGGAMDTQYF	TRBJ2-3	Negaive
TRAV1-2	CAALDSNYQLIW	TRAJ33	TRBV6-4	CASSAEGAGAGTGELFF	TRBJ2-2	Negaive
TRAV1-2	CAALDSNYQLIW	TRAJ33	TRBV6-4	CASSDATSSYNEQFF	TRBJ2-1	Negaive
TRAV1-2	CAALDSNYQLIW	TRAJ33	TRBV6-4	CASSDGSEGDTGELFF	TRBJ2-2	Negaive
TRAV1-2	CAALDSNYQLIW	TRAJ33	TRBV6-4	CASSDSGRELFF	TRBJ2-2	Negaive
TRAV1-2	CAALDSNYQLIW	TRAJ33	TRBV6-4	CASSESTSTDTQYF	TRBJ2-3	Negaive
TRAV1-2	CAALDSNYQLIW	TRAJ33	TRBV6-4	CASSGTSGSNEQFF	TRBJ2-1	Negaive
TRAV1-2	CAALGDSNYQLIW	TRAJ33	TRBV12-4	CASSWLAGANEQYF	TRBJ2-7	Negaive
TRAV1-2	CAALGEGGSQGNLIF	TRAJ42	TRBV12-4	CASSPTGELTDTQYF	TRBJ2-3	Negaive
TRAV1-2	CAALGYGNKLVF	TRAJ47	TRBV7-9	CASSFDSYGYTF	TRBJ1-2	Negaive
TRAV1-2	CAALLNDYKLSF	TRAJ20	TRBV4-1	CASSQGSGGTEAFF	TRBJ1-1	Negaive
TRAV1-2	CAALLSDGQKLLF	TRAJ16	TRBV11-2	CASSFDPYQDREGGEQFF	TRBJ2-1	Negaive
TRAV1-2	CAALNDYKLSF	TRAJ20	TRBV7-9	CASSRGWGSSYEQYF	TRBJ2-7	Negaive
TRAV1-2	CAALTNAGKSTF	TRAJ27	TRBV4-1	CASSHSFRQKAYEQYF	TRBJ2-7	Negaive
TRAV1-2	CAALTNDYKLSF	TRAJ20	TRBV6-4	CASSDSAGASDTQYF	TRBJ2-3	Negaive
TRAV1-2	CAALYSSASKIIF	TRAJ3	TRBV7-9	CASSLTANTGELFF	TRBJ2-2	Negaive
TRAV1-2	CAALYSSASKIVF	TRAJ3	TRBV7-9	CASSLTANTGELFF	TRBJ2-2	Negaive
TRAV1-2	CAAMDSNYQLIW	TRAJ33	TRBV15	CATSREAGAYEQYF	TRBJ2-7	Negaive
TRAV1-2	CAAMDSNYQLIW	TRAJ33	TRBV20-1	CSAIGITKNHEQYF	TRBJ2-7	Negaive
TRAV1-2	CAAMDSNYQLIW	TRAJ33	TRBV20-1	CSAKIGQGDNSPLHF	TRBJ1-6	Negaive
TRAV1-2	CAAMDSNYQLIW	TRAJ33	TRBV20-1	CSANEGEYNEQFF	TRBJ2-1	Negaive
TRAV1-2	CAAMDSNYQLIW	TRAJ33	TRBV20-1	CSARAPDNSYEQYF	TRBJ2-7	Negaive
TRAV1-2	CAAMDSNYQLIW	TRAJ33	TRBV20-1	CSARDEQGEVETQYF	TRBJ2-5	Negaive
TRAV1-2	CAAMDSNYQLIW	TRAJ33	TRBV20-1	CSARDEVFSDVNEQFF	TRBJ2-1	Negaive
TRAV1-2	CAAMDSNYQLIW	TRAJ33	TRBV20-1	CSARDLAPQETQYF	TRBJ2-5	Negaive
TRAV1-2	CAAMDSNYQLIW	TRAJ33	TRBV20-1	CSARDSRDYNEQFF	TRBJ2-1	Negaive
TRAV1-2	CAAMDSNYQLIW	TRAJ33	TRBV20-1	CSARDTLAGDYNEQFF	TRBJ2-1	Negaive
TRAV1-2	CAAMDSNYQLIW	TRAJ33	TRBV20-1	CSARDYQRENSYEQYF	TRBJ2-7	Negaive
TRAV1-2	CAAMDSNYQLIW	TRAJ33	TRBV20-1	CSAREAGDTGELFF	TRBJ2-2	Negaive
TRAV1-2	CAAMDSNYQLIW	TRAJ33	TRBV20-1	CSARGEGVGHTEAFF	TRBJ1-1	Negaive
TRAV1-2	CAAMDSNYQLIW	TRAJ33	TRBV20-1	CSARGGTGDNSPLHF	TRBJ1-6	Negaive
TRAV1-2	CAAMDSNYQLIW	TRAJ33	TRBV20-1	CSARIRDTEAFF	TRBJ1-1	Negaive
TRAV1-2	CAAMDSNYQLIW	TRAJ33	TRBV20-1	CSARVTASNTEAFF	TRBJ1-1	Negaive
TRAV1-2	CAAMDSNYQLIW	TRAJ33	TRBV20-1	CSARYSTDTGELFF	TRBJ2-2	Negaive
TRAV1-2	CAAMDSNYQLIW	TRAJ33	TRBV20-1	CSASEAGDDTGELFF	TRBJ2-2	Negaive
TRAV1-2	CAAMDSNYQLIW	TRAJ33	TRBV20-1	CSASSRTGFSYEQYF	TRBJ2-7	Negaive
TRAV1-2	CAAMDSNYQLIW	TRAJ33	TRBV20-1	CSATQPGFENQPQHF	TRBJ1-5	Negaive
TRAV1-2	CAAMDSNYQLIW	TRAJ33	TRBV20-1	CSVRAGDTVETQYF	TRBJ2-5	Negaive
TRAV1-2	CAAMDSNYQLIW	TRAJ33	TRBV20-1	CSVTTSGRASETQYF	TRBJ2-5	Negaive
TRAV1-2	CAAMDSNYQLIW	TRAJ33	TRBV25-1	CASRTGMDTGELFF	TRBJ2-2	Negaive
TRAV1-2	CAAMDSNYQLIW	TRAJ33	TRBV4-2	CASSQATGEYQPQHF	TRBJ1-5	Negaive
TRAV1-2	CAAMDSNYQLIW	TRAJ33	TRBV4-2	CASSQDRGGSYEQYF	TRBJ2-7	Negaive
TRAV1-2	CAAMDSNYQLIW	TRAJ33	TRBV4-2	CASSQDSSGSYNEQFF	TRBJ2-1	Negaive
TRAV1-2	CAAMDSNYQLIW	TRAJ33	TRBV4-3	CASSRTPTGEPYNEQFF	TRBJ2-1	Negaive
TRAV1-2	CAAMDSNYQLIW	TRAJ33	TRBV6-4	CASSDGLASTDTQYF	TRBJ2-3	Negaive
TRAV1-2	CAAMDSNYQLIW	TRAJ33	TRBV6-4	CASSDSDRDTGELFF	TRBJ2-2	Negaive
TRAV1-2	CAAMDSNYQLIW	TRAJ33	TRBV6-4	CASSDSSGGSEQFF	TRBJ2-1	Negaive
TRAV1-2	CAAMDSNYQLIW	TRAJ33	TRBV6-4	CASSPGDTTQYF	TRBJ2-3	Negaive
TRAV1-2	CAAMDSNYQLIW	TRAJ33	TRBV6-4	CASSPSGGAGNEQFF	TRBJ2-1	Negaive
TRAV1-2	CAAMDSNYQLIW	TRAJ33	TRBV6-4	CASSVSAGGRSEQFF	TRBJ2-1	Negaive
TRAV1-2	CAAMDSSYKLIF	TRAJ12	TRBV6-4	CASSEGENTEAFF	TRBJ1-1	Negaive
TRAV1-2	CAAMGPRQGGKLIF	TRAJ23	TRBV13	CASSVGQRPDYGYTF	TRBJ1-2	Negaive
TRAV1-2	CAANTDKLIF	TRAJ34	TRBV7-9	CASNNPGTQYF	TRBJ2-5	Negaive
TRAV1-2	CAAPASGGSYIPTF	TRAJ6	TRBV2	CASSDGTGGIEKLFF	TRBJ1-4	Negaive
TRAV1-2	CAAPPGNNRKLIW	TRAJ38	TRBV20-1	CSARDGSSSSYEQYF	TRBJ2-7	Negaive
TRAV1-2	CAAQAEDDKIIF	TRAJ30	TRBV5-6	CASSSSGVSVAYEQYF	TRBJ2-7	Negaive
TRAV1-2	CAAQGDDKIIF	TRAJ30	TRBV20-1	CSARGASGYNEQFF	TRBJ2-1	Negaive
TRAV1-2	CAARDSNYQLIW	TRAJ33	TRBV6-4	CASSDSPEGEQFF	TRBJ2-1	Negaive
TRAV1-2	CAARGSTLGRLYF	TRAJ18	TRBV15	CATSRDIGTGGGETQYF	TRBJ2-5	Negaive
TRAV1-2	CAARNSGYALNF	TRAJ41	TRBV3-1	CASSHSSGVGEQYF	TRBJ2-7	Negaive
TRAV1-2	CAARSRGGSYIPTF	TRAJ6	TRBV7-9	CASSPPRNTEAFF	TRBJ1-1	Negaive
TRAV1-2	CAARWGQNFVF	TRAJ26	TRBV3-1	CASSQTRGEAFF	TRBJ1-1	Negaive
TRAV1-2	CAARYGQNFVF	TRAJ26	TRBV11-2	CASSPPAGEQYF	TRBJ2-7	Negaive
TRAV1-2	CAASDSNYQLIW	TRAJ33	TRBV20-1	CSAKWEQGGGYNEQFF	TRBJ2-1	Negaive
TRAV1-2	CAASDSNYQLIW	TRAJ33	TRBV20-1	CSAPLTGGDTGELFF	TRBJ2-2	Negaive
TRAV1-2	CAASDSNYQLIW	TRAJ33	TRBV20-1	CSGKGIETGVLETQYF	TRBJ2-5	Negaive
TRAV1-2	CAASDSNYQLIW	TRAJ33	TRBV20-1	CSVAGQSPTHTSDTQYF	TRBJ2-3	Negaive
TRAV1-2	CAASDSNYQLIW	TRAJ33	TRBV4-3	CASSQEGQGSYNEQFF	TRBJ2-1	Negaive
TRAV1-2	CAASDSNYQLIW	TRAJ33	TRBV6-4	CASSDGGSHNEQFF	TRBJ2-1	Negaive
TRAV1-2	CAASDSNYQLIW	TRAJ33	TRBV6-4	CASSDSTNQPQHF	TRBJ1-5	Negaive
TRAV1-2	CAASNARLMF	TRAJ31	TRBV5-1	CASSLEAGGGSGANVLTF	TRBJ2-6	Negaive
TRAV1-2	CAASNTGKLIF	TRAJ37	TRBV7-2	CASSLGDGYTF	TRBJ1-2	Negaive
TRAV1-2	CAASRGSGGYNKLIF	TRAJ4	TRBV9	CASSVAGTRGDEQFF	TRBJ2-1	Negaive
TRAV1-2	CAASYSGAGSYQLTF	TRAJ28	TRBV5-5	CASSLGDEKLFF	TRBJ1-4	Negaive
TRAV1-2	CAATDSNYQLIW	TRAJ33	TRBV20-1	CSARDLGGNIQYF	TRBJ2-4	Negaive
TRAV1-2	CAATDSNYQLIW	TRAJ33	TRBV4-2	CASSPEAGGPNTQYF	TRBJ2-3	Negaive
TRAV1-2	CAATDSNYQLIW	TRAJ33	TRBV4-3	CASSQVGQSGANVLTF	TRBJ2-6	Negaive
TRAV1-2	CAATQMNSGYSTLTF	TRAJ11	TRBV5-4	CASSFRDRDYEQYF	TRBJ2-7	Negaive
TRAV1-2	CAAVDSNYQLIW	TRAJ33	TRBV20-1	CSARGMQGETEAFF	TRBJ1-1	Negaive
TRAV1-2	CAAVDSNYQLIW	TRAJ33	TRBV20-1	CSARSGDGGSSPLHF	TRBJ1-6	Negaive
TRAV1-2	CAAVDSNYQLIW	TRAJ33	TRBV4-2	CASSREREGSNEQFF	TRBJ2-1	Negaive
TRAV1-2	CAAVDSNYQLIW	TRAJ33	TRBV7-6	CASSPTDRGSGANVLTF	TRBJ2-6	Negaive
TRAV1-2	CAAVNDYKLSF	TRAJ20	TRBV5-1	CASSGLGREYNEQFF	TRBJ2-1	Negaive
TRAV1-2	CAAWMDSSYKLIF	TRAJ12	TRBV12-5	CASGLGTSEQYF	TRBJ2-7	Negaive
TRAV1-2	CAAWTGGYNKLIF	TRAJ4	TRBV5-1	CASSSLPGQETGRGTGELFF	TRBJ2-2	Negaive
TRAV1-2	CAAYDSNYQLIW	TRAJ33	TRBV20-1	CSAREGLEVNEQFF	TRBJ2-1	Negaive
TRAV1-2	CAAYQNSGNTPLVF	TRAJ29	TRBV7-6	CASSRVPARANTEAFF	TRBJ1-1	Negaive
TRAV1-2	CAAYSGGYNKLIF	TRAJ4	TRBV2	CASRTGAGANVLTF	TRBJ2-6	Negaive
TRAV1-2	CACMDSNYQLIW	TRAJ33	TRBV20-1	CSARDPGLADLDTQYF	TRBJ2-3	Negaive
TRAV1-2	CACMDSNYQLIW	TRAJ33	TRBV4-2	CASSQDLTEGARAEAFF	TRBJ1-1	Negaive
TRAV1-2	CACMDSNYQLIW	TRAJ33	TRBV6-4	CASSPLAGVSNEQFF	TRBJ2-1	Negaive
TRAV1-2	CACSGAGSYQLTF	TRAJ28	TRBV4-3	CASSQGDGTEAFF	TRBJ1-1	Negaive
TRAV1-2	CADLDSNYQLIW	TRAJ33	TRBV20-1	CSIGTGEVSQPQHF	TRBJ1-5	Negaive
TRAV1-2	CADTNRDDKIIF	TRAJ30	TRBV5-6	CASRSGFTEAFF	TRBJ1-1	Negaive
TRAV1-2	CAEESGGYQKVTF	TRAJ13	TRBV5-5	CASSLGRLNTEAFF	TRBJ1-1	Negaive
TRAV1-2	CAEETGANNLFF	TRAJ36	TRBV20-1	CSAPRDRVYNEQFF	TRBJ2-1	Negaive
TRAV1-2	CAEEYNTDKLIF	TRAJ34	TRBV20-1	CSARGPATHNEKLFF	TRBJ1-4	Negaive
TRAV1-2	CAEGGSQGNLIF	TRAJ42	TRBV5-5	CASSLQREVADTQYF	TRBJ2-3	Negaive
TRAV1-2	CAEVNAGNMLTF	TRAJ39	TRBV9	CASSVSGGGGAYNEQFF	TRBJ2-1	Negaive
TRAV1-2	CAFANQAGTALIF	TRAJ15	TRBV20-1	CSARAVTGGDTEAFF	TRBJ1-1	Negaive
TRAV1-2	CAFFNNARLMF	TRAJ31	TRBV7-2	CASSPGQGGPNYGYTF	TRBJ1-2	Negaive
TRAV1-2	CAFGSQGNLIF	TRAJ42	TRBV9	CASSVGGDSNQPQHF	TRBJ1-5	Negaive
TRAV1-2	CAFGYNFNKFYF	TRAJ21	TRBV6-4	CASRADGSGLNTEAFF	TRBJ1-1	Negaive
TRAV1-2	CAFMDSNYQLIW	TRAJ33	TRBV20-1	CSANGQLDYNEQFF	TRBJ2-1	Negaive
TRAV1-2	CAFMDSNYQLIW	TRAJ33	TRBV20-1	CSARGSGFDTDTQYF	TRBJ2-3	Negaive
TRAV1-2	CAFMDSNYQLIW	TRAJ33	TRBV20-1	CSARNVQRDTEAFF	TRBJ1-1	Negaive
TRAV1-2	CAFMDSNYQLIW	TRAJ33	TRBV20-1	CSARSGSTQETQYF	TRBJ2-5	Negaive
TRAV1-2	CAFMDSNYQLIW	TRAJ33	TRBV20-1	CSARVWENEQFF	TRBJ2-1	Negaive
TRAV1-2	CAFMDSNYQLIW	TRAJ33	TRBV6-4	CASSEKGDTGELFF	TRBJ2-2	Negaive
TRAV1-2	CAFNTNAGKSTF	TRAJ27	TRBV7-9	CASSRLAGGADTQYF	TRBJ2-3	Negaive
TRAV1-2	CAFSDSNYQLIW	TRAJ33	TRBV6-4	CASSKGGPTDTQYF	TRBJ2-3	Negaive
TRAV1-2	CAFTDSGAGSYQLTF	TRAJ28	TRBV4-3	CASSPLTGSGNTIYF	TRBJ1-3	Negaive
TRAV1-2	CAFWGARLMF	TRAJ31	TRBV3-1	CASSQYRQVSNYGYTF	TRBJ1-2	Negaive
TRAV1-2	CAGAGNNRKLIW	TRAJ38	TRBV18	CASRPGDTEAFF	TRBJ1-1	Negaive
TRAV1-2	CAGDTDKLIF	TRAJ34	TRBV4-3	CASSQVQYSGNTIYF	TRBJ1-3	Negaive
TRAV1-2	CAGEAGGGNKLTF	TRAJ10	TRBV11-2	CASSPDLTDTQYF	TRBJ2-3	Negaive
TRAV1-2	CAGEMEYGNKLVF	TRAJ47	TRBV4-3	CASSFRGGRAEAFF	TRBJ1-1	Negaive
TRAV1-2	CAGGDSNYQLIW	TRAJ33	TRBV4-2	CASSQEEGQGYNEQFF	TRBJ2-1	Negaive
TRAV1-2	CAGGSQGNLIF	TRAJ42	TRBV20-1	CSASPSSSGPQETQYF	TRBJ2-5	Negaive
TRAV1-2	CAGHSNYQLIW	TRAJ33	TRBV13	CASSQDRGHGSPLHF	TRBJ1-6	Negaive
TRAV1-2	CAGISDGQKLLF	TRAJ16	TRBV29-1	CSGNTGTGTYGYTF	TRBJ1-2	Negaive
TRAV1-2	CAGIYGQNFVF	TRAJ26	TRBV10-1	CASSETTGAGELFF	TRBJ2-2	Negaive
TRAV1-2	CAGKDSNYQLIW	TRAJ33	TRBV15	CATSPGTGQGNEKLFF	TRBJ1-4	Negaive
TRAV1-2	CAGLDSNYQLIW	TRAJ33	TRBV20-1	CSARIGTGHTEAFF	TRBJ1-1	Negaive
TRAV1-2	CAGLDSNYQLIW	TRAJ33	TRBV4-2	CASSPSGPMDEQFF	TRBJ2-1	Negaive
TRAV1-2	CAGLDSNYQLIW	TRAJ33	TRBV6-4	CASSDYGGDTGELFF	TRBJ2-2	Negaive
TRAV1-2	CAGLYNDYKLSF	TRAJ20	TRBV20-1	CSARELSSYEQYF	TRBJ2-7	Negaive
TRAV1-2	CAGMDSNYQLIW	TRAJ33	TRBV20-1	CSARDQATHTGELFF	TRBJ2-2	Negaive
TRAV1-2	CAGMDSNYQLIW	TRAJ33	TRBV20-1	CSARNLVGEMNEQYF	TRBJ2-7	Negaive
TRAV1-2	CAGMDSNYQLIW	TRAJ33	TRBV20-1	CSARPGTSDTGELFF	TRBJ2-2	Negaive
TRAV1-2	CAGMDSNYQLIW	TRAJ33	TRBV20-1	CSARTGDTEAFF	TRBJ1-1	Negaive
TRAV1-2	CAGMDSNYQLIW	TRAJ33	TRBV20-1	CSARWTGDTEAFF	TRBJ1-1	Negaive
TRAV1-2	CAGMDSNYQLIW	TRAJ33	TRBV5-5	CASSGLSRDYLYNEQFF	TRBJ2-1	Negaive
TRAV1-2	CAGMDSNYQLIW	TRAJ33	TRBV6-4	CASSDSNTGELFF	TRBJ2-2	Negaive
TRAV1-2	CAGMDSNYQLIW	TRAJ33	TRBV6-4	CASSDTSGGANEQFF	TRBJ2-1	Negaive
TRAV1-2	CAGMDSNYQLIW	TRAJ33	TRBV6-4	CASSEGAGAGDTQYF	TRBJ2-3	Negaive
TRAV1-2	CAGMDSNYQLIW	TRAJ33	TRBV6-4	CASSEGQGNSPLHF	TRBJ1-6	Negaive
TRAV1-2	CAGMDSNYQLIW	TRAJ33	TRBV6-4	CASSILAGEQNEQFF	TRBJ2-1	Negaive
TRAV1-2	CAGMDSNYQLIW	TRAJ33	TRBV6-4	CASSQTGDSTEAFF	TRBJ1-1	Negaive
TRAV1-2	CAGSDGQKLLF	TRAJ16	TRBV7-3	CASSLTGADEQYF	TRBJ2-7	Negaive
TRAV1-2	CAGSDGQKLLF	TRAJ16	TRBV7-3	CASSQTGADEQYF	TRBJ2-7	Negaive
TRAV1-2	CAGSNSGNTPLVF	TRAJ29	TRBV12-3	CASRPSSGANVLTF	TRBJ2-6	Negaive
TRAV1-2	CAGTFSNYQLIW	TRAJ33	TRBV6-4	CASSDTGDPYNEQFF	TRBJ2-1	Negaive
TRAV1-2	CAGVDSNYQLIW	TRAJ33	TRBV15	CATSSPMTSGGVTDTQYF	TRBJ2-3	Negaive
TRAV1-2	CAGVDSNYQLIW	TRAJ33	TRBV20-1	CSARESGGTDYEQYF	TRBJ2-7	Negaive
TRAV1-2	CAGVDSNYQLIW	TRAJ33	TRBV6-4	CASSDGEEGTEAFF	TRBJ1-1	Negaive
TRAV1-2	CAGVFVSGGYNKLIF	TRAJ4	TRBV4-1	CASSQGPEDRVVEQYF	TRBJ2-7	Negaive
TRAV1-2	CAGVNNARLMF	TRAJ31	TRBV7-9	CASSGQGAGTGELFF	TRBJ2-2	Negaive
TRAV1-2	CAGVSSNTGKLIF	TRAJ37	TRBV12-3	CASSLSTGQETQYF	TRBJ2-5	Negaive
TRAV1-2	CAGYSSASKIIF	TRAJ3	TRBV7-9	CASSESPDRGYGYTF	TRBJ1-2	Negaive
TRAV1-2	CAGYTDKLIF	TRAJ34	TRBV7-2	CASSLRAGGVTDTQYF	TRBJ2-3	Negaive
TRAV1-2	CAHRAGSYQLTF	TRAJ28	TRBV14	CASSLETGADEQFF	TRBJ2-1	Negaive
TRAV1-2	CAHVDNYGQNFVF	TRAJ26	TRBV5-4	CASSPGRQTNEQFF	TRBJ2-1	Negaive
TRAV1-2	CAIMDSNYQLIW	TRAJ33	TRBV15	CATSRGEETGELFF	TRBJ2-2	Negaive
TRAV1-2	CAIMDSNYQLIW	TRAJ33	TRBV6-4	CASSDSRGETDTQYF	TRBJ2-3	Negaive
TRAV1-2	CAITGANNLFF	TRAJ36	TRBV7-2	CASSLASGAWRSYEQYF	TRBJ2-7	Negaive
TRAV1-2	CAKMDSNYQLIW	TRAJ33	TRBV6-4	CASSDGGDPYNEQFF	TRBJ2-1	Negaive
TRAV1-2	CALDSGAGSYQLTF	TRAJ28	TRBV4-3	CASSQGTSGRVYEQFF	TRBJ2-1	Negaive
TRAV1-2	CALEGNYGQNFVF	TRAJ26	TRBV12-4	CASRTGYTDTQYF	TRBJ2-3	Negaive
TRAV1-2	CALGDARLMF	TRAJ31	TRBV12-4	CASSKGQGTPQRAFF	TRBJ1-1	Negaive
TRAV1-2	CALKAAGNKLTF	TRAJ17	TRBV20-1	CSARGLAGDHEQYF	TRBJ2-7	Negaive
TRAV1-2	CALLADRGSTLGRLYF	TRAJ18	TRBV3-1	CASSQAPGPGDEQFF	TRBJ2-1	Negaive
TRAV1-2	CALLYQLTF	TRAJ28	TRBV3-1	CASSRGRNQETQYF	TRBJ2-5	Negaive
TRAV1-2	CALMDSNYQLIW	TRAJ33	TRBV15	CATSLGGDHTGELFF	TRBJ2-2	Negaive
TRAV1-2	CALMDSNYQLIW	TRAJ33	TRBV20-1	CSARDEREPYEQYF	TRBJ2-7	Negaive
TRAV1-2	CALMDSNYQLIW	TRAJ33	TRBV4-3	CASSQDTGGTGTDTQYF	TRBJ2-3	Negaive
TRAV1-2	CALMDSNYQLIW	TRAJ33	TRBV6-4	CASSPTSGSTDTQYF	TRBJ2-3	Negaive
TRAV1-2	CALMDSSYKLIF	TRAJ12	TRBV6-4	CASSDRETGELFF	TRBJ2-2	Negaive
TRAV1-2	CALNNARLMF	TRAJ31	TRBV4-1	CASSQEELGNTIYF	TRBJ1-3	Negaive
TRAV1-2	CALNTNAGKSTF	TRAJ27	TRBV11-2	CASSLERGQSSYEQYF	TRBJ2-7	Negaive
TRAV1-2	CALPGGGYNKLIF	TRAJ4	TRBV2	CASSEKGGFYGYTF	TRBJ1-2	Negaive
TRAV1-2	CALPNNARLMF	TRAJ31	TRBV11-2	CASSFGSVTYEQYF	TRBJ2-7	Negaive
TRAV1-2	CALPPPGGGNKLTF	TRAJ10	TRBV5-5	CASSLGSGTTSSYEQYF	TRBJ2-7	Negaive
TRAV1-2	CALPSDSWGKLQF	TRAJ24	TRBV15	CATSRPGTSYEQYF	TRBJ2-7	Negaive
TRAV1-2	CALRDDYKLSF	TRAJ20	TRBV12-4	CASSLWDRTYNEQFF	TRBJ2-1	Negaive
TRAV1-2	CALSGGTALIF	TRAJ15	TRBV7-3	CASSWSGADEQYF	TRBJ2-7	Negaive
TRAV1-2	CAMTLRAGNNRKLIW	TRAJ38	TRBV20-1	CSATARDRGFFSNQPQHF	TRBJ1-5	Negaive
TRAV1-2	CAPAYSGAGSYQLTF	TRAJ28	TRBV7-8	CASTEGSSGNTIYF	TRBJ1-3	Negaive
TRAV1-2	CAPDEGGNKLTF	TRAJ10	TRBV12-4	CASSPTDGPSGNTIYF	TRBJ1-3	Negaive
TRAV1-2	CAPDPSGSARQLTF	TRAJ22	TRBV4-2	CASSPGGGRAENEQFF	TRBJ2-1	Negaive
TRAV1-2	CAPFNDYKLSF	TRAJ20	TRBV20-1	CSARDYKGKTEAFF	TRBJ1-1	Negaive
TRAV1-2	CAPGDGQKLLF	TRAJ16	TRBV9	CASSVAGEGYEQYF	TRBJ2-7	Negaive
TRAV1-2	CAPGRTGGGNKLTF	TRAJ10	TRBV3-1	CASSQDQGYEQYF	TRBJ2-7	Negaive
TRAV1-2	CAPIDSNYQLIW	TRAJ33	TRBV6-4	CASSADSLGYGYTF	TRBJ1-2	Negaive
TRAV1-2	CAPLDSNYQLIW	TRAJ33	TRBV20-1	CSAPHLTSGDYNEQFF	TRBJ2-1	Negaive
TRAV1-2	CAPLDSNYQLIW	TRAJ33	TRBV20-1	CSARDILAGDDYEQYF	TRBJ2-7	Negaive
TRAV1-2	CAPLDSNYQLIW	TRAJ33	TRBV3-1	CASSQDVGQFPISGNTIYF	TRBJ1-3	Negaive
TRAV1-2	CAPLDSNYQLIW	TRAJ33	TRBV4-2	CASSQDRGSGANVLTF	TRBJ2-6	Negaive
TRAV1-2	CAPLGGNYQLIW	TRAJ33	TRBV15	CATSRVSLAGRYEQYF	TRBJ2-7	Negaive
TRAV1-2	CAPLTDSWGKLQF	TRAJ24	TRBV4-3	CASSQGGDGTEAFF	TRBJ1-1	Negaive
TRAV1-2	CAPMDSNYQLIW	TRAJ33	TRBV15	CATSREIGSGREGTEQFF	TRBJ2-1	Negaive
TRAV1-2	CAPMDSNYQLIW	TRAJ33	TRBV20-1	CSAGGDRETYEQYF	TRBJ2-7	Negaive
TRAV1-2	CAPMDSNYQLIW	TRAJ33	TRBV20-1	CSAKGDSEWEKLFF	TRBJ1-4	Negaive
TRAV1-2	CAPMDSNYQLIW	TRAJ33	TRBV20-1	CSAMGGASDSYEQYF	TRBJ2-7	Negaive
TRAV1-2	CAPMDSNYQLIW	TRAJ33	TRBV20-1	CSAPLGEGGAPYEQYF	TRBJ2-7	Negaive
TRAV1-2	CAPMDSNYQLIW	TRAJ33	TRBV20-1	CSARAGAENSPLHF	TRBJ1-6	Negaive
TRAV1-2	CAPMDSNYQLIW	TRAJ33	TRBV20-1	CSARDPVQRESGEQYF	TRBJ2-7	Negaive
TRAV1-2	CAPMDSNYQLIW	TRAJ33	TRBV20-1	CSARGGRDYNEQFF	TRBJ2-1	Negaive
TRAV1-2	CAPMDSNYQLIW	TRAJ33	TRBV20-1	CSARGVADYNEQFF	TRBJ2-1	Negaive
TRAV1-2	CAPMDSNYQLIW	TRAJ33	TRBV20-1	CSARPLTSVETDTQYF	TRBJ2-3	Negaive
TRAV1-2	CAPMDSNYQLIW	TRAJ33	TRBV20-1	CSARRTDRENYEQYF	TRBJ2-7	Negaive
TRAV1-2	CAPMDSNYQLIW	TRAJ33	TRBV20-1	CSARTGGDGETQYF	TRBJ2-5	Negaive
TRAV1-2	CAPMDSNYQLIW	TRAJ33	TRBV20-1	CSASRDSEPSPLHF	TRBJ1-6	Negaive
TRAV1-2	CAPMDSNYQLIW	TRAJ33	TRBV3-1	CASSQEGRETETQYF	TRBJ2-5	Negaive
TRAV1-2	CAPMDSNYQLIW	TRAJ33	TRBV4-3	CASSQDRGEGQLYGYTF	TRBJ1-2	Negaive
TRAV1-2	CAPMDSNYQLIW	TRAJ33	TRBV4-3	CASSQEVTGAKLYEQYF	TRBJ2-7	Negaive
TRAV1-2	CAPMDSNYQLIW	TRAJ33	TRBV6-4	CASSDSGGGASTDTQYF	TRBJ2-3	Negaive
TRAV1-2	CAPMDSNYQLIW	TRAJ33	TRBV6-4	CASSPTSGENYGYTF	TRBJ1-2	Negaive
TRAV1-2	CAPNDYKLSF	TRAJ20	TRBV20-1	CSARSPRGPPGNTIYF	TRBJ1-3	Negaive
TRAV1-2	CAPNPTSGTYKYIF	TRAJ40	TRBV5-1	CASSLEERVYEQYF	TRBJ2-7	Negaive
TRAV1-2	CAPRANNARLMF	TRAJ31	TRBV14	CASSQGRLFTDTQYF	TRBJ2-3	Negaive
TRAV1-2	CAPRDQGGKLIF	TRAJ23	TRBV3-1	CASSPERGGLNEQFF	TRBJ2-1	Negaive
TRAV1-2	CAPRELTGGGNKLTF	TRAJ10	TRBV7-9	CASSLGGTGHQETQYF	TRBJ2-5	Negaive
TRAV1-2	CAPRGGYQKVTF	TRAJ13	TRBV7-9	CASSPTGTNQPQHF	TRBJ1-5	Negaive
TRAV1-2	CAPRGRIKTIF	TRAJ9	TRBV20-1	CSARVVERYEQYF	TRBJ2-7	Negaive
TRAV1-2	CAPSDSNYQLIW	TRAJ33	TRBV20-1	CSARDPGGLYEQYF	TRBJ2-7	Negaive
TRAV1-2	CAPSGPGNVLHC	TRAJ35	TRBV7-2	CASSLGGIGELFF	TRBJ2-2	Negaive
TRAV1-2	CAPSNDYKLSF	TRAJ20	TRBV5-6	CASSQTTDLPTGAFF	TRBJ1-1	Negaive
TRAV1-2	CAPVDSNYQLIW	TRAJ33	TRBV6-4	CASSDGGGAGDTQYF	TRBJ2-3	Negaive
TRAV1-2	CAPVSNDYKLSF	TRAJ20	TRBV3-1	CASSQGGYGYTF	TRBJ1-2	Negaive
TRAV1-2	CAPWFSDGQKLLF	TRAJ16	TRBV20-1	CSARELTGTTYEQYF	TRBJ2-7	Negaive
TRAV1-2	CAPWGGTASKLTF	TRAJ44	TRBV7-9	CASSLGGASNQPQHF	TRBJ1-5	Negaive
TRAV1-2	CAPYGQNFVF	TRAJ26	TRBV4-3	CASSQDSRTDTQYF	TRBJ2-3	Negaive
TRAV1-2	CAPYSGNTPLVF	TRAJ29	TRBV5-4	CASSLGGRSNTEAFF	TRBJ1-1	Negaive
TRAV1-2	CAPYTDKLIF	TRAJ34	TRBV7-9	CASSFAGLISPLHF	TRBJ1-6	Negaive
TRAV1-2	CARGADSWGKFQF	TRAJ24	TRBV20-1	CSARLTDGLATNEKLFF	TRBJ1-4	Negaive
TRAV1-2	CARGGQKLLF	TRAJ16	TRBV4-3	CASSQETGDNSPLHF	TRBJ1-6	Negaive
TRAV1-2	CARKTGANNLFF	TRAJ36	TRBV7-9	CASSLVTGGQETQYF	TRBJ2-5	Negaive
TRAV1-2	CARMDSNYQLIW	TRAJ33	TRBV3-1	CASSLEGTGTAVYQETQYF	TRBJ2-5	Negaive
TRAV1-2	CARNSGYALNF	TRAJ41	TRBV9	CASSDGTSGRETQYF	TRBJ2-5	Negaive
TRAV1-2	CASHNTDKLIF	TRAJ34	TRBV4-2	CASSQGLAGLTGELFF	TRBJ2-2	Negaive
TRAV1-2	CASLDSNYQLIW	TRAJ33	TRBV4-2	CASSQEGEADPYNEQFF	TRBJ2-1	Negaive
TRAV1-2	CASLDSSYKLIF	TRAJ12	TRBV6-4	CASSLGTGSDEQFF	TRBJ2-1	Negaive
TRAV1-2	CASLRDYGGATNKLIF	TRAJ32	TRBV7-2	CASSLGGGTYEQYF	TRBJ2-7	Negaive
TRAV1-2	CASMDSNYQLIW	TRAJ33	TRBV12-4	CAASPTENTEAFF	TRBJ1-1	Negaive
TRAV1-2	CASMDSNYQLIW	TRAJ33	TRBV20-1	CSARQGDTEAFF	TRBJ1-1	Negaive
TRAV1-2	CASMDSNYQLIW	TRAJ33	TRBV20-1	CSARTSGLDTGELFF	TRBJ2-2	Negaive
TRAV1-2	CASMDSNYQLIW	TRAJ33	TRBV4-2	CASSPVRTENTGELFF	TRBJ2-2	Negaive
TRAV1-2	CASMDSNYQLIW	TRAJ33	TRBV6-4	CASSADSPNTGELFF	TRBJ2-2	Negaive
TRAV1-2	CASMDSNYQLIW	TRAJ33	TRBV6-4	CASSDGQGHNEQFF	TRBJ2-1	Negaive
TRAV1-2	CASMDSNYQLIW	TRAJ33	TRBV6-4	CASSDSEGGYGYTF	TRBJ1-2	Negaive
TRAV1-2	CASMDSNYQLIW	TRAJ33	TRBV6-4	CASSEASGANNEQFF	TRBJ2-1	Negaive
TRAV1-2	CASMDSNYQLIW	TRAJ33	TRBV6-4	CASSEVAGDRANYGYTF	TRBJ1-2	Negaive
TRAV1-2	CASNLGFQKLVF	TRAJ8	TRBV11-2	CASSLGGGGAYEQYF	TRBJ2-7	Negaive
TRAV1-2	CASNSGYALNF	TRAJ41	TRBV9	CASSVELAAYNEQFF	TRBJ2-1	Negaive
TRAV1-2	CASPNNAGNMLTF	TRAJ39	TRBV4-1	CASSQVSEAGNTIYF	TRBJ1-3	Negaive
TRAV1-2	CASQKDSNYQLIW	TRAJ33	TRBV15	CATSRASVRNTEAFF	TRBJ1-1	Negaive
TRAV1-2	CASRSDGQKLLF	TRAJ16	TRBV7-9	CASSPVPGYGIGNTEAFF	TRBJ1-1	Negaive
TRAV1-2	CASSNDYKLSF	TRAJ20	TRBV5-1	CASSGGLAGGNEQFF	TRBJ2-1	Negaive
TRAV1-2	CASTDSNYQLIW	TRAJ33	TRBV15	CATSTGHSNTGELFF	TRBJ2-2	Negaive
TRAV1-2	CASVGGNKLTF	TRAJ10	TRBV12-4	CASSSGTSGGADTQYF	TRBJ2-3	Negaive
TRAV1-2	CATGAQAGNNRKLIW	TRAJ38	TRBV5-1	CASSLEGDQPQHF	TRBJ1-5	Negaive
TRAV1-2	CATMDSNYQLIW	TRAJ33	TRBV20-1	CSAPLLAGGPNEQFF	TRBJ2-1	Negaive
TRAV1-2	CATMDSNYQLIW	TRAJ33	TRBV20-1	CSARGRADNEQFF	TRBJ2-1	Negaive
TRAV1-2	CATMDSNYQLIW	TRAJ33	TRBV7-8	CASSPGGGPDSNQPQHF	TRBJ1-5	Negaive
TRAV1-2	CATMNSGGYQKVTF	TRAJ13	TRBV9	CASSDRGSGEKLFF	TRBJ1-4	Negaive
TRAV1-2	CATPSGGYNKLIF	TRAJ4	TRBV15	CATSRATSGSDTQYF	TRBJ2-3	Negaive
TRAV1-2	CATQTGANNLFF	TRAJ36	TRBV14	CASSPDWANCFF	TRBJ1-2	Negaive
TRAV1-2	CATTDSNYQLIW	TRAJ33	TRBV4-2	CASSLPTADRATDTQYF	TRBJ2-3	Negaive
TRAV1-2	CAVADNNARLMF	TRAJ31	TRBV9	CASSVERGAPTDTQYF	TRBJ2-3	Negaive
TRAV1-2	CAVADSNYQLIW	TRAJ33	TRBV20-1	CSARDPRTGDYEQYF	TRBJ2-7	Negaive
TRAV1-2	CAVADSNYQLIW	TRAJ33	TRBV20-1	CSARGMARDYEQYF	TRBJ2-7	Negaive
TRAV1-2	CAVADSNYQLIW	TRAJ33	TRBV20-1	CSARPHREGLNTEAFF	TRBJ1-1	Negaive
TRAV1-2	CAVADSNYQLIW	TRAJ33	TRBV20-1	CSARSPLVTNEQFF	TRBJ2-1	Negaive
TRAV1-2	CAVADSNYQLIW	TRAJ33	TRBV20-1	CSARVSDTEAFF	TRBJ1-1	Negaive
TRAV1-2	CAVADSNYQLIW	TRAJ33	TRBV20-1	CSARWEAGEWERAFF	TRBJ1-1	Negaive
TRAV1-2	CAVADSNYQLIW	TRAJ33	TRBV4-3	CASSQDLSESSYNEQFF	TRBJ2-1	Negaive
TRAV1-2	CAVADSNYQLIW	TRAJ33	TRBV4-3	CASSQEISSAPYEQYF	TRBJ2-7	Negaive
TRAV1-2	CAVAGYSTLTF	TRAJ11	TRBV7-3	CASSTPGTRKGQGGELFF	TRBJ2-2	Negaive
TRAV1-2	CAVAILTGGGNKLTF	TRAJ10	TRBV20-1	CSARGDRVDTGELFF	TRBJ2-2	Negaive
TRAV1-2	CAVALGAGNNRKLIW	TRAJ38	TRBV7-8	CASSLAGGVVWDTQYF	TRBJ2-3	Negaive
TRAV1-2	CAVANQAGTALIF	TRAJ15	TRBV29-1	CSVGLTNEQFF	TRBJ2-1	Negaive
TRAV1-2	CAVAPDYKLSF	TRAJ20	TRBV7-2	CASSLPRTGGDSTDTQYF	TRBJ2-3	Negaive
TRAV1-2	CAVAPLGTDKLIF	TRAJ34	TRBV4-3	CASSQGRDRGFYGYTF	TRBJ1-2	Negaive
TRAV1-2	CAVAPSMDSSYKLIF	TRAJ12	TRBV20-1	CSARPTRGQGEYGYTF	TRBJ1-2	Negaive
TRAV1-2	CAVASDGQKLLF	TRAJ16	TRBV2	CASRGIQGSLVIVEQYF	TRBJ2-7	Negaive
TRAV1-2	CAVASNARLMF	TRAJ31	TRBV12-5	CASGPTTGTGMQETQYF	TRBJ2-5	Negaive
TRAV1-2	CAVASYSGAGSYQLTF	TRAJ28	TRBV14	CASSQEAEFGELFF	TRBJ2-2	Negaive
TRAV1-2	CAVAYSGAGSYQLTF	TRAJ28	TRBV5-1	CASSLAGGGNGYTF	TRBJ1-2	Negaive
TRAV1-2	CAVCDSNYQLIW	TRAJ33	TRBV20-1	CSARDGQGARRDTEAFF	TRBJ1-1	Negaive
TRAV1-2	CAVCSNDYKLSF	TRAJ20	TRBV6-4	CASSEAGGGPDTQYF	TRBJ2-3	Negaive
TRAV1-2	CAVDENTDKLIF	TRAJ34	TRBV9	CASSVDSGMNTGELFF	TRBJ2-2	Negaive
TRAV1-2	CAVDNAGNMLTF	TRAJ39	TRBV29-1	CSVEGTGAYEQYF	TRBJ2-7	Negaive
TRAV1-2	CAVDPNDYKLSF	TRAJ20	TRBV12-4	CASTTGGGGNEQYF	TRBJ2-7	Negaive
TRAV1-2	CAVDQTGANNLFF	TRAJ36	TRBV20-1	CSARGGQSSYEQYF	TRBJ2-7	Negaive
TRAV1-2	CAVDSNYQLIW	TRAJ33	TRBV11-3	CASSAGGRTDTQYF	TRBJ2-3	Negaive
TRAV1-2	CAVDSNYQLIW	TRAJ33	TRBV20-1	CSARMVIAERGSADTQYF	TRBJ2-3	Negaive
TRAV1-2	CAVDSNYQLIW	TRAJ33	TRBV2	CASLQGLDEKLFF	TRBJ1-4	Negaive
TRAV1-2	CAVDSSYKLIF	TRAJ12	TRBV7-2	CASSPGTGFSYEQYF	TRBJ2-7	Negaive
TRAV1-2	CAVDTSGTYKYIF	TRAJ40	TRBV2	CASSERSRGRGYEQYF	TRBJ2-7	Negaive
TRAV1-2	CAVDWTSGTYKYIF	TRAJ40	TRBV11-1	CASRLTSGRAQNEQFF	TRBJ2-1	Negaive
TRAV1-2	CAVDYSGAGSYQLTF	TRAJ28	TRBV7-3	CASSISSGENEQFF	TRBJ2-1	Negaive
TRAV1-2	CAVEDSGAGSYQLTF	TRAJ28	TRBV12-4	CASSFKGGTEAFF	TRBJ1-1	Negaive
TRAV1-2	CAVEDSNYQLIW	TRAJ33	TRBV12-3	CASSFLTERLNTEAFF	TRBJ1-1	Negaive
TRAV1-2	CAVEDSNYQLIW	TRAJ33	TRBV3-1	CASSQDTRDLYQETQYF	TRBJ2-5	Negaive
TRAV1-2	CAVEDSNYQLIW	TRAJ33	TRBV6-4	CASSATGGSGTDTQYF	TRBJ2-3	Negaive
TRAV1-2	CAVEDSNYQLIW	TRAJ33	TRBV6-4	CASSTSGGTDTQYF	TRBJ2-3	Negaive
TRAV1-2	CAVEDSNYQLIW	TRAJ33	TRBV7-6	CASRRRVSRNTEAFF	TRBJ1-1	Negaive
TRAV1-2	CAVEGDSNYQLIW	TRAJ33	TRBV4-3	CASSQDRGESTEAFF	TRBJ1-1	Negaive
TRAV1-2	CAVEGDTGFQKLVF	TRAJ8	TRBV7-9	CASSLGSLGGQPQHF	TRBJ1-5	Negaive
TRAV1-2	CAVEGGATNKLIF	TRAJ32	TRBV7-6	CASSLSRSTDTQYF	TRBJ2-3	Negaive
TRAV1-2	CAVENGNTDKLIF	TRAJ34	TRBV14	CASSQGPGVTNTEAFF	TRBJ1-1	Negaive
TRAV1-2	CAVENSNYQLIW	TRAJ33	TRBV6-4	CASSVSAGEHYGYTF	TRBJ1-2	Negaive
TRAV1-2	CAVERTGRRALTF	TRAJ5	TRBV4-2	CASSQESRGQGNQPQHF	TRBJ1-5	Negaive
TRAV1-2	CAVESNDYKLSF	TRAJ20	TRBV6-4	CASSDMAGGADTQYF	TRBJ2-3	Negaive
TRAV1-2	CAVFDSNYQLIW	TRAJ33	TRBV20-1	CSASLRSEVGEQFF	TRBJ2-1	Negaive
TRAV1-2	CAVFDSNYQLIW	TRAJ33	TRBV2	CASSIAGGTGANVLTF	TRBJ2-6	Negaive
TRAV1-2	CAVFGNEKLTF	TRAJ48	TRBV2	CASSQPMRSSYEQYF	TRBJ2-7	Negaive
TRAV1-2	CAVFNQAGTALIF	TRAJ15	TRBV7-6	CASSLDSALQETQYF	TRBJ2-5	Negaive
TRAV1-2	CAVFPGGAGKSTF	TRAJ27	TRBV7-2	CASSAEAGTSLYEQYF	TRBJ2-7	Negaive
TRAV1-2	CAVFYNQGGKLIF	TRAJ23	TRBV9	CASSPGGVASDTQYF	TRBJ2-3	Negaive
TRAV1-2	CAVGAIKAAGNKLTF	TRAJ17	TRBV9	CASSVEGSTDTQYF	TRBJ2-3	Negaive
TRAV1-2	CAVGANFGNEKLTF	TRAJ48	TRBV12-3	CASSLFRSGNEQFF	TRBJ2-1	Negaive
TRAV1-2	CAVGDPYNTDKLIF	TRAJ34	TRBV7-6	CASSLAGGSNQPQHF	TRBJ1-5	Negaive
TRAV1-2	CAVGDSNYQLIW	TRAJ33	TRBV4-2	CASSQDPTSGRVYDTQYF	TRBJ2-3	Negaive
TRAV1-2	CAVGDSNYQLIW	TRAJ33	TRBV6-4	CASSDGQGADTQYF	TRBJ2-3	Negaive
TRAV1-2	CAVGDSNYQLIW	TRAJ33	TRBV6-4	CASSEVGGADTQYF	TRBJ2-3	Negaive
TRAV1-2	CAVGDYKLSF	TRAJ20	TRBV3-1	CASSHPAPGQGGDTQYF	TRBJ2-3	Negaive
TRAV1-2	CAVGDYKLSF	TRAJ20	TRBV4-2	CASSHQRTGTSGSIYEQFF	TRBJ2-1	Negaive
TRAV1-2	CAVGGFGNVLHC	TRAJ35	TRBV12-3	CASSQGTSGNEQFF	TRBJ2-1	Negaive
TRAV1-2	CAVGGGADGLTF	TRAJ45	TRBV13	CASSPLPQQGGRAHEQFF	TRBJ2-1	Negaive
TRAV1-2	CAVGGRGSTLGRLYF	TRAJ18	TRBV11-2	CASSLDGRMNTEAFF	TRBJ1-1	Negaive
TRAV1-2	CAVGGYQKVTF	TRAJ13	TRBV9	CASSVEGANYGYTF	TRBJ1-2	Negaive
TRAV1-2	CAVGHSGAGSYQLTF	TRAJ28	TRBV12-3	CASSLALGLAGVIELFF	TRBJ2-2	Negaive
TRAV1-2	CAVGLYGNNRLAF	TRAJ7	TRBV5-6	CASSLSQGDREQFF	TRBJ2-1	Negaive
TRAV1-2	CAVGNDYKLSF	TRAJ20	TRBV6-4	CASSPGTGQTNEKLFF	TRBJ1-4	Negaive
TRAV1-2	CAVGNDYKLSF	TRAJ20	TRBV7-6	CASSLEGGGEQYF	TRBJ2-7	Negaive
TRAV1-2	CAVGNNNARLMF	TRAJ31	TRBV7-8	CASSHTRGGQGVMWSPLHF	TRBJ1-6	Negaive
TRAV1-2	CAVGNTDKLIF	TRAJ34	TRBV13	CASGIQGEGSGNTIYF	TRBJ1-3	Negaive
TRAV1-2	CAVGRMTTDSWGKLQF	TRAJ24	TRBV20-1	CSAIMGHTNTEAFF	TRBJ1-1	Negaive
TRAV1-2	CAVGSGEGGGNKLTF	TRAJ10	TRBV3-1	CASSQEASYEQYF	TRBJ2-7	Negaive
TRAV1-2	CAVGSQGNLIF	TRAJ42	TRBV5-1	CASSSRDTNTEAFF	TRBJ1-1	Negaive
TRAV1-2	CAVGVSGANNLFF	TRAJ36	TRBV29-1	CSVEEDRGYGYTF	TRBJ1-2	Negaive
TRAV1-2	CAVGVWAGNTPLVF	TRAJ29	TRBV20-1	CSARIGATYEQYF	TRBJ2-7	Negaive
TRAV1-2	CAVGYILTGGGNKLTF	TRAJ10	TRBV4-1	CASSQTAGNSPLHF	TRBJ1-6	Negaive
TRAV1-2	CAVHGGATNKLIF	TRAJ32	TRBV29-1	CSVEEGSKPLGEQFF	TRBJ2-1	Negaive
TRAV1-2	CAVIDGDYKLSF	TRAJ20	TRBV4-3	CASSPSSGGANEQFF	TRBJ2-1	Negaive
TRAV1-2	CAVIDSNYQLIW	TRAJ33	TRBV11-2	CASSTRDGHTDTQYF	TRBJ2-3	Negaive
TRAV1-2	CAVIDSNYQLIW	TRAJ33	TRBV20-1	CSANDLLGSYNEQFF	TRBJ2-1	Negaive
TRAV1-2	CAVIDSNYQLIW	TRAJ33	TRBV20-1	CSARAEGDTGELFF	TRBJ2-2	Negaive
TRAV1-2	CAVIDSNYQLIW	TRAJ33	TRBV20-1	CSAREAEYNEQFF	TRBJ2-1	Negaive
TRAV1-2	CAVIDSNYQLIW	TRAJ33	TRBV20-1	CSARGGEGQPQHF	TRBJ1-5	Negaive
TRAV1-2	CAVIDSNYQLIW	TRAJ33	TRBV20-1	CSVKGGTDYEQYF	TRBJ2-7	Negaive
TRAV1-2	CAVIDSNYQLIW	TRAJ33	TRBV4-2	CASSRGLAGEYYEQYF	TRBJ2-7	Negaive
TRAV1-2	CAVIDSNYQLIW	TRAJ33	TRBV4-3	CASSQVRSAGGVYNEQFF	TRBJ2-1	Negaive
TRAV1-2	CAVIDSNYQLIW	TRAJ33	TRBV6-4	CASSDEGEGTDTQYF	TRBJ2-3	Negaive
TRAV1-2	CAVIDSNYQLIW	TRAJ33	TRBV6-4	CASSVSGTGEHEAFF	TRBJ1-1	Negaive
TRAV1-2	CAVIDSNYQLIW	TRAJ33	TRBV7-9	CASRRFGGLHEQYF	TRBJ2-7	Negaive
TRAV1-2	CAVIDSNYQLIW	TRAJ33	TRBV7-9	CASSLADSGGVTDTQYF	TRBJ2-3	Negaive
TRAV1-2	CAVIDSNYQLIW	TRAJ33	TRBV7-9	CASSLGLAEYTDTQYF	TRBJ2-3	Negaive
TRAV1-2	CAVIDSSYKLIF	TRAJ12	TRBV4-2	CASSQDTEGRVYGYTF	TRBJ1-2	Negaive
TRAV1-2	CAVIDSSYKLIF	TRAJ12	TRBV6-4	CASSDSTSGTDTQYF	TRBJ2-3	Negaive
TRAV1-2	CAVIGGNNARLMF	TRAJ31	TRBV4-3	CASSQESGALGDNEQFF	TRBJ2-1	Negaive
TRAV1-2	CAVIGSNDYKLSF	TRAJ20	TRBV2	CASRSQGLQPQHF	TRBJ1-5	Negaive
TRAV1-2	CAVILDNARLMF	TRAJ31	TRBV7-9	CASRDRSYEQYF	TRBJ2-7	Negaive
TRAV1-2	CAVILRAAGTALIF	TRAJ15	TRBV14	CASSQALNSPLHF	TRBJ1-6	Negaive
TRAV1-2	CAVIQGDYKLSF	TRAJ20	TRBV20-1	CSASTGESSYNEQFF	TRBJ2-1	Negaive
TRAV1-2	CAVIRFSGGYNKLIF	TRAJ4	TRBV7-9	CASDFDSPHDYFSYGEQFF	TRBJ2-1	Negaive
TRAV1-2	CAVIRRSNDYKLSF	TRAJ20	TRBV20-1	CSASAGTSGRLKEQYF	TRBJ2-7	Negaive
TRAV1-2	CAVIRYTDKLIF	TRAJ34	TRBV4-2	CASRRGADGYTF	TRBJ1-2	Negaive
TRAV1-2	CAVISGTYKYIF	TRAJ40	TRBV20-1	CSARDRGDYEQYF	TRBJ2-7	Negaive
TRAV1-2	CAVISNDYKLSF	TRAJ20	TRBV6-4	CASSHGASGSDEQFF	TRBJ2-1	Negaive
TRAV1-2	CAVISSNYQLIW	TRAJ33	TRBV12-4	CASSSFRQSLFSGANVLTF	TRBJ2-6	Negaive
TRAV1-2	CAVIVNDYKLSF	TRAJ20	TRBV6-4	CASSILAGGPDTQYF	TRBJ2-3	Negaive
TRAV1-2	CAVIYSGAGSYQLTF	TRAJ28	TRBV4-2	CASSQEASVIYEQYF	TRBJ2-7	Negaive
TRAV1-2	CAVKAGGSYIPTF	TRAJ6	TRBV20-1	CSAKTRGPPSYEQYF	TRBJ2-7	Negaive
TRAV1-2	CAVKDNDMRF	TRAJ43	TRBV12-3	CASKGSGQPQHF	TRBJ1-5	Negaive
TRAV1-2	CAVKDSNYQLIW	TRAJ33	TRBV11-2	CASSSLDYEQYF	TRBJ2-7	Negaive
TRAV1-2	CAVKDSNYQLIW	TRAJ33	TRBV15	CATSNPTSGSSGANVLTF	TRBJ2-6	Negaive
TRAV1-2	CAVKDSNYQLIW	TRAJ33	TRBV15	CATSRDQGGGPSDTQYF	TRBJ2-3	Negaive
TRAV1-2	CAVKDSNYQLIW	TRAJ33	TRBV15	CATSSGAGVSETQYF	TRBJ2-5	Negaive
TRAV1-2	CAVKDSNYQLIW	TRAJ33	TRBV20-1	CRVGIEGSGTEQFF	TRBJ2-1	Negaive
TRAV1-2	CAVKDSNYQLIW	TRAJ33	TRBV20-1	CSADTGTESDTQYF	TRBJ2-3	Negaive
TRAV1-2	CAVKDSNYQLIW	TRAJ33	TRBV20-1	CSAERGQNTEAFF	TRBJ1-1	Negaive
TRAV1-2	CAVKDSNYQLIW	TRAJ33	TRBV20-1	CSAHDGQGDHQPQHF	TRBJ1-5	Negaive
TRAV1-2	CAVKDSNYQLIW	TRAJ33	TRBV20-1	CSALITTGGNQPQHF	TRBJ1-5	Negaive
TRAV1-2	CAVKDSNYQLIW	TRAJ33	TRBV20-1	CSANRGNTEAFF	TRBJ1-1	Negaive
TRAV1-2	CAVKDSNYQLIW	TRAJ33	TRBV20-1	CSAPEREGGSYEQYF	TRBJ2-7	Negaive
TRAV1-2	CAVKDSNYQLIW	TRAJ33	TRBV20-1	CSAPREGRENTEAFF	TRBJ1-1	Negaive
TRAV1-2	CAVKDSNYQLIW	TRAJ33	TRBV20-1	CSARDPGLAGMSDTQYF	TRBJ2-3	Negaive
TRAV1-2	CAVKDSNYQLIW	TRAJ33	TRBV20-1	CSARDPGVNTEAFF	TRBJ1-1	Negaive
TRAV1-2	CAVKDSNYQLIW	TRAJ33	TRBV20-1	CSARGGAGSSPLHF	TRBJ1-6	Negaive
TRAV1-2	CAVKDSNYQLIW	TRAJ33	TRBV20-1	CSARVGDYGYTF	TRBJ1-2	Negaive
TRAV1-2	CAVKDSNYQLIW	TRAJ33	TRBV20-1	CSASRSGRESDTQYF	TRBJ2-3	Negaive
TRAV1-2	CAVKDSNYQLIW	TRAJ33	TRBV20-1	CSATDRETEAFF	TRBJ1-1	Negaive
TRAV1-2	CAVKDSNYQLIW	TRAJ33	TRBV20-1	CSATGGGEREGPVETQYF	TRBJ2-5	Negaive
TRAV1-2	CAVKDSNYQLIW	TRAJ33	TRBV20-1	CSATLFDRENTEAFF	TRBJ1-1	Negaive
TRAV1-2	CAVKDSNYQLIW	TRAJ33	TRBV25-1	CASSDMGFDVETQYF	TRBJ2-5	Negaive
TRAV1-2	CAVKDSNYQLIW	TRAJ33	TRBV25-1	CASSELPGEVETQYF	TRBJ2-5	Negaive
TRAV1-2	CAVKDSNYQLIW	TRAJ33	TRBV29-1	CSVEFRESGELFF	TRBJ2-2	Negaive
TRAV1-2	CAVKDSNYQLIW	TRAJ33	TRBV29-1	CSVVPSDTEAFF	TRBJ1-1	Negaive
TRAV1-2	CAVKDSNYQLIW	TRAJ33	TRBV3-1	CASSQGSGDSGNTIYF	TRBJ1-3	Negaive
TRAV1-2	CAVKDSNYQLIW	TRAJ33	TRBV4-2	CASSHYGAGETGELFF	TRBJ2-2	Negaive
TRAV1-2	CAVKDSNYQLIW	TRAJ33	TRBV4-2	CASSPGTENQPQHF	TRBJ1-5	Negaive
TRAV1-2	CAVKDSNYQLIW	TRAJ33	TRBV4-2	CASSQEVSGGVDEQFF	TRBJ2-1	Negaive
TRAV1-2	CAVKDSNYQLIW	TRAJ33	TRBV4-3	CASSQAAGGGSYEQYF	TRBJ2-7	Negaive
TRAV1-2	CAVKDSNYQLIW	TRAJ33	TRBV4-3	CASSQAPDSGANVLTF	TRBJ2-6	Negaive
TRAV1-2	CAVKDSNYQLIW	TRAJ33	TRBV4-3	CASSQTSPGSYNEQFF	TRBJ2-1	Negaive
TRAV1-2	CAVKDSNYQLIW	TRAJ33	TRBV5-1	CASSLEGGSNYGYTF	TRBJ1-2	Negaive
TRAV1-2	CAVKDSNYQLIW	TRAJ33	TRBV6-4	CASKMDISSPGELFF	TRBJ2-2	Negaive
TRAV1-2	CAVKDSNYQLIW	TRAJ33	TRBV6-4	CASSDRDSHGYTF	TRBJ1-2	Negaive
TRAV1-2	CAVKDSNYQLIW	TRAJ33	TRBV6-4	CASSDSSGGTDTQYF	TRBJ2-3	Negaive
TRAV1-2	CAVKDSNYQLIW	TRAJ33	TRBV6-4	CASSEEEGTYGYTF	TRBJ1-2	Negaive
TRAV1-2	CAVKDSNYQLIW	TRAJ33	TRBV6-4	CASSESQDTGELFF	TRBJ2-2	Negaive
TRAV1-2	CAVKDSNYQLIW	TRAJ33	TRBV6-4	CASSPRGEEDTGELFF	TRBJ2-2	Negaive
TRAV1-2	CAVKDSNYQLIW	TRAJ33	TRBV7-2	CASSPYSSETYEQYF	TRBJ2-7	Negaive
TRAV1-2	CAVKDSSYKLIF	TRAJ12	TRBV6-4	CASSDGTGGSYNEQFF	TRBJ2-1	Negaive
TRAV1-2	CAVKDSSYKLIF	TRAJ12	TRBV6-4	CASSEQGDTGELFF	TRBJ2-2	Negaive
TRAV1-2	CAVKDTGFQKLVF	TRAJ8	TRBV4-3	CASSQERTGPYEQYF	TRBJ2-7	Negaive
TRAV1-2	CAVKEAGTALIF	TRAJ15	TRBV13	CASSSLLPDSHYGYTF	TRBJ1-2	Negaive
TRAV1-2	CAVKGDSSYKLIF	TRAJ12	TRBV2	CASSGNADLYEQYF	TRBJ2-7	Negaive
TRAV1-2	CAVKGGSYIPTF	TRAJ6	TRBV7-2	CASREGAGGANVLTF	TRBJ2-6	Negaive
TRAV1-2	CAVKGLTGGGNKLTF	TRAJ10	TRBV12-4	CASSVGLAGGEQFF	TRBJ2-1	Negaive
TRAV1-2	CAVKGNAGNMLTF	TRAJ39	TRBV11-3	CASSSRTGGADTQYF	TRBJ2-3	Negaive
TRAV1-2	CAVKGPGGYQKVTF	TRAJ13	TRBV4-3	CASSQDSQGGYEQYF	TRBJ2-7	Negaive
TRAV1-2	CAVKGRDDKIIF	TRAJ30	TRBV20-1	CSARFPPAGYYGYTF	TRBJ1-2	Negaive
TRAV1-2	CAVKGSDGQKLLF	TRAJ16	TRBV9	CASSPGGKTEAFF	TRBJ1-1	Negaive
TRAV1-2	CAVKGSGGYQKVTF	TRAJ13	TRBV4-3	CASSQDSQGGYGYTF	TRBJ1-2	Negaive
TRAV1-2	CAVKGSNDYKLSF	TRAJ20	TRBV9	CASRPDRDSTDTQYF	TRBJ2-3	Negaive
TRAV1-2	CAVKIDYKLSF	TRAJ20	TRBV5-1	CASSQGLAGGPSGKTQYF	TRBJ2-5	Negaive
TRAV1-2	CAVKKEDYKLSF	TRAJ20	TRBV6-4	CASSVAGEYNEQFF	TRBJ2-1	Negaive
TRAV1-2	CAVKNARLMF	TRAJ31	TRBV12-3	CASSLAGASNTEAFF	TRBJ1-1	Negaive
TRAV1-2	CAVKNNNARLMF	TRAJ31	TRBV7-2	CASSFTDNEQFF	TRBJ2-1	Negaive
TRAV1-2	CAVKNRRGATNKLIF	TRAJ32	TRBV18	CASSPEWDTGELFF	TRBJ2-2	Negaive
TRAV1-2	CAVKNSGAGSYQLTF	TRAJ28	TRBV15	CATSRDSRDGGYTF	TRBJ1-2	Negaive
TRAV1-2	CAVKNSGAGSYQLTF	TRAJ28	TRBV7-9	CASSPGTALAETQYF	TRBJ2-5	Negaive
TRAV1-2	CAVKNSNYQLIW	TRAJ33	TRBV6-4	CASSDSAGSTDTQYF	TRBJ2-3	Negaive
TRAV1-2	CAVKNSWGKLQF	TRAJ24	TRBV7-2	CASSLGQASSYEQYF	TRBJ2-7	Negaive
TRAV1-2	CAVKPRADRGSTLGRLYF	TRAJ18	TRBV12-3	CASREGTGNQPQHF	TRBJ1-5	Negaive
TRAV1-2	CAVKRAGTALIF	TRAJ15	TRBV5-1	CASSLGQANQPQHF	TRBJ1-5	Negaive
TRAV1-2	CAVKRDDKIIF	TRAJ30	TRBV29-1	CSVVGQGAYEQYF	TRBJ2-7	Negaive
TRAV1-2	CAVKRFSDGQKLLF	TRAJ16	TRBV7-7	CASSLGQGGSNEQFF	TRBJ2-1	Negaive
TRAV1-2	CAVKRGGGADGLTF	TRAJ45	TRBV9	CASSLAGGSTDTQYF	TRBJ2-3	Negaive
TRAV1-2	CAVKRMNAGNMLTF	TRAJ39	TRBV7-9	CASSLEGSSYEQYF	TRBJ2-7	Negaive
TRAV1-2	CAVKRNTPLVF	TRAJ29	TRBV12-4	CASSPQLSDRHHTLGEAFF	TRBJ1-1	Negaive
TRAV1-2	CAVKSRRTGANNLFF	TRAJ36	TRBV7-9	CASSGDDRVNTGELFF	TRBJ2-2	Negaive
TRAV1-2	CAVKSSNDYKLSF	TRAJ20	TRBV5-4	CASSFRELHSGNTIYF	TRBJ1-3	Negaive
TRAV1-2	CAVKVDSSYKLIF	TRAJ12	TRBV9	CASSPGLNPTYEQYF	TRBJ2-7	Negaive
TRAV1-2	CAVKVFNKFYF	TRAJ21	TRBV4-3	CASSQDREGRTEAFF	TRBJ1-1	Negaive
TRAV1-2	CAVKWQAGTALIF	TRAJ15	TRBV4-2	CASSPGQMNTEAFF	TRBJ1-1	Negaive
TRAV1-2	CAVLDDKIIF	TRAJ30	TRBV5-5	CASRTDTEAFF	TRBJ1-1	Negaive
TRAV1-2	CAVLDRGSTLGRLYF	TRAJ18	TRBV5-1	CASSFSGTGVNQETQYF	TRBJ2-5	Negaive
TRAV1-2	CAVLDSNYQLIW	TRAJ33	TRBV11-2	CASSLARGHTDTQYF	TRBJ2-3	Negaive
TRAV1-2	CAVLDSNYQLIW	TRAJ33	TRBV15	CATSRDGRDSIYNEQFF	TRBJ2-1	Negaive
TRAV1-2	CAVLDSNYQLIW	TRAJ33	TRBV15	CATSRDLGTGGNEQFF	TRBJ2-1	Negaive
TRAV1-2	CAVLDSNYQLIW	TRAJ33	TRBV20-1	CSADRPSTDYNEQFF	TRBJ2-1	Negaive
TRAV1-2	CAVLDSNYQLIW	TRAJ33	TRBV20-1	CSAGGQGQTEAFF	TRBJ1-1	Negaive
TRAV1-2	CAVLDSNYQLIW	TRAJ33	TRBV20-1	CSAKRDRDYEQYF	TRBJ2-7	Negaive
TRAV1-2	CAVLDSNYQLIW	TRAJ33	TRBV20-1	CSANLGEREAWEQYF	TRBJ2-7	Negaive
TRAV1-2	CAVLDSNYQLIW	TRAJ33	TRBV20-1	CSANNGKSSYNEQFF	TRBJ2-1	Negaive
TRAV1-2	CAVLDSNYQLIW	TRAJ33	TRBV20-1	CSAPGQGITEAFF	TRBJ1-1	Negaive
TRAV1-2	CAVLDSNYQLIW	TRAJ33	TRBV20-1	CSARDESGRRGSEVNEQFF	TRBJ2-1	Negaive
TRAV1-2	CAVLDSNYQLIW	TRAJ33	TRBV20-1	CSARDLADYNEQFF	TRBJ2-1	Negaive
TRAV1-2	CAVLDSNYQLIW	TRAJ33	TRBV20-1	CSARDLAGDAYEQYF	TRBJ2-7	Negaive
TRAV1-2	CAVLDSNYQLIW	TRAJ33	TRBV20-1	CSARDLTSGHTDTQYF	TRBJ2-3	Negaive
TRAV1-2	CAVLDSNYQLIW	TRAJ33	TRBV20-1	CSARDLTSGSTDTQYF	TRBJ2-3	Negaive
TRAV1-2	CAVLDSNYQLIW	TRAJ33	TRBV20-1	CSARDQGGGDTYEQYF	TRBJ2-7	Negaive
TRAV1-2	CAVLDSNYQLIW	TRAJ33	TRBV20-1	CSARDQGRDTEAFF	TRBJ1-1	Negaive
TRAV1-2	CAVLDSNYQLIW	TRAJ33	TRBV20-1	CSARDRAEYEQYF	TRBJ2-7	Negaive
TRAV1-2	CAVLDSNYQLIW	TRAJ33	TRBV20-1	CSAREGGDTEAFF	TRBJ1-1	Negaive
TRAV1-2	CAVLDSNYQLIW	TRAJ33	TRBV20-1	CSARGLLSSYEQYF	TRBJ2-7	Negaive
TRAV1-2	CAVLDSNYQLIW	TRAJ33	TRBV20-1	CSARGTGTGESYEQYF	TRBJ2-7	Negaive
TRAV1-2	CAVLDSNYQLIW	TRAJ33	TRBV20-1	CSARISGREQETQYF	TRBJ2-5	Negaive
TRAV1-2	CAVLDSNYQLIW	TRAJ33	TRBV20-1	CSARRLADTYEQYF	TRBJ2-7	Negaive
TRAV1-2	CAVLDSNYQLIW	TRAJ33	TRBV20-1	CSARTGEDYGYTF	TRBJ1-2	Negaive
TRAV1-2	CAVLDSNYQLIW	TRAJ33	TRBV20-1	CSARTGVEANEQFF	TRBJ2-1	Negaive
TRAV1-2	CAVLDSNYQLIW	TRAJ33	TRBV20-1	CSARVGMQTETQYF	TRBJ2-5	Negaive
TRAV1-2	CAVLDSNYQLIW	TRAJ33	TRBV20-1	CSASGLSSYNEQFF	TRBJ2-1	Negaive
TRAV1-2	CAVLDSNYQLIW	TRAJ33	TRBV20-1	CSASPQGGLASNEQFF	TRBJ2-1	Negaive
TRAV1-2	CAVLDSNYQLIW	TRAJ33	TRBV20-1	CSASVGDGDYNEQFF	TRBJ2-1	Negaive
TRAV1-2	CAVLDSNYQLIW	TRAJ33	TRBV20-1	CSATGTGLPRHSYEQYF	TRBJ2-7	Negaive
TRAV1-2	CAVLDSNYQLIW	TRAJ33	TRBV20-1	CSGARVSSSYNEQFF	TRBJ2-1	Negaive
TRAV1-2	CAVLDSNYQLIW	TRAJ33	TRBV20-1	CSLRGQGDTGELFF	TRBJ2-2	Negaive
TRAV1-2	CAVLDSNYQLIW	TRAJ33	TRBV29-1	CSVHSAREPYEQYF	TRBJ2-7	Negaive
TRAV1-2	CAVLDSNYQLIW	TRAJ33	TRBV3-1	CASSQLAGEPYNEQFF	TRBJ2-1	Negaive
TRAV1-2	CAVLDSNYQLIW	TRAJ33	TRBV4-2	CASSQGGQGADEQYF	TRBJ2-7	Negaive
TRAV1-2	CAVLDSNYQLIW	TRAJ33	TRBV4-3	CASSQDRGTGYSPLHF	TRBJ1-6	Negaive
TRAV1-2	CAVLDSNYQLIW	TRAJ33	TRBV4-3	CASSQELTGGRGTDTQYF	TRBJ2-3	Negaive
TRAV1-2	CAVLDSNYQLIW	TRAJ33	TRBV4-3	CASSQENEGQGIYEQYF	TRBJ2-7	Negaive
TRAV1-2	CAVLDSNYQLIW	TRAJ33	TRBV4-3	CASSQEVQGGVNTIYF	TRBJ1-3	Negaive
TRAV1-2	CAVLDSNYQLIW	TRAJ33	TRBV5-1	CASSQQQGDVGELFF	TRBJ2-2	Negaive
TRAV1-2	CAVLDSNYQLIW	TRAJ33	TRBV6-4	CASRSGFSAEAFF	TRBJ1-1	Negaive
TRAV1-2	CAVLDSNYQLIW	TRAJ33	TRBV6-4	CASSAGTGNSPLHF	TRBJ1-6	Negaive
TRAV1-2	CAVLDSNYQLIW	TRAJ33	TRBV6-4	CASSDHTGGTDTQYF	TRBJ2-3	Negaive
TRAV1-2	CAVLDSNYQLIW	TRAJ33	TRBV6-4	CASSDNTGGNTGELFF	TRBJ2-2	Negaive
TRAV1-2	CAVLDSNYQLIW	TRAJ33	TRBV6-4	CASSDQGLAGSGEQFF	TRBJ2-1	Negaive
TRAV1-2	CAVLDSNYQLIW	TRAJ33	TRBV6-4	CASSDSGGVSYNEQFF	TRBJ2-1	Negaive
TRAV1-2	CAVLDSNYQLIW	TRAJ33	TRBV6-4	CASSDSSSGSYNEQFF	TRBJ2-1	Negaive
TRAV1-2	CAVLDSNYQLIW	TRAJ33	TRBV6-4	CASSDSSTPATEAFF	TRBJ1-1	Negaive
TRAV1-2	CAVLDSNYQLIW	TRAJ33	TRBV6-4	CASSDTSGTGGDGYTF	TRBJ1-2	Negaive
TRAV1-2	CAVLDSNYQLIW	TRAJ33	TRBV6-4	CASSETSGKTDTQYF	TRBJ2-3	Negaive
TRAV1-2	CAVLDSNYQLIW	TRAJ33	TRBV6-4	CASSVETHTDTQYF	TRBJ2-3	Negaive
TRAV1-2	CAVLDSSYKLIF	TRAJ12	TRBV20-1	CSARDLLALDTDTQYF	TRBJ2-3	Negaive
TRAV1-2	CAVLDSSYKLIF	TRAJ12	TRBV20-1	CSARSGGATETQYF	TRBJ2-5	Negaive
TRAV1-2	CAVLDSWGKLQF	TRAJ24	TRBV20-1	CSARDHRDRPQETQYF	TRBJ2-5	Negaive
TRAV1-2	CAVLDYKLSF	TRAJ20	TRBV20-1	CSARGEVAGLLNEQFF	TRBJ2-1	Negaive
TRAV1-2	CAVLEGARGGGNKLTF	TRAJ10	TRBV11-2	CASSLGTAGEQYF	TRBJ2-7	Negaive
TRAV1-2	CAVLEGNYQLIW	TRAJ33	TRBV6-4	CASSDSHNEQFF	TRBJ2-1	Negaive
TRAV1-2	CAVLEGSYKLIF	TRAJ12	TRBV6-4	CASSDSAGSHEQYF	TRBJ2-7	Negaive
TRAV1-2	CAVLFSGGYNKLIF	TRAJ4	TRBV20-1	CSARDRGIAGSKNYGYTF	TRBJ1-2	Negaive
TRAV1-2	CAVLGDNYGQNFVF	TRAJ26	TRBV20-1	CSATTGAGGYYNEQFF	TRBJ2-1	Negaive
TRAV1-2	CAVLGGNNRLAF	TRAJ7	TRBV12-4	CASSWTSGETGDEQFF	TRBJ2-1	Negaive
TRAV1-2	CAVLIYNQGGKLIF	TRAJ23	TRBV9	CASSVAEGQGETQYF	TRBJ2-5	Negaive
TRAV1-2	CAVLMDSNYQLIW	TRAJ33	TRBV5-4	CASSGDPRGIVNEQFF	TRBJ2-1	Negaive
TRAV1-2	CAVLNAGKSTF	TRAJ27	TRBV5-1	CASSPLDRVNYGYTF	TRBJ1-2	Negaive
TRAV1-2	CAVLNDYKLSF	TRAJ20	TRBV4-3	CASSPGLAGGPDTGELFF	TRBJ2-2	Negaive
TRAV1-2	CAVLNDYKLSF	TRAJ20	TRBV5-6	CASSLPGTVNYGYTF	TRBJ1-2	Negaive
TRAV1-2	CAVLNSGGYQKVTF	TRAJ13	TRBV5-1	CASSLGQGLDEQYF	TRBJ2-7	Negaive
TRAV1-2	CAVLNSNYQLIW	TRAJ33	TRBV4-3	CASSRVADRSDTQYF	TRBJ2-3	Negaive
TRAV1-2	CAVLSGGSYIPTF	TRAJ6	TRBV4-3	CASSPGTSGVPSDTQYF	TRBJ2-3	Negaive
TRAV1-2	CAVLSGGYNKLIF	TRAJ4	TRBV15	CATRAGQGAQPQHF	TRBJ1-5	Negaive
TRAV1-2	CAVLTGSYQLTF	TRAJ28	TRBV6-4	CASSPAGTSGGSESNEQFF	TRBJ2-1	Negaive
TRAV1-2	CAVMDSNYQLIW	TRAJ33	TRBV10-3	CATKIRDGDDTGELFF	TRBJ2-2	Negaive
TRAV1-2	CAVMDSNYQLIW	TRAJ33	TRBV11-1	CASSGAGVTDTQYF	TRBJ2-3	Negaive
TRAV1-2	CAVMDSNYQLIW	TRAJ33	TRBV11-2	CASRSGAGETNEQFF	TRBJ2-1	Negaive
TRAV1-2	CAVMDSNYQLIW	TRAJ33	TRBV11-2	CASSLEGGTGYQPLHF	TRBJ1-6	Negaive
TRAV1-2	CAVMDSNYQLIW	TRAJ33	TRBV12-3	CASSLAENHYEQYV	TRBJ2-7	Negaive
TRAV1-2	CAVMDSNYQLIW	TRAJ33	TRBV12-4	CASSLGQGHTDTQYF	TRBJ2-3	Negaive
TRAV1-2	CAVMDSNYQLIW	TRAJ33	TRBV15	CATSRDTERGSYEQYF	TRBJ2-7	Negaive
TRAV1-2	CAVMDSNYQLIW	TRAJ33	TRBV15	CATSRGTSGGPDTQYF	TRBJ2-3	Negaive
TRAV1-2	CAVMDSNYQLIW	TRAJ33	TRBV15	CATSRVSQGAEVTGELFF	TRBJ2-2	Negaive
TRAV1-2	CAVMDSNYQLIW	TRAJ33	TRBV20-1	CSAGQGAAHTEAFF	TRBJ1-1	Negaive
TRAV1-2	CAVMDSNYQLIW	TRAJ33	TRBV20-1	CSAHSETSGQGWSEQYF	TRBJ2-7	Negaive
TRAV1-2	CAVMDSNYQLIW	TRAJ33	TRBV20-1	CSAKDRDYEQYF	TRBJ2-7	Negaive
TRAV1-2	CAVMDSNYQLIW	TRAJ33	TRBV20-1	CSAKSPGLDYEQYF	TRBJ2-7	Negaive
TRAV1-2	CAVMDSNYQLIW	TRAJ33	TRBV20-1	CSAKTEAGGWETQYF	TRBJ2-5	Negaive
TRAV1-2	CAVMDSNYQLIW	TRAJ33	TRBV20-1	CSAKTGGDSYGYTF	TRBJ1-2	Negaive
TRAV1-2	CAVMDSNYQLIW	TRAJ33	TRBV20-1	CSANPGEGDTEAFF	TRBJ1-1	Negaive
TRAV1-2	CAVMDSNYQLIW	TRAJ33	TRBV20-1	CSAPGGRDTEAFF	TRBJ1-1	Negaive
TRAV1-2	CAVMDSNYQLIW	TRAJ33	TRBV20-1	CSAPGGTGDYNEQFF	TRBJ2-1	Negaive
TRAV1-2	CAVMDSNYQLIW	TRAJ33	TRBV20-1	CSAPGQSDYEQYF	TRBJ2-7	Negaive
TRAV1-2	CAVMDSNYQLIW	TRAJ33	TRBV20-1	CSAPGTSDYNEQFF	TRBJ2-1	Negaive
TRAV1-2	CAVMDSNYQLIW	TRAJ33	TRBV20-1	CSAPTGQQETQYF	TRBJ2-5	Negaive
TRAV1-2	CAVMDSNYQLIW	TRAJ33	TRBV20-1	CSARAAGSFYEQYF	TRBJ2-7	Negaive
TRAV1-2	CAVMDSNYQLIW	TRAJ33	TRBV20-1	CSARAGGRDTEAFF	TRBJ1-1	Negaive
TRAV1-2	CAVMDSNYQLIW	TRAJ33	TRBV20-1	CSARATDRENEQFF	TRBJ2-1	Negaive
TRAV1-2	CAVMDSNYQLIW	TRAJ33	TRBV20-1	CSARATGHTEAFF	TRBJ1-1	Negaive
TRAV1-2	CAVMDSNYQLIW	TRAJ33	TRBV20-1	CSARDASRTSEINEQFF	TRBJ2-1	Negaive
TRAV1-2	CAVMDSNYQLIW	TRAJ33	TRBV20-1	CSARDFHSSYNEQFF	TRBJ2-1	Negaive
TRAV1-2	CAVMDSNYQLIW	TRAJ33	TRBV20-1	CSARDGGLQETQYF	TRBJ2-5	Negaive
TRAV1-2	CAVMDSNYQLIW	TRAJ33	TRBV20-1	CSARDLLSSYNEQFF	TRBJ2-1	Negaive
TRAV1-2	CAVMDSNYQLIW	TRAJ33	TRBV20-1	CSARDLSASGIYEQYF	TRBJ2-7	Negaive
TRAV1-2	CAVMDSNYQLIW	TRAJ33	TRBV20-1	CSARDNYEQYF	TRBJ2-7	Negaive
TRAV1-2	CAVMDSNYQLIW	TRAJ33	TRBV20-1	CSARDPGTGDAYEQYF	TRBJ2-7	Negaive
TRAV1-2	CAVMDSNYQLIW	TRAJ33	TRBV20-1	CSARDRAAQETQYF	TRBJ2-5	Negaive
TRAV1-2	CAVMDSNYQLIW	TRAJ33	TRBV20-1	CSARDRDTEAFF	TRBJ1-1	Negaive
TRAV1-2	CAVMDSNYQLIW	TRAJ33	TRBV20-1	CSARDRTGGDTDTQYF	TRBJ2-3	Negaive
TRAV1-2	CAVMDSNYQLIW	TRAJ33	TRBV20-1	CSARDSGSSYNEQFF	TRBJ2-1	Negaive
TRAV1-2	CAVMDSNYQLIW	TRAJ33	TRBV20-1	CSARDSTAGGPSETQYF	TRBJ2-5	Negaive
TRAV1-2	CAVMDSNYQLIW	TRAJ33	TRBV20-1	CSARDTKDYEQFF	TRBJ2-1	Negaive
TRAV1-2	CAVMDSNYQLIW	TRAJ33	TRBV20-1	CSARDVGGTDTDTQYF	TRBJ2-3	Negaive
TRAV1-2	CAVMDSNYQLIW	TRAJ33	TRBV20-1	CSAREDREAQPQHF	TRBJ1-5	Negaive
TRAV1-2	CAVMDSNYQLIW	TRAJ33	TRBV20-1	CSAREGTENSPLHF	TRBJ1-6	Negaive
TRAV1-2	CAVMDSNYQLIW	TRAJ33	TRBV20-1	CSARESPSGETDTQYF	TRBJ2-3	Negaive
TRAV1-2	CAVMDSNYQLIW	TRAJ33	TRBV20-1	CSARGAGDNSPLHF	TRBJ1-6	Negaive
TRAV1-2	CAVMDSNYQLIW	TRAJ33	TRBV20-1	CSARGAGGQQETQYF	TRBJ2-5	Negaive
TRAV1-2	CAVMDSNYQLIW	TRAJ33	TRBV20-1	CSARGARADSYEQYF	TRBJ2-7	Negaive
TRAV1-2	CAVMDSNYQLIW	TRAJ33	TRBV20-1	CSARGQGDTEAFF	TRBJ1-1	Negaive
TRAV1-2	CAVMDSNYQLIW	TRAJ33	TRBV20-1	CSARGRDNQETQYF	TRBJ2-5	Negaive
TRAV1-2	CAVMDSNYQLIW	TRAJ33	TRBV20-1	CSARGSGEWDGYTF	TRBJ1-2	Negaive
TRAV1-2	CAVMDSNYQLIW	TRAJ33	TRBV20-1	CSARGTGGVEGRGPNEKLFF	TRBJ1-4	Negaive
TRAV1-2	CAVMDSNYQLIW	TRAJ33	TRBV20-1	CSARGTSEYEQYF	TRBJ2-7	Negaive
TRAV1-2	CAVMDSNYQLIW	TRAJ33	TRBV20-1	CSARLAGGQETQYF	TRBJ2-5	Negaive
TRAV1-2	CAVMDSNYQLIW	TRAJ33	TRBV20-1	CSARLDESSGYNEQFF	TRBJ2-1	Negaive
TRAV1-2	CAVMDSNYQLIW	TRAJ33	TRBV20-1	CSARMVASGYNEQFF	TRBJ2-1	Negaive
TRAV1-2	CAVMDSNYQLIW	TRAJ33	TRBV20-1	CSARPGEGQGYEQYF	TRBJ2-7	Negaive
TRAV1-2	CAVMDSNYQLIW	TRAJ33	TRBV20-1	CSARPREYEQYF	TRBJ2-7	Negaive
TRAV1-2	CAVMDSNYQLIW	TRAJ33	TRBV20-1	CSARSDRETSPLHF	TRBJ1-6	Negaive
TRAV1-2	CAVMDSNYQLIW	TRAJ33	TRBV20-1	CSARSGAGDTEAFF	TRBJ1-1	Negaive
TRAV1-2	CAVMDSNYQLIW	TRAJ33	TRBV20-1	CSARSGGARETQYF	TRBJ2-5	Negaive
TRAV1-2	CAVMDSNYQLIW	TRAJ33	TRBV20-1	CSARSLGLAGDSYEQYF	TRBJ2-7	Negaive
TRAV1-2	CAVMDSNYQLIW	TRAJ33	TRBV20-1	CSARVDRPQETQYF	TRBJ2-5	Negaive
TRAV1-2	CAVMDSNYQLIW	TRAJ33	TRBV20-1	CSARVGRSVAGGPRETQYF	TRBJ2-5	Negaive
TRAV1-2	CAVMDSNYQLIW	TRAJ33	TRBV20-1	CSARWADYEQYF	TRBJ2-7	Negaive
TRAV1-2	CAVMDSNYQLIW	TRAJ33	TRBV20-1	CSASGGASGNTLEQYF	TRBJ2-7	Negaive
TRAV1-2	CAVMDSNYQLIW	TRAJ33	TRBV20-1	CSASGGGDTEAFF	TRBJ1-1	Negaive
TRAV1-2	CAVMDSNYQLIW	TRAJ33	TRBV20-1	CSASLAGDYNEQFF	TRBJ2-1	Negaive
TRAV1-2	CAVMDSNYQLIW	TRAJ33	TRBV20-1	CSASLQVTGGNEQFF	TRBJ2-1	Negaive
TRAV1-2	CAVMDSNYQLIW	TRAJ33	TRBV20-1	CSASQGGVGRDTQYF	TRBJ2-3	Negaive
TRAV1-2	CAVMDSNYQLIW	TRAJ33	TRBV20-1	CSASTGVATEAFF	TRBJ1-1	Negaive
TRAV1-2	CAVMDSNYQLIW	TRAJ33	TRBV20-1	CSAVAGGEYNEQFF	TRBJ2-1	Negaive
TRAV1-2	CAVMDSNYQLIW	TRAJ33	TRBV20-1	CSAVGSVRTGGPGETQYF	TRBJ2-5	Negaive
TRAV1-2	CAVMDSNYQLIW	TRAJ33	TRBV20-1	CSVRFGTRMETQYF	TRBJ2-5	Negaive
TRAV1-2	CAVMDSNYQLIW	TRAJ33	TRBV20-1	CSVSRGRETEAFF	TRBJ1-1	Negaive
TRAV1-2	CAVMDSNYQLIW	TRAJ33	TRBV20-1	CSVTGIAGEGPTDTQYF	TRBJ2-3	Negaive
TRAV1-2	CAVMDSNYQLIW	TRAJ33	TRBV25-1	CASRPGQGDTGELFF	TRBJ2-2	Negaive
TRAV1-2	CAVMDSNYQLIW	TRAJ33	TRBV25-1	CASSDTGDTGELFF	TRBJ2-2	Negaive
TRAV1-2	CAVMDSNYQLIW	TRAJ33	TRBV25-1	CASSEGGDTGELFF	TRBJ2-2	Negaive
TRAV1-2	CAVMDSNYQLIW	TRAJ33	TRBV29-1	CSADFGQGTEVVNGYTF	TRBJ1-2	Negaive
TRAV1-2	CAVMDSNYQLIW	TRAJ33	TRBV29-1	CSARPENTEAFF	TRBJ1-1	Negaive
TRAV1-2	CAVMDSNYQLIW	TRAJ33	TRBV29-1	CSVRTSGDTGELFF	TRBJ2-2	Negaive
TRAV1-2	CAVMDSNYQLIW	TRAJ33	TRBV3-1	CASSQDASGSNLETQYF	TRBJ2-5	Negaive
TRAV1-2	CAVMDSNYQLIW	TRAJ33	TRBV3-1	CASSQDLGSGANVLTF	TRBJ2-6	Negaive
TRAV1-2	CAVMDSNYQLIW	TRAJ33	TRBV3-1	CASSQDVGGLAMPTGELFF	TRBJ2-2	Negaive
TRAV1-2	CAVMDSNYQLIW	TRAJ33	TRBV3-1	CASSQERAVPYNEQFF	TRBJ2-1	Negaive
TRAV1-2	CAVMDSNYQLIW	TRAJ33	TRBV4-1	CASSQDRGSGANVLTF	TRBJ2-6	Negaive
TRAV1-2	CAVMDSNYQLIW	TRAJ33	TRBV4-2	CASSQAGLAGGGETQYF	TRBJ2-5	Negaive
TRAV1-2	CAVMDSNYQLIW	TRAJ33	TRBV4-2	CASSQDLGAGSNEQFF	TRBJ2-1	Negaive
TRAV1-2	CAVMDSNYQLIW	TRAJ33	TRBV4-2	CASSQDPPGQGNEQFF	TRBJ2-1	Negaive
TRAV1-2	CAVMDSNYQLIW	TRAJ33	TRBV4-2	CASSQDSGGYNEQFF	TRBJ2-1	Negaive
TRAV1-2	CAVMDSNYQLIW	TRAJ33	TRBV4-2	CASSQDSGSSYEQYF	TRBJ2-7	Negaive
TRAV1-2	CAVMDSNYQLIW	TRAJ33	TRBV4-2	CASSQDSSGANVLTF	TRBJ2-6	Negaive
TRAV1-2	CAVMDSNYQLIW	TRAJ33	TRBV4-2	CASSQDYTGTSPYEQYF	TRBJ2-7	Negaive
TRAV1-2	CAVMDSNYQLIW	TRAJ33	TRBV4-2	CASSQEAGGTGELFF	TRBJ2-2	Negaive
TRAV1-2	CAVMDSNYQLIW	TRAJ33	TRBV4-2	CASSQERGGQETQYF	TRBJ2-5	Negaive
TRAV1-2	CAVMDSNYQLIW	TRAJ33	TRBV4-2	CASSQGDTGELFF	TRBJ2-2	Negaive
TRAV1-2	CAVMDSNYQLIW	TRAJ33	TRBV4-2	CASSQGLATGHNEQFF	TRBJ2-1	Negaive
TRAV1-2	CAVMDSNYQLIW	TRAJ33	TRBV4-2	CASSQVTRDAGELFF	TRBJ2-2	Negaive
TRAV1-2	CAVMDSNYQLIW	TRAJ33	TRBV4-2	CASSRDSGGANEQFF	TRBJ2-1	Negaive
TRAV1-2	CAVMDSNYQLIW	TRAJ33	TRBV4-3	CASSHSTGGTYNEQFF	TRBJ2-1	Negaive
TRAV1-2	CAVMDSNYQLIW	TRAJ33	TRBV4-3	CASSPNKHTLRYEQYF	TRBJ2-7	Negaive
TRAV1-2	CAVMDSNYQLIW	TRAJ33	TRBV4-3	CASSQDLAGGPTDTQYF	TRBJ2-3	Negaive
TRAV1-2	CAVMDSNYQLIW	TRAJ33	TRBV4-3	CASSQDQGTGSETQYF	TRBJ2-5	Negaive
TRAV1-2	CAVMDSNYQLIW	TRAJ33	TRBV4-3	CASSQGGSGGPYEQYF	TRBJ2-7	Negaive
TRAV1-2	CAVMDSNYQLIW	TRAJ33	TRBV4-3	CASSQGTSGTVGELFF	TRBJ2-2	Negaive
TRAV1-2	CAVMDSNYQLIW	TRAJ33	TRBV4-3	CASSQLTSGTSPTDTQYF	TRBJ2-3	Negaive
TRAV1-2	CAVMDSNYQLIW	TRAJ33	TRBV4-3	CASSQSWTGAPDTQYF	TRBJ2-3	Negaive
TRAV1-2	CAVMDSNYQLIW	TRAJ33	TRBV4-3	CASSQVDRDGANVLTF	TRBJ2-6	Negaive
TRAV1-2	CAVMDSNYQLIW	TRAJ33	TRBV6-4	CASGTNTGELFF	TRBJ2-2	Negaive
TRAV1-2	CAVMDSNYQLIW	TRAJ33	TRBV6-4	CASRRTSGDTGELFF	TRBJ2-2	Negaive
TRAV1-2	CAVMDSNYQLIW	TRAJ33	TRBV6-4	CASSAGGANTGELFF	TRBJ2-2	Negaive
TRAV1-2	CAVMDSNYQLIW	TRAJ33	TRBV6-4	CASSAGGTDTQYF	TRBJ2-3	Negaive
TRAV1-2	CAVMDSNYQLIW	TRAJ33	TRBV6-4	CASSASGTDTQYF	TRBJ2-3	Negaive
TRAV1-2	CAVMDSNYQLIW	TRAJ33	TRBV6-4	CASSDASEGGRGEQFF	TRBJ2-1	Negaive
TRAV1-2	CAVMDSNYQLIW	TRAJ33	TRBV6-4	CASSDGASASTDTQYF	TRBJ2-3	Negaive
TRAV1-2	CAVMDSNYQLIW	TRAJ33	TRBV6-4	CASSDGTSASTDTQYF	TRBJ2-3	Negaive
TRAV1-2	CAVMDSNYQLIW	TRAJ33	TRBV6-4	CASSDQGRGGHEQFF	TRBJ2-1	Negaive
TRAV1-2	CAVMDSNYQLIW	TRAJ33	TRBV6-4	CASSDRDSTDTQYF	TRBJ2-3	Negaive
TRAV1-2	CAVMDSNYQLIW	TRAJ33	TRBV6-4	CASSDRGTGELFF	TRBJ2-2	Negaive
TRAV1-2	CAVMDSNYQLIW	TRAJ33	TRBV6-4	CASSDSADGYGYTF	TRBJ1-2	Negaive
TRAV1-2	CAVMDSNYQLIW	TRAJ33	TRBV6-4	CASSDSATQGIGELFF	TRBJ2-2	Negaive
TRAV1-2	CAVMDSNYQLIW	TRAJ33	TRBV6-4	CASSDSGADTQYF	TRBJ2-3	Negaive
TRAV1-2	CAVMDSNYQLIW	TRAJ33	TRBV6-4	CASSDSGGRATGELFF	TRBJ2-2	Negaive
TRAV1-2	CAVMDSNYQLIW	TRAJ33	TRBV6-4	CASSDSGQGTGELFF	TRBJ2-2	Negaive
TRAV1-2	CAVMDSNYQLIW	TRAJ33	TRBV6-4	CASSDSLAGGGNEQFF	TRBJ2-1	Negaive
TRAV1-2	CAVMDSNYQLIW	TRAJ33	TRBV6-4	CASSDSNSDTQYF	TRBJ2-3	Negaive
TRAV1-2	CAVMDSNYQLIW	TRAJ33	TRBV6-4	CASSDSRDRVTDTQYF	TRBJ2-3	Negaive
TRAV1-2	CAVMDSNYQLIW	TRAJ33	TRBV6-4	CASSDSSGSTDTQYF	TRBJ2-3	Negaive
TRAV1-2	CAVMDSNYQLIW	TRAJ33	TRBV6-4	CASSDSSSGSGTEAFF	TRBJ1-1	Negaive
TRAV1-2	CAVMDSNYQLIW	TRAJ33	TRBV6-4	CASSDSSVGPHNEQFF	TRBJ2-1	Negaive
TRAV1-2	CAVMDSNYQLIW	TRAJ33	TRBV6-4	CASSDSTNTGELFF	TRBJ2-2	Negaive
TRAV1-2	CAVMDSNYQLIW	TRAJ33	TRBV6-4	CASSDSVAGGPVEQFF	TRBJ2-1	Negaive
TRAV1-2	CAVMDSNYQLIW	TRAJ33	TRBV6-4	CASSDTERSSYNEQFF	TRBJ2-1	Negaive
TRAV1-2	CAVMDSNYQLIW	TRAJ33	TRBV6-4	CASSDTTGAQETQYF	TRBJ2-5	Negaive
TRAV1-2	CAVMDSNYQLIW	TRAJ33	TRBV6-4	CASSEGLAGGTDTQYF	TRBJ2-3	Negaive
TRAV1-2	CAVMDSNYQLIW	TRAJ33	TRBV6-4	CASSEGRTSTDTQYF	TRBJ2-3	Negaive
TRAV1-2	CAVMDSNYQLIW	TRAJ33	TRBV6-4	CASSESDGGSMDEQFF	TRBJ2-1	Negaive
TRAV1-2	CAVMDSNYQLIW	TRAJ33	TRBV6-4	CASSESLAGTDTQYF	TRBJ2-3	Negaive
TRAV1-2	CAVMDSNYQLIW	TRAJ33	TRBV6-4	CASSESSAGGVGEQYF	TRBJ2-7	Negaive
TRAV1-2	CAVMDSNYQLIW	TRAJ33	TRBV6-4	CASSETGGSYEQYF	TRBJ2-7	Negaive
TRAV1-2	CAVMDSNYQLIW	TRAJ33	TRBV6-4	CASSETSGGNEQFF	TRBJ2-1	Negaive
TRAV1-2	CAVMDSNYQLIW	TRAJ33	TRBV6-4	CASSETSGVYNEQFF	TRBJ2-1	Negaive
TRAV1-2	CAVMDSNYQLIW	TRAJ33	TRBV6-4	CASSETTNTGELFF	TRBJ2-2	Negaive
TRAV1-2	CAVMDSNYQLIW	TRAJ33	TRBV6-4	CASSEVPSSYNEQFF	TRBJ2-1	Negaive
TRAV1-2	CAVMDSNYQLIW	TRAJ33	TRBV6-4	CASSPSGTGGAGEQFF	TRBJ2-1	Negaive
TRAV1-2	CAVMDSNYQLIW	TRAJ33	TRBV6-4	CASSVASGRTDTQYF	TRBJ2-3	Negaive
TRAV1-2	CAVMDSNYQLIW	TRAJ33	TRBV6-4	CASSVREDWNEQFF	TRBJ2-1	Negaive
TRAV1-2	CAVMDSNYQLIW	TRAJ33	TRBV6-5	CASSQLAGGGNTGELFF	TRBJ2-2	Negaive
TRAV1-2	CAVMDSNYQLIW	TRAJ33	TRBV7-9	CASSLSVDWLGEQYF	TRBJ2-7	Negaive
TRAV1-2	CAVMDSSYKLIF	TRAJ12	TRBV20-1	CSARDDLAGDADTQYF	TRBJ2-3	Negaive
TRAV1-2	CAVMDSSYKLIF	TRAJ12	TRBV20-1	CSARGDRGIYEQYF	TRBJ2-7	Negaive
TRAV1-2	CAVMDSSYKLIF	TRAJ12	TRBV20-1	CSATDRENEQYF	TRBJ2-7	Negaive
TRAV1-2	CAVMDSSYKLIF	TRAJ12	TRBV25-1	CASSVGDRDTGELFF	TRBJ2-2	Negaive
TRAV1-2	CAVMDSSYKLIF	TRAJ12	TRBV4-3	CASSPVGQRNEQFF	TRBJ2-1	Negaive
TRAV1-2	CAVMDSSYKLIF	TRAJ12	TRBV6-4	CASSAGDTGELFF	TRBJ2-2	Negaive
TRAV1-2	CAVMDSSYKLIF	TRAJ12	TRBV6-4	CASSALAGSYNEQFF	TRBJ2-1	Negaive
TRAV1-2	CAVMDSSYKLIF	TRAJ12	TRBV6-4	CASSDGDSNEQFF	TRBJ2-1	Negaive
TRAV1-2	CAVMDSSYKLIF	TRAJ12	TRBV6-4	CASSDGTSADTQYF	TRBJ2-3	Negaive
TRAV1-2	CAVMDSSYKLIF	TRAJ12	TRBV6-4	CASSDRDNSPLHF	TRBJ1-6	Negaive
TRAV1-2	CAVMDSSYKLIF	TRAJ12	TRBV6-4	CASSDRDTGELFF	TRBJ2-2	Negaive
TRAV1-2	CAVMDSSYKLIF	TRAJ12	TRBV6-4	CASSDSAGSTDTQYF	TRBJ2-3	Negaive
TRAV1-2	CAVMDSSYKLIF	TRAJ12	TRBV6-4	CASSDSSGGANEQFF	TRBJ2-1	Negaive
TRAV1-2	CAVMDSSYKLIF	TRAJ12	TRBV6-4	CASSDSSGSYNEQFF	TRBJ2-1	Negaive
TRAV1-2	CAVMDSSYKLIF	TRAJ12	TRBV6-4	CASSDSTSGGNEQFF	TRBJ2-1	Negaive
TRAV1-2	CAVMDSSYKLIF	TRAJ12	TRBV6-4	CASSEDRDNSPLHF	TRBJ1-6	Negaive
TRAV1-2	CAVMDSSYKLIF	TRAJ12	TRBV6-4	CASSELAGGTDTQYF	TRBJ2-3	Negaive
TRAV1-2	CAVMDSSYKLIF	TRAJ12	TRBV6-4	CASSERDTGELFF	TRBJ2-2	Negaive
TRAV1-2	CAVMDSSYKLIF	TRAJ12	TRBV6-4	CASSETSGGQETQYF	TRBJ2-5	Negaive
TRAV1-2	CAVMDSSYKLIF	TRAJ12	TRBV6-4	CASSGTSGSTDTQYF	TRBJ2-3	Negaive
TRAV1-2	CAVMDSSYKLIF	TRAJ12	TRBV6-4	CASSRTSGSTDTQYF	TRBJ2-3	Negaive
TRAV1-2	CAVMDSSYKLIF	TRAJ12	TRBV7-9	CASSRSGIDKNIQYF	TRBJ2-4	Negaive
TRAV1-2	CAVMFSGGYNKLIF	TRAJ4	TRBV18	CASSPGRTESSYEQYF	TRBJ2-7	Negaive
TRAV1-2	CAVMGGNYQLIW	TRAJ33	TRBV20-1	CSARDTDSSVSTDTQYF	TRBJ2-3	Negaive
TRAV1-2	CAVMGSNYQLIW	TRAJ33	TRBV6-4	CASSDSDTGELFF	TRBJ2-2	Negaive
TRAV1-2	CAVMNTGFQKLVF	TRAJ8	TRBV29-1	CSVEDLVADSTDTQYF	TRBJ2-3	Negaive
TRAV1-2	CAVMRDDKIIF	TRAJ30	TRBV29-1	CSVEDLAGRETEAFF	TRBJ1-1	Negaive
TRAV1-2	CAVMSSNYQLIW	TRAJ33	TRBV6-4	CASSDSEGAWNEQFF	TRBJ2-1	Negaive
TRAV1-2	CAVNADYKLSF	TRAJ20	TRBV7-6	CASSQGLAGGRTDTQYF	TRBJ2-3	Negaive
TRAV1-2	CAVNDYKLSF	TRAJ20	TRBV20-1	CSALSGRGGETQYF	TRBJ2-5	Negaive
TRAV1-2	CAVNDYKLSF	TRAJ20	TRBV5-1	CASSQLGEGIDEQFF	TRBJ2-1	Negaive
TRAV1-2	CAVNGAAGNKLTF	TRAJ17	TRBV9	CASSWGAMNTEAFF	TRBJ1-1	Negaive
TRAV1-2	CAVNGDYKLSF	TRAJ20	TRBV5-6	CASSFRGRDQPQHF	TRBJ1-5	Negaive
TRAV1-2	CAVNGNDYKLSF	TRAJ20	TRBV6-4	CASSDGTGGADTQYF	TRBJ2-3	Negaive
TRAV1-2	CAVNGPGGYNKLIF	TRAJ4	TRBV7-2	CASRRGDSTDTQYF	TRBJ2-3	Negaive
TRAV1-2	CAVNHDYKLSF	TRAJ20	TRBV6-4	CASSESGGPADTQYF	TRBJ2-3	Negaive
TRAV1-2	CAVNKAAGNKLTF	TRAJ17	TRBV5-1	CASSLEVGAPSYEQYF	TRBJ2-7	Negaive
TRAV1-2	CAVNNDYKLSF	TRAJ20	TRBV5-5	CASSYSGTSGSFSYEQYF	TRBJ2-7	Negaive
TRAV1-2	CAVNNNDMRF	TRAJ43	TRBV12-4	CASSLGGGRNEQYF	TRBJ2-7	Negaive
TRAV1-2	CAVNPANQAGTALIF	TRAJ15	TRBV4-1	CASRRTSGGEDTQYF	TRBJ2-3	Negaive
TRAV1-2	CAVNPDTGFQKLVF	TRAJ8	TRBV15	CATSRERGTNEQFF	TRBJ2-1	Negaive
TRAV1-2	CAVNPDYKLSF	TRAJ20	TRBV9	CASSGQVENTIYF	TRBJ1-3	Negaive
TRAV1-2	CAVNRDYKLSF	TRAJ20	TRBV6-4	CASSDSGTSYNEQFF	TRBJ2-1	Negaive
TRAV1-2	CAVNRGIKAAGNKLTF	TRAJ17	TRBV12-3	CASSLSGNTEAFF	TRBJ1-1	Negaive
TRAV1-2	CAVNRVDNARLMF	TRAJ31	TRBV4-3	CASSQGFRQDNADGYTF	TRBJ1-2	Negaive
TRAV1-2	CAVNSEEYGNKLVF	TRAJ47	TRBV15	CATSRGGTGERQHF	TRBJ1-5	Negaive
TRAV1-2	CAVNSNYQLIW	TRAJ33	TRBV20-1	CSARAPSASGPGDTQYF	TRBJ2-3	Negaive
TRAV1-2	CAVNSRAGSYQLTF	TRAJ28	TRBV12-4	CASSTDPDTQYF	TRBJ2-3	Negaive
TRAV1-2	CAVNTDKLIF	TRAJ34	TRBV7-9	CASSLEARARFF	TRBJ2-7	Negaive
TRAV1-2	CAVNTGFQKLVF	TRAJ8	TRBV5-5	CASSSHRGLEPQHF	TRBJ1-5	Negaive
TRAV1-2	CAVNTGTASKLTF	TRAJ44	TRBV7-8	CASSLRRDGASYNEQFF	TRBJ2-1	Negaive
TRAV1-2	CAVPAGNKLTF	TRAJ17	TRBV20-1	CSARDWLAGDLTDTQYF	TRBJ2-3	Negaive
TRAV1-2	CAVPDNYGQNFVF	TRAJ26	TRBV14	CASSRAGGDTDTQYF	TRBJ2-3	Negaive
TRAV1-2	CAVPDQAGTALIF	TRAJ15	TRBV25-1	CASSETTGFPEAFF	TRBJ1-1	Negaive
TRAV1-2	CAVPFTGGGNKLTF	TRAJ10	TRBV5-5	CASSKLAGGSYEQYF	TRBJ2-7	Negaive
TRAV1-2	CAVPGGEGYSTLTF	TRAJ11	TRBV12-3	CASRAGQGTEKLFF	TRBJ1-4	Negaive
TRAV1-2	CAVPGGYNKLIF	TRAJ4	TRBV12-4	CASGGQGPLGANVLTF	TRBJ2-6	Negaive
TRAV1-2	CAVPGSSGAGSYQLTF	TRAJ28	TRBV4-2	CASSQDPGSGSADTQYF	TRBJ2-3	Negaive
TRAV1-2	CAVPLSGGSYIPTF	TRAJ6	TRBV9	CASSVEGRGPTMNTEAFF	TRBJ1-1	Negaive
TRAV1-2	CAVPLTDSWGKFQF	TRAJ24	TRBV9	CASSESGGVTDTQYF	TRBJ2-3	Negaive
TRAV1-2	CAVPMNSGGYQKVTF	TRAJ13	TRBV4-1	CASSEGDSQAGYEQFF	TRBJ2-1	Negaive
TRAV1-2	CAVPNDYKLSF	TRAJ20	TRBV7-2	CASSSPGINTEAFF	TRBJ1-1	Negaive
TRAV1-2	CAVPNQAGTALIF	TRAJ15	TRBV15	CATRGGSGSYEQYF	TRBJ2-7	Negaive
TRAV1-2	CAVPNTGFQKLVF	TRAJ8	TRBV7-8	CASRAGTGGYEQYF	TRBJ2-7	Negaive
TRAV1-2	CAVPPDSNYQLIW	TRAJ33	TRBV7-9	CASSQPGQPFQETQYF	TRBJ2-5	Negaive
TRAV1-2	CAVPPGGATNKLIF	TRAJ32	TRBV20-1	CSARGLAGVYNEQFF	TRBJ2-1	Negaive
TRAV1-2	CAVPPMDSSYKLIF	TRAJ12	TRBV14	CASSELSGTSGQTQYF	TRBJ2-5	Negaive
TRAV1-2	CAVPPYNTDKLIF	TRAJ34	TRBV4-1	CASSQGTAGTGGLTAEAFF	TRBJ1-1	Negaive
TRAV1-2	CAVPRDSSYKLIF	TRAJ12	TRBV12-5	CASGPSSEGQRPYEQYF	TRBJ2-7	Negaive
TRAV1-2	CAVPRPGGGQKLLF	TRAJ16	TRBV18	CASRDRGDEQYF	TRBJ2-7	Negaive
TRAV1-2	CAVPSGNTPLVF	TRAJ29	TRBV4-1	CASSQEDRDPYEQYF	TRBJ2-7	Negaive
TRAV1-2	CAVPSSGGSYIPTF	TRAJ6	TRBV14	CASSQDMGGVEKLFF	TRBJ1-4	Negaive
TRAV1-2	CAVPSSGGSYIPTF	TRAJ6	TRBV9	CASSVGSGGQETQYF	TRBJ2-5	Negaive
TRAV1-2	CAVPSYNTDKLIF	TRAJ34	TRBV7-9	CASSLVGASGEKLFF	TRBJ1-4	Negaive
TRAV1-2	CAVPTSGTYKYIF	TRAJ40	TRBV4-3	CASSPTGGTDTQYF	TRBJ2-3	Negaive
TRAV1-2	CAVPVDGQKLLF	TRAJ16	TRBV9	CASSVEGGEQYF	TRBJ2-7	Negaive
TRAV1-2	CAVPVSNSGYALNF	TRAJ41	TRBV9	CASSVAQGQGYTF	TRBJ1-2	Negaive
TRAV1-2	CAVPYSGAGSYQLTF	TRAJ28	TRBV11-2	CASSLDIGAREQYF	TRBJ2-7	Negaive
TRAV1-2	CAVPYYGGSQGNLIF	TRAJ42	TRBV4-1	CASSQEKRGADTQYF	TRBJ2-3	Negaive
TRAV1-2	CAVQDSNYQLIW	TRAJ33	TRBV20-1	CSARDQQAPHTEAFF	TRBJ1-1	Negaive
TRAV1-2	CAVQDSNYQLIW	TRAJ33	TRBV20-1	CSARDSLAGDVETQYF	TRBJ2-5	Negaive
TRAV1-2	CAVQDSNYQLIW	TRAJ33	TRBV20-1	CSARLDRGYNEQFF	TRBJ2-1	Negaive
TRAV1-2	CAVQDSNYQLIW	TRAJ33	TRBV25-1	CASSANRDTGELFF	TRBJ2-2	Negaive
TRAV1-2	CAVQDSNYQLIW	TRAJ33	TRBV4-3	CASSQAQGSSSGANVLTF	TRBJ2-6	Negaive
TRAV1-2	CAVQDSNYQLIW	TRAJ33	TRBV6-4	CASSDGVEGVAFF	TRBJ1-1	Negaive
TRAV1-2	CAVQDSNYQLIW	TRAJ33	TRBV6-4	CASSEAGDADTQYF	TRBJ2-3	Negaive
TRAV1-2	CAVQDSNYQLIW	TRAJ33	TRBV6-4	CASTQDSGGSYNEQFF	TRBJ2-1	Negaive
TRAV1-2	CAVQNTGFQKLVF	TRAJ8	TRBV12-5	CASGLDPGGGATEAFF	TRBJ1-1	Negaive
TRAV1-2	CAVRAADSGYALNF	TRAJ41	TRBV12-4	CASSAGPLGELFF	TRBJ2-2	Negaive
TRAV1-2	CAVRAAYSGAGSYQLTF	TRAJ28	TRBV5-6	CASSLIPGGQETQYF	TRBJ2-5	Negaive
TRAV1-2	CAVRADRGSTLGRLYF	TRAJ18	TRBV20-1	CSAQSTTGDHGYTF	TRBJ1-2	Negaive
TRAV1-2	CAVRAGGSYIPTF	TRAJ6	TRBV20-1	CSAKGTVLGETQYF	TRBJ2-5	Negaive
TRAV1-2	CAVRAGGYQKVTF	TRAJ13	TRBV7-9	CASSSALGRNEKLFF	TRBJ1-4	Negaive
TRAV1-2	CAVRAGKRMDTGRRALTF	TRAJ5	TRBV4-1	CASSQEFLADEQFF	TRBJ2-1	Negaive
TRAV1-2	CAVRAGNTGFQKLVF	TRAJ8	TRBV2	CASTGGPNTEAFF	TRBJ1-1	Negaive
TRAV1-2	CAVRAHYQKVTF	TRAJ13	TRBV15	CATSRGREAKNIQYF	TRBJ2-4	Negaive
TRAV1-2	CAVRAINTGTASKLTF	TRAJ44	TRBV15	CATSQLGTDTQYF	TRBJ2-3	Negaive
TRAV1-2	CAVRAINYGGSQGNLIF	TRAJ42	TRBV5-1	CASSPTSGRADTQYF	TRBJ2-3	Negaive
TRAV1-2	CAVRALKLIF	TRAJ34	TRBV20-1	CSARDSANTGELFF	TRBJ2-2	Negaive
TRAV1-2	CAVRALLNTDKLIF	TRAJ34	TRBV7-6	CASSLAGLAGTTDTQYF	TRBJ2-3	Negaive
TRAV1-2	CAVRALSGGYNKLIF	TRAJ4	TRBV29-1	CSVGGTVYYEQYF	TRBJ2-7	Negaive
TRAV1-2	CAVRALTDGQKLLF	TRAJ16	TRBV7-2	CASSPGTDSNQPQHF	TRBJ1-5	Negaive
TRAV1-2	CAVRANDYKLSF	TRAJ20	TRBV6-4	CASSTSTSGSDTQYF	TRBJ2-3	Negaive
TRAV1-2	CAVRANDYKLSF	TRAJ20	TRBV7-8	CASSPLGTSGYTF	TRBJ1-2	Negaive
TRAV1-2	CAVRANNNAGNMLTF	TRAJ39	TRBV9	CASSVEGETQYF	TRBJ2-5	Negaive
TRAV1-2	CAVRANTGFQKLVF	TRAJ8	TRBV7-2	CASSQGASGRAGEQFF	TRBJ2-1	Negaive
TRAV1-2	CAVRAPFSDGQKLLF	TRAJ16	TRBV4-1	CASSQGQGAGELFF	TRBJ2-2	Negaive
TRAV1-2	CAVRAPKGAGSYQLTF	TRAJ28	TRBV20-1	CSARTSRNSNQPQHF	TRBJ1-5	Negaive
TRAV1-2	CAVRARWGSGGSYIPTF	TRAJ6	TRBV7-9	CASRRGEGNSPLHF	TRBJ1-6	Negaive
TRAV1-2	CAVRASLGGYNKLIF	TRAJ4	TRBV4-1	CASSQDLGTVGYEQYF	TRBJ2-7	Negaive
TRAV1-2	CAVRATGGSYIPTF	TRAJ6	TRBV2	CASSEGGEQFF	TRBJ2-1	Negaive
TRAV1-2	CAVRAYTGGFKTIF	TRAJ9	TRBV7-9	CASSLDASGDTGELFF	TRBJ2-2	Negaive
TRAV1-2	CAVRCPRPGYSTLTF	TRAJ11	TRBV4-1	CASSTGGGGRYNEQFF	TRBJ2-1	Negaive
TRAV1-2	CAVRDAAAGNKLTF	TRAJ17	TRBV29-1	CSVEDDGRANTGELFF	TRBJ2-2	Negaive
TRAV1-2	CAVRDAGKSTF	TRAJ27	TRBV7-2	CASTPVGQGPDTQYF	TRBJ2-3	Negaive
TRAV1-2	CAVRDANFNKFYF	TRAJ21	TRBV7-3	CASSLTGTGGEQFF	TRBJ2-1	Negaive
TRAV1-2	CAVRDARLMF	TRAJ31	TRBV11-3	CASSLKGGGTGELFF	TRBJ2-2	Negaive
TRAV1-2	CAVRDARLMF	TRAJ31	TRBV7-7	CASSPGTGYEQYF	TRBJ2-7	Negaive
TRAV1-2	CAVRDDDYKLSF	TRAJ20	TRBV6-4	CASSDSAGGPDEQFF	TRBJ2-1	Negaive
TRAV1-2	CAVRDDNARLMF	TRAJ31	TRBV6-4	CASSDTPGERDNEQFF	TRBJ2-1	Negaive
TRAV1-2	CAVRDDNDYKLSF	TRAJ20	TRBV9	CASRRGTGELFF	TRBJ2-2	Negaive
TRAV1-2	CAVRDDNTDKLIF	TRAJ34	TRBV14	CASSPTPGVEQFF	TRBJ2-1	Negaive
TRAV1-2	CAVRDDRGSTLGRLYF	TRAJ18	TRBV4-3	CASSPRAGVDQETQYF	TRBJ2-5	Negaive
TRAV1-2	CAVRDDTDKLIF	TRAJ34	TRBV12-5	CASGPRDRELEQYF	TRBJ2-7	Negaive
TRAV1-2	CAVRDDWNTGFQKLVF	TRAJ8	TRBV5-1	CASSFPQYFTPSPQETQYF	TRBJ2-5	Negaive
TRAV1-2	CAVRDDYGQNFVF	TRAJ26	TRBV15	CATSRDVRGNPETQYF	TRBJ2-5	Negaive
TRAV1-2	CAVRDDYSGAGSYQLTF	TRAJ28	TRBV7-2	CASSLIGQGEETQYF	TRBJ2-5	Negaive
TRAV1-2	CAVRDEAENTGFQKLVF	TRAJ8	TRBV5-6	CASSSTGNYGYTF	TRBJ1-2	Negaive
TRAV1-2	CAVRDEDNYQLIW	TRAJ33	TRBV5-6	CASSMRLAGGLDYEQYF	TRBJ2-7	Negaive
TRAV1-2	CAVRDEDSGYALNF	TRAJ41	TRBV12-4	CASSGPVGYGYTF	TRBJ1-2	Negaive
TRAV1-2	CAVRDEDYKLSF	TRAJ20	TRBV6-4	CASSTLAGSNEQFF	TRBJ2-1	Negaive
TRAV1-2	CAVRDEGGGSYIPTF	TRAJ6	TRBV20-1	CSASGSRNEQYF	TRBJ2-7	Negaive
TRAV1-2	CAVRDEGMNTGFQKLVF	TRAJ8	TRBV9	CASTRGVVGTQYF	TRBJ2-5	Negaive
TRAV1-2	CAVRDEGQAGTALIF	TRAJ15	TRBV5-1	CASSLPTGGNSPLHF	TRBJ1-6	Negaive
TRAV1-2	CAVRDEGQNFVF	TRAJ26	TRBV12-4	CASSLGGDEQYV	TRBJ2-7	Negaive
TRAV1-2	CAVRDEGTDKLIF	TRAJ34	TRBV2	CASRATSGAYNEQFF	TRBJ2-1	Negaive
TRAV1-2	CAVRDEGYNKLIF	TRAJ4	TRBV7-9	CASSPKLAGGHSSYNEQFF	TRBJ2-1	Negaive
TRAV1-2	CAVRDEKAGTALIF	TRAJ15	TRBV12-5	CASASGPEQYF	TRBJ2-7	Negaive
TRAV1-2	CAVRDEKGGFGNVLHC	TRAJ35	TRBV4-1	CASSHGQDYGYTF	TRBJ1-2	Negaive
TRAV1-2	CAVRDELTGGGNKLTF	TRAJ10	TRBV15	CATSRDRQGALGLFF	TRBJ2-2	Negaive
TRAV1-2	CAVRDESGGYQKVTF	TRAJ13	TRBV9	CASSVSAGGPGELFF	TRBJ2-2	Negaive
TRAV1-2	CAVRDETSGTYKYIF	TRAJ40	TRBV9	CASSPADPDTQYF	TRBJ2-3	Negaive
TRAV1-2	CAVRDFGGYQKVTF	TRAJ13	TRBV7-6	CASSLEGRRATNEKLFF	TRBJ1-4	Negaive
TRAV1-2	CAVRDFTGGGNKLTF	TRAJ10	TRBV20-1	CSARGTHYNEQFF	TRBJ2-1	Negaive
TRAV1-2	CAVRDGAGGYNKLIF	TRAJ4	TRBV25-1	CASKGVYETQYF	TRBJ2-5	Negaive
TRAV1-2	CAVRDGAGGYNKLIF	TRAJ4	TRBV5-1	CASLDRGGQTNNEQFF	TRBJ2-1	Negaive
TRAV1-2	CAVRDGDAGKSTF	TRAJ27	TRBV2	CASSEEPGPIYGYTF	TRBJ1-2	Negaive
TRAV1-2	CAVRDGDARLMF	TRAJ31	TRBV29-1	CSGKDSYEQYF	TRBJ2-7	Negaive
TRAV1-2	CAVRDGDNAGNMLTF	TRAJ39	TRBV12-4	CASSYGQGAGEKLFF	TRBJ1-4	Negaive
TRAV1-2	CAVRDGDNNDMRF	TRAJ43	TRBV11-2	CASSKAGGFGETQYF	TRBJ2-5	Negaive
TRAV1-2	CAVRDGDYKLSF	TRAJ20	TRBV15	CATSREPTGAEKLFF	TRBJ1-4	Negaive
TRAV1-2	CAVRDGDYKLSF	TRAJ20	TRBV20-1	CSAGTSDYEQYF	TRBJ2-7	Negaive
TRAV1-2	CAVRDGDYKLSF	TRAJ20	TRBV20-1	CSALGPSEVEQYF	TRBJ2-7	Negaive
TRAV1-2	CAVRDGDYKLSF	TRAJ20	TRBV20-1	CSARDLASGETDTQYF	TRBJ2-3	Negaive
TRAV1-2	CAVRDGDYKLSF	TRAJ20	TRBV20-1	CSARGAKDYEQYF	TRBJ2-7	Negaive
TRAV1-2	CAVRDGDYKLSF	TRAJ20	TRBV4-2	CASSQDPGGPETQYF	TRBJ2-5	Negaive
TRAV1-2	CAVRDGDYKLSF	TRAJ20	TRBV4-2	CASSQEQGGGNEKLFF	TRBJ1-4	Negaive
TRAV1-2	CAVRDGDYKLSF	TRAJ20	TRBV4-2	CASSQGTGDTGELFF	TRBJ2-2	Negaive
TRAV1-2	CAVRDGDYKLSF	TRAJ20	TRBV4-2	CASSQVLADYNEQFF	TRBJ2-1	Negaive
TRAV1-2	CAVRDGDYKLSF	TRAJ20	TRBV4-3	CASSPQRGGQETQYF	TRBJ2-5	Negaive
TRAV1-2	CAVRDGDYKLSF	TRAJ20	TRBV6-4	CASSDSDSTDTQYF	TRBJ2-3	Negaive
TRAV1-2	CAVRDGDYKLSF	TRAJ20	TRBV6-4	CASSDVGGAADTQYF	TRBJ2-3	Negaive
TRAV1-2	CAVRDGDYKLSF	TRAJ20	TRBV6-4	CASSEDSNQPQHF	TRBJ1-5	Negaive
TRAV1-2	CAVRDGDYKLSF	TRAJ20	TRBV6-4	CASSEGTGTGELFF	TRBJ2-2	Negaive
TRAV1-2	CAVRDGDYKLSF	TRAJ20	TRBV6-4	CASSERSGSFNEQFF	TRBJ2-1	Negaive
TRAV1-2	CAVRDGDYKLSF	TRAJ20	TRBV6-4	CASSNDSTSSYNEQFF	TRBJ2-1	Negaive
TRAV1-2	CAVRDGDYKLSF	TRAJ20	TRBV6-4	CASSSTGEHEQFF	TRBJ2-1	Negaive
TRAV1-2	CAVRDGGDTGGFKTIF	TRAJ9	TRBV2	CASRGTSGGRDTQYF	TRBJ2-3	Negaive
TRAV1-2	CAVRDGGKSTF	TRAJ27	TRBV11-3	CASSLVGHNEQFF	TRBJ2-1	Negaive
TRAV1-2	CAVRDGHYQLIW	TRAJ33	TRBV20-1	CSANYRGDTEAFF	TRBJ1-1	Negaive
TRAV1-2	CAVRDGKAAGNKLTF	TRAJ17	TRBV15	CATSKIEGNQPQHF	TRBJ1-5	Negaive
TRAV1-2	CAVRDGKPDSWGKFQF	TRAJ24	TRBV12-3	CASSLGGRDEQYF	TRBJ2-7	Negaive
TRAV1-2	CAVRDGNSGGYQKVTF	TRAJ13	TRBV20-1	CSARDMGLAGDYEQYV	TRBJ2-7	Negaive
TRAV1-2	CAVRDGNYQLIW	TRAJ33	TRBV4-3	CASSQGIASGANVLTF	TRBJ2-6	Negaive
TRAV1-2	CAVRDGNYQLIW	TRAJ33	TRBV6-4	CASSDSTGGTDTQYF	TRBJ2-3	Negaive
TRAV1-2	CAVRDGNYQLIW	TRAJ33	TRBV6-4	CASSEGQGGGEQFF	TRBJ2-1	Negaive
TRAV1-2	CAVRDGQKLLF	TRAJ16	TRBV12-4	CASTGSPSGNTIYF	TRBJ1-3	Negaive
TRAV1-2	CAVRDGQKLLF	TRAJ16	TRBV4-3	CASSQGSTSSYEQFF	TRBJ2-1	Negaive
TRAV1-2	CAVRDGQKLLF	TRAJ16	TRBV5-5	CASSSPQRGGRETQYF	TRBJ2-5	Negaive
TRAV1-2	CAVRDGQTGANNLFF	TRAJ36	TRBV29-1	CSVEETGGAEAFF	TRBJ1-1	Negaive
TRAV1-2	CAVRDGQTGGFKTIF	TRAJ9	TRBV4-2	CASSQDVGAGGRYEQYF	TRBJ2-7	Negaive
TRAV1-2	CAVRDGTGGSYIPTF	TRAJ6	TRBV20-1	CSARDRASGGGPDTQYF	TRBJ2-3	Negaive
TRAV1-2	CAVRDGYDYKLSF	TRAJ20	TRBV7-8	CATGGGADTQYF	TRBJ2-3	Negaive
TRAV1-2	CAVRDHDYKLSF	TRAJ20	TRBV9	CASSAGASGTEAFF	TRBJ1-1	Negaive
TRAV1-2	CAVRDHGGATNKLIF	TRAJ32	TRBV4-2	CASSQAPGGGELFF	TRBJ2-2	Negaive
TRAV1-2	CAVRDHGGSYIPTF	TRAJ6	TRBV20-1	CSARDRDRAQNTEAFF	TRBJ1-1	Negaive
TRAV1-2	CAVRDHGGTALIF	TRAJ15	TRBV7-2	CASSPLDSGTDTQYF	TRBJ2-3	Negaive
TRAV1-2	CAVRDHNNARLMF	TRAJ31	TRBV4-1	CASSQVGQGADEKLFF	TRBJ1-4	Negaive
TRAV1-2	CAVRDHNTDKLIF	TRAJ34	TRBV11-2	CASSSWDSRDNEQFF	TRBJ2-1	Negaive
TRAV1-2	CAVRDHNTDKLIF	TRAJ34	TRBV13	CASSHGTGNTEAFF	TRBJ1-1	Negaive
TRAV1-2	CAVRDHQAGTALIF	TRAJ15	TRBV5-6	CASTPERGGRETQYF	TRBJ2-5	Negaive
TRAV1-2	CAVRDHSNYQLIW	TRAJ33	TRBV7-9	CASSLGGGDGTQYF	TRBJ2-5	Negaive
TRAV1-2	CAVRDIDDMRF	TRAJ43	TRBV5-8	CASSLVTGELFF	TRBJ2-2	Negaive
TRAV1-2	CAVRDIDDYKLSF	TRAJ20	TRBV4-3	CASSQGTGNPYQPQHF	TRBJ1-5	Negaive
TRAV1-2	CAVRDIGDSNSGYALNF	TRAJ41	TRBV9	CASSVESGSYEQYF	TRBJ2-7	Negaive
TRAV1-2	CAVRDIGGSQGNLIF	TRAJ42	TRBV7-9	CASSSDRNTEAFF	TRBJ1-1	Negaive
TRAV1-2	CAVRDIGMNTGFQKLVF	TRAJ8	TRBV20-1	CSARPEAGVDNEQFF	TRBJ2-1	Negaive
TRAV1-2	CAVRDIHTGKLIF	TRAJ37	TRBV9	CASSVGVAEAYNEQFF	TRBJ2-1	Negaive
TRAV1-2	CAVRDILTGGGNKLTF	TRAJ10	TRBV2	CASSTGESLFYTF	TRBJ1-2	Negaive
TRAV1-2	CAVRDINAGNMLTF	TRAJ39	TRBV9	CASSEGAGDEQFF	TRBJ2-1	Negaive
TRAV1-2	CAVRDINQAGTALIF	TRAJ15	TRBV5-1	CASSLEGADQETQYF	TRBJ2-5	Negaive
TRAV1-2	CAVRDISGGYNKLIF	TRAJ4	TRBV11-3	CASSFPTGLDEQYF	TRBJ2-7	Negaive
TRAV1-2	CAVRDIYNFNKFYF	TRAJ21	TRBV7-8	CASSLGLAGEVDYNEQFF	TRBJ2-1	Negaive
TRAV1-2	CAVRDKAGGSYIPTF	TRAJ6	TRBV2	CASSENRGLETQYF	TRBJ2-5	Negaive
TRAV1-2	CAVRDKGGSYIPTF	TRAJ6	TRBV2	CASSEAYYFTDTQYF	TRBJ2-3	Negaive
TRAV1-2	CAVRDKNARLMF	TRAJ31	TRBV4-3	CASSQDLALAGGYHQETQYF	TRBJ2-5	Negaive
TRAV1-2	CAVRDKYGKFYF	TRAJ21	TRBV15	CATSSVLAGGHEQFF	TRBJ2-1	Negaive
TRAV1-2	CAVRDLAHFGNEKLTF	TRAJ48	TRBV3-1	CASSPSQPLAGVNEQFF	TRBJ2-1	Negaive
TRAV1-2	CAVRDLANDYKLSF	TRAJ20	TRBV3-1	CASSQVFKTSGSQETQYF	TRBJ2-5	Negaive
TRAV1-2	CAVRDLDTDKLIF	TRAJ34	TRBV9	CASSVVGAGANVLTF	TRBJ2-6	Negaive
TRAV1-2	CAVRDLEYGNKLVF	TRAJ47	TRBV9	CASSVVGSPLHF	TRBJ1-6	Negaive
TRAV1-2	CAVRDLGDDKIIF	TRAJ30	TRBV4-1	CASSALAGGETQYF	TRBJ2-5	Negaive
TRAV1-2	CAVRDLGILTGGGNKLTF	TRAJ10	TRBV7-9	CASSQVPTQHEQFF	TRBJ2-1	Negaive
TRAV1-2	CAVRDLGRGSTLGRLYF	TRAJ18	TRBV4-3	CASSQDTSSTDTQYF	TRBJ2-3	Negaive
TRAV1-2	CAVRDLKAGTALIF	TRAJ15	TRBV29-1	CSVAEIPSSYEQYF	TRBJ2-7	Negaive
TRAV1-2	CAVRDLNSGAGSYQLTF	TRAJ28	TRBV4-3	CASSQHRGNGNTIYF	TRBJ1-3	Negaive
TRAV1-2	CAVRDLRDDKIIF	TRAJ30	TRBV7-2	CASSLDSGAGVRFEQFF	TRBJ2-1	Negaive
TRAV1-2	CAVRDLSGGTYKYIF	TRAJ40	TRBV7-2	CASNPGGGEQFF	TRBJ2-1	Negaive
TRAV1-2	CAVRDLTGNMLTF	TRAJ39	TRBV12-4	CASSLTGLTGNTIYF	TRBJ1-3	Negaive
TRAV1-2	CAVRDLVENQGGKLIF	TRAJ23	TRBV20-1	CSAPLAGPAGGTQYF	TRBJ2-3	Negaive
TRAV1-2	CAVRDLYSGAGSYQLTF	TRAJ28	TRBV25-1	CASSGSGVNEKLFF	TRBJ1-4	Negaive
TRAV1-2	CAVRDMGGGARLMF	TRAJ31	TRBV15	CATSRDRGAYEQYV	TRBJ2-7	Negaive
TRAV1-2	CAVRDMGSGYALNF	TRAJ41	TRBV5-5	CASSLGLAGANEQFF	TRBJ2-1	Negaive
TRAV1-2	CAVRDMTSGYSTLTF	TRAJ11	TRBV5-1	CASSTSGLEKNGYTF	TRBJ1-2	Negaive
TRAV1-2	CAVRDNALRLTTDSWGKLQF	TRAJ24	TRBV20-1	CSAREGQNYGYTF	TRBJ1-2	Negaive
TRAV1-2	CAVRDNDYGQNFVF	TRAJ26	TRBV7-9	CASIPGGGVSSSYNEQFF	TRBJ2-1	Negaive
TRAV1-2	CAVRDNFNKFYF	TRAJ21	TRBV4-3	CASSQGFGATYEQYF	TRBJ2-7	Negaive
TRAV1-2	CAVRDNNYQLIW	TRAJ33	TRBV6-4	CASSDGGLGADTQYF	TRBJ2-3	Negaive
TRAV1-2	CAVRDNPGGNNRLAF	TRAJ7	TRBV3-1	CASSLGDVVSYNSPLHF	TRBJ1-6	Negaive
TRAV1-2	CAVRDNQGGKLIF	TRAJ23	TRBV29-1	CSVVIRGLTDTQYF	TRBJ2-3	Negaive
TRAV1-2	CAVRDNRNTGGFKTIF	TRAJ9	TRBV20-1	CSGRGPNNEQFF	TRBJ2-1	Negaive
TRAV1-2	CAVRDNTDKLIF	TRAJ34	TRBV13	CASSSNDRGGDEQYF	TRBJ2-7	Negaive
TRAV1-2	CAVRDNTGFQKLVF	TRAJ8	TRBV20-1	CSARESGAYGYTF	TRBJ1-2	Negaive
TRAV1-2	CAVRDNWGKLQF	TRAJ24	TRBV5-1	CASSPDSPEQFF	TRBJ2-1	Negaive
TRAV1-2	CAVRDNYGQNFVF	TRAJ26	TRBV12-3	CASSPTGGGYTF	TRBJ1-2	Negaive
TRAV1-2	CAVRDNYGQNFVF	TRAJ26	TRBV29-1	CSVEVHGKGFF	TRBJ2-1	Negaive
TRAV1-2	CAVRDNYGQNFVF	TRAJ26	TRBV4-1	CASSQGSSGANNEQFF	TRBJ2-1	Negaive
TRAV1-2	CAVRDPGAGGSYIPTF	TRAJ6	TRBV2	CASSPDMNTEAFF	TRBJ1-1	Negaive
TRAV1-2	CAVRDPGGYQKVTF	TRAJ13	TRBV4-1	CASSQELAGQSEQYF	TRBJ2-7	Negaive
TRAV1-2	CAVRDPGKLIF	TRAJ23	TRBV3-1	CASSQFQFSNEKLFF	TRBJ1-4	Negaive
TRAV1-2	CAVRDPGTGGFKTIF	TRAJ9	TRBV7-2	CASLPGAGSYEQYF	TRBJ2-7	Negaive
TRAV1-2	CAVRDPINARLMF	TRAJ31	TRBV20-1	CSASQSLAWETQYF	TRBJ2-5	Negaive
TRAV1-2	CAVRDPKGSTLGRLYF	TRAJ18	TRBV5-4	CASSLSSGGQETQYF	TRBJ2-5	Negaive
TRAV1-2	CAVRDPLHSNYQLIW	TRAJ33	TRBV5-1	CASSRSGLAGGSSYEQYF	TRBJ2-7	Negaive
TRAV1-2	CAVRDPLNNNAGNMLTF	TRAJ39	TRBV7-8	CASSLAGLGSDEQFF	TRBJ2-1	Negaive
TRAV1-2	CAVRDPLRRMDSSYKLIF	TRAJ12	TRBV13	CASSLVTGTQKHNEQFF	TRBJ2-1	Negaive
TRAV1-2	CAVRDPLRRMDSSYKLIF	TRAJ12	TRBV20-1	CSAPTGGRETQYF	TRBJ2-5	Negaive
TRAV1-2	CAVRDPMNYGGATNKLIF	TRAJ32	TRBV7-9	CASSLRTGLSYNEQFF	TRBJ2-1	Negaive
TRAV1-2	CAVRDPNDYKLSF	TRAJ20	TRBV20-1	CSARDIGSDEQYF	TRBJ2-7	Negaive
TRAV1-2	CAVRDPNTGGFKTIF	TRAJ9	TRBV2	CASSDRTAEAFF	TRBJ1-1	Negaive
TRAV1-2	CAVRDPRAAGNKLTF	TRAJ17	TRBV7-9	CASSPDIEQYV	TRBJ2-7	Negaive
TRAV1-2	CAVRDPRGSQGNLIF	TRAJ42	TRBV7-9	CASSPPGVRTDTQYF	TRBJ2-3	Negaive
TRAV1-2	CAVRDPRNTDKLIF	TRAJ34	TRBV7-9	CASSFSRGHRAYEQYF	TRBJ2-7	Negaive
TRAV1-2	CAVRDPSGNTPLVF	TRAJ29	TRBV2	CASSENQGVDTEAFF	TRBJ1-1	Negaive
TRAV1-2	CAVRDPSSGTYKYIF	TRAJ40	TRBV12-3	CASSPLMGDDTGELFF	TRBJ2-2	Negaive
TRAV1-2	CAVRDPTDSWGKFQF	TRAJ24	TRBV20-1	CSARDSAGQLLTDTQYF	TRBJ2-3	Negaive
TRAV1-2	CAVRDPVRGTDKLIF	TRAJ34	TRBV5-8	CASSVRDRDTGELFF	TRBJ2-2	Negaive
TRAV1-2	CAVRDPYNTDKLIF	TRAJ34	TRBV7-6	CASSPSGLAGGLGMETQYF	TRBJ2-5	Negaive
TRAV1-2	CAVRDQDGQKLLF	TRAJ16	TRBV7-6	CASSAHRGQDYGYTF	TRBJ1-2	Negaive
TRAV1-2	CAVRDQDNFNKFYF	TRAJ21	TRBV7-3	CASSFHLATYNEQFF	TRBJ2-1	Negaive
TRAV1-2	CAVRDQESYIPTF	TRAJ6	TRBV5-4	CASSLETGGAGTQYF	TRBJ2-3	Negaive
TRAV1-2	CAVRDQGDYKLSF	TRAJ20	TRBV2	CASSVDRGRSYEQYF	TRBJ2-7	Negaive
TRAV1-2	CAVRDQGSGYSTLTF	TRAJ11	TRBV4-3	CASSPSSGGANEQFF	TRBJ2-1	Negaive
TRAV1-2	CAVRDQGYSTLTF	TRAJ11	TRBV7-8	CASSQSQSNEKLFF	TRBJ1-4	Negaive
TRAV1-2	CAVRDQNYGGATNKLIF	TRAJ32	TRBV9	CASSLPRGGGTGELFF	TRBJ2-2	Negaive
TRAV1-2	CAVRDQNYQLIW	TRAJ33	TRBV6-4	CASSPKREVGELFF	TRBJ2-2	Negaive
TRAV1-2	CAVRDQRANKLVF	TRAJ47	TRBV4-2	CASSHTGSDLYF	TRBJ2-7	Negaive
TRAV1-2	CAVRDQSTGAGSYQLTF	TRAJ28	TRBV7-9	CASSLSTQPQHF	TRBJ1-5	Negaive
TRAV1-2	CAVRDQYSGAGSYQLTF	TRAJ28	TRBV20-1	CSARLKYRVGDTQYF	TRBJ2-3	Negaive
TRAV1-2	CAVRDRDNFNKFYF	TRAJ21	TRBV7-2	CASSQVAGGGAYEQYF	TRBJ2-7	Negaive
TRAV1-2	CAVRDRDNYGQNFVF	TRAJ26	TRBV20-1	CSARGTSTYEQYF	TRBJ2-7	Negaive
TRAV1-2	CAVRDRDYKLSF	TRAJ20	TRBV4-2	CASSQDPAGNQETQYF	TRBJ2-5	Negaive
TRAV1-2	CAVRDRDYKLSF	TRAJ20	TRBV6-4	CASSDGAGGVDEQFF	TRBJ2-1	Negaive
TRAV1-2	CAVRDRDYKLSF	TRAJ20	TRBV6-4	CASSEAGGSYNEQFF	TRBJ2-1	Negaive
TRAV1-2	CAVRDRDYKLSF	TRAJ20	TRBV6-4	CASSPSGGSQETQYF	TRBJ2-5	Negaive
TRAV1-2	CAVRDRDYQLIW	TRAJ33	TRBV20-1	CSARDGAGGDTGELFF	TRBJ2-2	Negaive
TRAV1-2	CAVRDRDYQLIW	TRAJ33	TRBV20-1	CSASQGPTEAFF	TRBJ1-1	Negaive
TRAV1-2	CAVRDREDSNYQLIW	TRAJ33	TRBV4-1	CASSRGQGMDYEQYF	TRBJ2-7	Negaive
TRAV1-2	CAVRDRFSGGYNKLIF	TRAJ4	TRBV4-2	CASSQEPGGRYEQYF	TRBJ2-7	Negaive
TRAV1-2	CAVRDRGAGANNLFF	TRAJ36	TRBV4-2	CASKSQGDSNQPQHF	TRBJ1-5	Negaive
TRAV1-2	CAVRDRGDKIIF	TRAJ30	TRBV5-1	CASSLRDSGGYNEQFF	TRBJ2-1	Negaive
TRAV1-2	CAVRDRGGSYIPTF	TRAJ6	TRBV29-1	CSVGGSGELFF	TRBJ2-2	Negaive
TRAV1-2	CAVRDRGKDSNYQLIW	TRAJ33	TRBV7-2	CASSLEARGSYEQYF	TRBJ2-7	Negaive
TRAV1-2	CAVRDRGKLIF	TRAJ34	TRBV7-9	CASSYSLDGYNEQFF	TRBJ2-1	Negaive
TRAV1-2	CAVRDRGKLSF	TRAJ20	TRBV7-9	CASSLTGPRMNTEAFF	TRBJ1-1	Negaive
TRAV1-2	CAVRDRGSTLGRLYF	TRAJ18	TRBV9	CASSPRGGGHNEQFF	TRBJ2-1	Negaive
TRAV1-2	CAVRDRGSYIPTF	TRAJ6	TRBV2	CASSGGSSYEQYF	TRBJ2-7	Negaive
TRAV1-2	CAVRDRGTYKYIF	TRAJ40	TRBV13	CASSQDSGEAYGYTF	TRBJ1-2	Negaive
TRAV1-2	CAVRDRGYGQNFVF	TRAJ26	TRBV5-5	CASSLGGFGNQPQHF	TRBJ1-5	Negaive
TRAV1-2	CAVRDRGYQLIW	TRAJ33	TRBV20-1	CSALKLGDNEQFF	TRBJ2-1	Negaive
TRAV1-2	CAVRDRGYQLIW	TRAJ33	TRBV5-1	CASSSPGDTNNYGYTF	TRBJ1-2	Negaive
TRAV1-2	CAVRDRKAAGNKLTF	TRAJ17	TRBV4-1	CASSQGVGANEQYF	TRBJ2-7	Negaive
TRAV1-2	CAVRDRLTGGGNKLTF	TRAJ10	TRBV4-2	CASSQDRGQGADTQYF	TRBJ2-3	Negaive
TRAV1-2	CAVRDRNYGQNFVF	TRAJ26	TRBV5-1	CASNPGGGRRDTQYF	TRBJ2-3	Negaive
TRAV1-2	CAVRDRNYQLIW	TRAJ33	TRBV4-3	CASSQDPSGGAETQYF	TRBJ2-5	Negaive
TRAV1-2	CAVRDRNYQLIW	TRAJ33	TRBV6-4	CASSDRDSDTQYF	TRBJ2-3	Negaive
TRAV1-2	CAVRDRQAGTALIF	TRAJ15	TRBV2	CASSPGQAGYGYTF	TRBJ1-2	Negaive
TRAV1-2	CAVRDRRDDKIIF	TRAJ30	TRBV11-2	CASSLGASGRAFF	TRBJ1-1	Negaive
TRAV1-2	CAVRDRRSGYALNF	TRAJ41	TRBV9	CASSADDWTSVRSGELFF	TRBJ2-2	Negaive
TRAV1-2	CAVRDRRSNYQLIW	TRAJ33	TRBV14	CASSQSRGGQETQYF	TRBJ2-5	Negaive
TRAV1-2	CAVRDRTDGQKLLF	TRAJ16	TRBV15	CATSSEQGRSEAFF	TRBJ1-1	Negaive
TRAV1-2	CAVRDRVTGRRALTF	TRAJ5	TRBV20-1	CSARGQNEQFF	TRBJ2-1	Negaive
TRAV1-2	CAVRDRWQAGTALIF	TRAJ15	TRBV5-8	CASSLRTSGRTDTQYF	TRBJ2-3	Negaive
TRAV1-2	CAVRDSAGGSYIPTF	TRAJ6	TRBV5-1	CASSFRVATSTDTQYF	TRBJ2-3	Negaive
TRAV1-2	CAVRDSDQAGTALIF	TRAJ15	TRBV4-1	CASSQDGGYGANVLTF	TRBJ2-6	Negaive
TRAV1-2	CAVRDSDSNSGYALNF	TRAJ41	TRBV12-4	CASSRGHVGYGYTF	TRBJ1-2	Negaive
TRAV1-2	CAVRDSDYKLSF	TRAJ20	TRBV18	CASSAPGQAPAGSPLHF	TRBJ1-6	Negaive
TRAV1-2	CAVRDSDYKLSF	TRAJ20	TRBV6-4	CASSYHGESTDTQYF	TRBJ2-3	Negaive
TRAV1-2	CAVRDSGGSSNTGKLIF	TRAJ37	TRBV20-1	CSASALGGSDTQYF	TRBJ2-3	Negaive
TRAV1-2	CAVRDSGNTPLVF	TRAJ29	TRBV20-1	CSAIGLNTYEQYF	TRBJ2-7	Negaive
TRAV1-2	CAVRDSGNTPLVF	TRAJ29	TRBV5-1	CASSLSPASGSYEQYF	TRBJ2-7	Negaive
TRAV1-2	CAVRDSNAGKSTF	TRAJ27	TRBV4-1	CASSQKLAGDDNEQFF	TRBJ2-1	Negaive
TRAV1-2	CAVRDSNNNARLMF	TRAJ31	TRBV7-2	CASRNRFSNQPQHF	TRBJ1-5	Negaive
TRAV1-2	CAVRDSNSNYQLIW	TRAJ33	TRBV9	CASSSTGAETQYF	TRBJ2-5	Negaive
TRAV1-2	CAVRDSNYQLIW	TRAJ33	TRBV10-2	CASSESSREGWYEQYF	TRBJ2-7	Negaive
TRAV1-2	CAVRDSNYQLIW	TRAJ33	TRBV15	CATSAEGDGHSYEQYF	TRBJ2-7	Negaive
TRAV1-2	CAVRDSNYQLIW	TRAJ33	TRBV15	CATSDRDSAYNEQFF	TRBJ2-1	Negaive
TRAV1-2	CAVRDSNYQLIW	TRAJ33	TRBV15	CATSIDRGSGANVLTF	TRBJ2-6	Negaive
TRAV1-2	CAVRDSNYQLIW	TRAJ33	TRBV15	CATSRDKGGYEQFF	TRBJ2-1	Negaive
TRAV1-2	CAVRDSNYQLIW	TRAJ33	TRBV15	CATSRDQGASEQYF	TRBJ2-7	Negaive
TRAV1-2	CAVRDSNYQLIW	TRAJ33	TRBV15	CATSRESGDNTGELFF	TRBJ2-2	Negaive
TRAV1-2	CAVRDSNYQLIW	TRAJ33	TRBV15	CATSRGEGDTGELFF	TRBJ2-2	Negaive
TRAV1-2	CAVRDSNYQLIW	TRAJ33	TRBV15	CATSRTGETGELFF	TRBJ2-2	Negaive
TRAV1-2	CAVRDSNYQLIW	TRAJ33	TRBV20-1	CSAAIPRSYNEQFF	TRBJ2-1	Negaive
TRAV1-2	CAVRDSNYQLIW	TRAJ33	TRBV20-1	CSAFSGDSSYEQYF	TRBJ2-7	Negaive
TRAV1-2	CAVRDSNYQLIW	TRAJ33	TRBV20-1	CSAKGVRTGDHEQYF	TRBJ2-7	Negaive
TRAV1-2	CAVRDSNYQLIW	TRAJ33	TRBV20-1	CSAKRTGETEAFF	TRBJ1-1	Negaive
TRAV1-2	CAVRDSNYQLIW	TRAJ33	TRBV20-1	CSAKSGTSEYEQYF	TRBJ2-7	Negaive
TRAV1-2	CAVRDSNYQLIW	TRAJ33	TRBV20-1	CSAPEGGRDGGELFF	TRBJ2-2	Negaive
TRAV1-2	CAVRDSNYQLIW	TRAJ33	TRBV20-1	CSARDGVQGESQPQHF	TRBJ1-5	Negaive
TRAV1-2	CAVRDSNYQLIW	TRAJ33	TRBV20-1	CSARDLAGDTGELFF	TRBJ2-2	Negaive
TRAV1-2	CAVRDSNYQLIW	TRAJ33	TRBV20-1	CSARDPGTDYEQYF	TRBJ2-7	Negaive
TRAV1-2	CAVRDSNYQLIW	TRAJ33	TRBV20-1	CSARDPSLEGDWTEAFF	TRBJ1-1	Negaive
TRAV1-2	CAVRDSNYQLIW	TRAJ33	TRBV20-1	CSARDQERGDTGELFF	TRBJ2-2	Negaive
TRAV1-2	CAVRDSNYQLIW	TRAJ33	TRBV20-1	CSARDQGLGESGELFF	TRBJ2-2	Negaive
TRAV1-2	CAVRDSNYQLIW	TRAJ33	TRBV20-1	CSARDTTSGDFYEQYF	TRBJ2-7	Negaive
TRAV1-2	CAVRDSNYQLIW	TRAJ33	TRBV20-1	CSARGTGETEAFF	TRBJ1-1	Negaive
TRAV1-2	CAVRDSNYQLIW	TRAJ33	TRBV20-1	CSARSGGRDYEQYF	TRBJ2-7	Negaive
TRAV1-2	CAVRDSNYQLIW	TRAJ33	TRBV20-1	CSASDPGVDYNEQFF	TRBJ2-1	Negaive
TRAV1-2	CAVRDSNYQLIW	TRAJ33	TRBV20-1	CSASQGQEYSPLHF	TRBJ1-6	Negaive
TRAV1-2	CAVRDSNYQLIW	TRAJ33	TRBV20-1	CSATTTGTGSSPLHF	TRBJ1-6	Negaive
TRAV1-2	CAVRDSNYQLIW	TRAJ33	TRBV20-1	CSEGTGPTEAFF	TRBJ1-1	Negaive
TRAV1-2	CAVRDSNYQLIW	TRAJ33	TRBV20-1	CSEWGGMNTEAFF	TRBJ1-1	Negaive
TRAV1-2	CAVRDSNYQLIW	TRAJ33	TRBV20-1	CSVTPGGLSGANVLTF	TRBJ2-6	Negaive
TRAV1-2	CAVRDSNYQLIW	TRAJ33	TRBV25-1	CASSDGDGGELFF	TRBJ2-2	Negaive
TRAV1-2	CAVRDSNYQLIW	TRAJ33	TRBV29-1	CSTQTGEGTEAFF	TRBJ1-1	Negaive
TRAV1-2	CAVRDSNYQLIW	TRAJ33	TRBV2	CASSLGTGESNEQFF	TRBJ2-1	Negaive
TRAV1-2	CAVRDSNYQLIW	TRAJ33	TRBV3-1	CASSQDGTNSGANVLTF	TRBJ2-6	Negaive
TRAV1-2	CAVRDSNYQLIW	TRAJ33	TRBV3-1	CASSQEYGTGFEKLFF	TRBJ1-4	Negaive
TRAV1-2	CAVRDSNYQLIW	TRAJ33	TRBV3-1	CASSQGGSHVGTDTQYF	TRBJ2-3	Negaive
TRAV1-2	CAVRDSNYQLIW	TRAJ33	TRBV4-1	CASSQDGAGTQETQYF	TRBJ2-5	Negaive
TRAV1-2	CAVRDSNYQLIW	TRAJ33	TRBV4-2	CASSHTGGEDTEAFF	TRBJ1-1	Negaive
TRAV1-2	CAVRDSNYQLIW	TRAJ33	TRBV4-2	CASSPGTSDTGELFF	TRBJ2-2	Negaive
TRAV1-2	CAVRDSNYQLIW	TRAJ33	TRBV4-2	CASSPLQGENYGYTF	TRBJ1-2	Negaive
TRAV1-2	CAVRDSNYQLIW	TRAJ33	TRBV4-2	CASSQDFAESYEQYF	TRBJ2-7	Negaive
TRAV1-2	CAVRDSNYQLIW	TRAJ33	TRBV4-2	CASSQDGGQGSEKLFF	TRBJ1-4	Negaive
TRAV1-2	CAVRDSNYQLIW	TRAJ33	TRBV4-2	CASSQDLAGEIGEQYF	TRBJ2-7	Negaive
TRAV1-2	CAVRDSNYQLIW	TRAJ33	TRBV4-2	CASSQDNGGANEQFF	TRBJ2-1	Negaive
TRAV1-2	CAVRDSNYQLIW	TRAJ33	TRBV4-2	CASSQDRGGSDTQYF	TRBJ2-3	Negaive
TRAV1-2	CAVRDSNYQLIW	TRAJ33	TRBV4-2	CASSQDSGGGSYEQYF	TRBJ2-7	Negaive
TRAV1-2	CAVRDSNYQLIW	TRAJ33	TRBV4-2	CASSQDVTNSPLHF	TRBJ1-6	Negaive
TRAV1-2	CAVRDSNYQLIW	TRAJ33	TRBV4-2	CASSQEASGGADTQYF	TRBJ2-3	Negaive
TRAV1-2	CAVRDSNYQLIW	TRAJ33	TRBV4-2	CASSQEEASGYNEQFF	TRBJ2-1	Negaive
TRAV1-2	CAVRDSNYQLIW	TRAJ33	TRBV4-2	CASSQEQGQSYEQYF	TRBJ2-7	Negaive
TRAV1-2	CAVRDSNYQLIW	TRAJ33	TRBV4-2	CASSQFRDSSYEQYF	TRBJ2-7	Negaive
TRAV1-2	CAVRDSNYQLIW	TRAJ33	TRBV4-2	CASSQGLAGGYEQYF	TRBJ2-7	Negaive
TRAV1-2	CAVRDSNYQLIW	TRAJ33	TRBV4-2	CASSQLQGEGNTIYF	TRBJ1-3	Negaive
TRAV1-2	CAVRDSNYQLIW	TRAJ33	TRBV4-2	CASSQVEGGGETQYF	TRBJ2-5	Negaive
TRAV1-2	CAVRDSNYQLIW	TRAJ33	TRBV4-2	CASTQEGISGANVLTF	TRBJ2-6	Negaive
TRAV1-2	CAVRDSNYQLIW	TRAJ33	TRBV4-3	CASSKDGTSGANVLTF	TRBJ2-6	Negaive
TRAV1-2	CAVRDSNYQLIW	TRAJ33	TRBV4-3	CASSQDIGVGANVLTF	TRBJ2-6	Negaive
TRAV1-2	CAVRDSNYQLIW	TRAJ33	TRBV4-3	CASSQDIPGDQETQYF	TRBJ2-5	Negaive
TRAV1-2	CAVRDSNYQLIW	TRAJ33	TRBV4-3	CASSQDLGQGFNEQFF	TRBJ2-1	Negaive
TRAV1-2	CAVRDSNYQLIW	TRAJ33	TRBV4-3	CASSQDRGGAETQYF	TRBJ2-5	Negaive
TRAV1-2	CAVRDSNYQLIW	TRAJ33	TRBV4-3	CASSQDSENSPLHF	TRBJ1-6	Negaive
TRAV1-2	CAVRDSNYQLIW	TRAJ33	TRBV4-3	CASSQEGTSGANVLTF	TRBJ2-6	Negaive
TRAV1-2	CAVRDSNYQLIW	TRAJ33	TRBV4-3	CASSQEPNNYGYTF	TRBJ1-2	Negaive
TRAV1-2	CAVRDSNYQLIW	TRAJ33	TRBV4-3	CASSQEPSGGANEQFF	TRBJ2-1	Negaive
TRAV1-2	CAVRDSNYQLIW	TRAJ33	TRBV4-3	CASSQEVTTGANVLTF	TRBJ2-6	Negaive
TRAV1-2	CAVRDSNYQLIW	TRAJ33	TRBV4-3	CASSQGLTSGSYEQYF	TRBJ2-7	Negaive
TRAV1-2	CAVRDSNYQLIW	TRAJ33	TRBV4-3	CASSQSGSTGELFF	TRBJ2-2	Negaive
TRAV1-2	CAVRDSNYQLIW	TRAJ33	TRBV4-3	CASSSALGERDTQYF	TRBJ2-3	Negaive
TRAV1-2	CAVRDSNYQLIW	TRAJ33	TRBV6-4	CAAGERGTDTQYF	TRBJ2-3	Negaive
TRAV1-2	CAVRDSNYQLIW	TRAJ33	TRBV6-4	CASSAGATGELFF	TRBJ2-2	Negaive
TRAV1-2	CAVRDSNYQLIW	TRAJ33	TRBV6-4	CASSAGDTDTQYF	TRBJ2-3	Negaive
TRAV1-2	CAVRDSNYQLIW	TRAJ33	TRBV6-4	CASSASGTSGDEQFF	TRBJ2-1	Negaive
TRAV1-2	CAVRDSNYQLIW	TRAJ33	TRBV6-4	CASSATSDSYEQYF	TRBJ2-7	Negaive
TRAV1-2	CAVRDSNYQLIW	TRAJ33	TRBV6-4	CASSAVGGSYNEQFF	TRBJ2-1	Negaive
TRAV1-2	CAVRDSNYQLIW	TRAJ33	TRBV6-4	CASSDEAGGTGELFF	TRBJ2-2	Negaive
TRAV1-2	CAVRDSNYQLIW	TRAJ33	TRBV6-4	CASSDGAGGGYNEQFF	TRBJ2-1	Negaive
TRAV1-2	CAVRDSNYQLIW	TRAJ33	TRBV6-4	CASSDGPNQPQHF	TRBJ1-5	Negaive
TRAV1-2	CAVRDSNYQLIW	TRAJ33	TRBV6-4	CASSDGTSGSNEQFF	TRBJ2-1	Negaive
TRAV1-2	CAVRDSNYQLIW	TRAJ33	TRBV6-4	CASSDKNTGELFF	TRBJ2-2	Negaive
TRAV1-2	CAVRDSNYQLIW	TRAJ33	TRBV6-4	CASSDRDADTQYF	TRBJ2-3	Negaive
TRAV1-2	CAVRDSNYQLIW	TRAJ33	TRBV6-4	CASSDSAESDTQYF	TRBJ2-3	Negaive
TRAV1-2	CAVRDSNYQLIW	TRAJ33	TRBV6-4	CASSDSAGGGNEQFF	TRBJ2-1	Negaive
TRAV1-2	CAVRDSNYQLIW	TRAJ33	TRBV6-4	CASSDSASNEQFF	TRBJ2-1	Negaive
TRAV1-2	CAVRDSNYQLIW	TRAJ33	TRBV6-4	CASSDSGAADTQYF	TRBJ2-3	Negaive
TRAV1-2	CAVRDSNYQLIW	TRAJ33	TRBV6-4	CASSDSGDSGNEQFF	TRBJ2-1	Negaive
TRAV1-2	CAVRDSNYQLIW	TRAJ33	TRBV6-4	CASSDSGGADTQYF	TRBJ2-3	Negaive
TRAV1-2	CAVRDSNYQLIW	TRAJ33	TRBV6-4	CASSDSPSNEQFF	TRBJ2-1	Negaive
TRAV1-2	CAVRDSNYQLIW	TRAJ33	TRBV6-4	CASSDSSEADTQYF	TRBJ2-3	Negaive
TRAV1-2	CAVRDSNYQLIW	TRAJ33	TRBV6-4	CASSDSSTGELFF	TRBJ2-2	Negaive
TRAV1-2	CAVRDSNYQLIW	TRAJ33	TRBV6-4	CASSDSTNSPLHF	TRBJ1-6	Negaive
TRAV1-2	CAVRDSNYQLIW	TRAJ33	TRBV6-4	CASSDSTSGAGTDTQYF	TRBJ2-3	Negaive
TRAV1-2	CAVRDSNYQLIW	TRAJ33	TRBV6-4	CASSDSTSGGADTQYF	TRBJ2-3	Negaive
TRAV1-2	CAVRDSNYQLIW	TRAJ33	TRBV6-4	CASSDVAGSTDTQYF	TRBJ2-3	Negaive
TRAV1-2	CAVRDSNYQLIW	TRAJ33	TRBV6-4	CASSDWDTGELFF	TRBJ2-2	Negaive
TRAV1-2	CAVRDSNYQLIW	TRAJ33	TRBV6-4	CASSEAAGGKETQYF	TRBJ2-5	Negaive
TRAV1-2	CAVRDSNYQLIW	TRAJ33	TRBV6-4	CASSEALAGANEQFF	TRBJ2-1	Negaive
TRAV1-2	CAVRDSNYQLIW	TRAJ33	TRBV6-4	CASSEASGGTDTQYF	TRBJ2-3	Negaive
TRAV1-2	CAVRDSNYQLIW	TRAJ33	TRBV6-4	CASSEGATGELFF	TRBJ2-2	Negaive
TRAV1-2	CAVRDSNYQLIW	TRAJ33	TRBV6-4	CASSEGLATDTQYF	TRBJ2-3	Negaive
TRAV1-2	CAVRDSNYQLIW	TRAJ33	TRBV6-4	CASSEGTGGDTQYF	TRBJ2-3	Negaive
TRAV1-2	CAVRDSNYQLIW	TRAJ33	TRBV6-4	CASSEKGGTGELFF	TRBJ2-2	Negaive
TRAV1-2	CAVRDSNYQLIW	TRAJ33	TRBV6-4	CASSEQGDSNQPQHF	TRBJ1-5	Negaive
TRAV1-2	CAVRDSNYQLIW	TRAJ33	TRBV6-4	CASSEQGSTGELFF	TRBJ2-2	Negaive
TRAV1-2	CAVRDSNYQLIW	TRAJ33	TRBV6-4	CASSERETDTQYF	TRBJ2-3	Negaive
TRAV1-2	CAVRDSNYQLIW	TRAJ33	TRBV6-4	CASSERGGTGELFF	TRBJ2-2	Negaive
TRAV1-2	CAVRDSNYQLIW	TRAJ33	TRBV6-4	CASSETSGGATDTQYF	TRBJ2-3	Negaive
TRAV1-2	CAVRDSNYQLIW	TRAJ33	TRBV6-4	CASSETSGSPNEQFF	TRBJ2-1	Negaive
TRAV1-2	CAVRDSNYQLIW	TRAJ33	TRBV6-4	CASSETSGSTGELFF	TRBJ2-2	Negaive
TRAV1-2	CAVRDSNYQLIW	TRAJ33	TRBV6-4	CASSGGGETDTQYF	TRBJ2-3	Negaive
TRAV1-2	CAVRDSNYQLIW	TRAJ33	TRBV6-4	CASSGIAGGVNEQFF	TRBJ2-1	Negaive
TRAV1-2	CAVRDSNYQLIW	TRAJ33	TRBV6-4	CASSGSEGGTDTQYF	TRBJ2-3	Negaive
TRAV1-2	CAVRDSNYQLIW	TRAJ33	TRBV6-4	CASSGTSGGTDTQYF	TRBJ2-3	Negaive
TRAV1-2	CAVRDSNYQLIW	TRAJ33	TRBV6-4	CASSGTSTGELFF	TRBJ2-2	Negaive
TRAV1-2	CAVRDSNYQLIW	TRAJ33	TRBV6-4	CASSHSSGGATDTQYF	TRBJ2-3	Negaive
TRAV1-2	CAVRDSNYQLIW	TRAJ33	TRBV6-4	CASSKTSGSSTDTQYF	TRBJ2-3	Negaive
TRAV1-2	CAVRDSNYQLIW	TRAJ33	TRBV6-4	CASSPGTSGTDTQYF	TRBJ2-3	Negaive
TRAV1-2	CAVRDSNYQLIW	TRAJ33	TRBV6-4	CASSPTSGGTGELFF	TRBJ2-2	Negaive
TRAV1-2	CAVRDSNYQLIW	TRAJ33	TRBV6-4	CASSRADTDTQYF	TRBJ2-3	Negaive
TRAV1-2	CAVRDSNYQLIW	TRAJ33	TRBV6-4	CASSRDTVTDTQYF	TRBJ2-3	Negaive
TRAV1-2	CAVRDSNYQLIW	TRAJ33	TRBV6-4	CASSRGELVTPGELFF	TRBJ2-2	Negaive
TRAV1-2	CAVRDSNYQLIW	TRAJ33	TRBV6-4	CASSRSGGASSGELFF	TRBJ2-2	Negaive
TRAV1-2	CAVRDSNYQLIW	TRAJ33	TRBV6-4	CASSSRGGEDPLTF	TRBJ2-6	Negaive
TRAV1-2	CAVRDSNYQLIW	TRAJ33	TRBV6-4	CATGQGPNNEQFF	TRBJ2-1	Negaive
TRAV1-2	CAVRDSRDNYGQNFVF	TRAJ26	TRBV3-1	CASSPVGIASYEQYF	TRBJ2-7	Negaive
TRAV1-2	CAVRDSTGGFKTIF	TRAJ9	TRBV7-8	CASSLGGLADNEQFF	TRBJ2-1	Negaive
TRAV1-2	CAVRDSTGGYNKLIF	TRAJ4	TRBV14	CASSLGTSGAPRETQYF	TRBJ2-5	Negaive
TRAV1-2	CAVRDTDTGFQKLVF	TRAJ8	TRBV4-1	CASSQSQSGTGPNTEAFF	TRBJ1-1	Negaive
TRAV1-2	CAVRDTGAGSYQLTF	TRAJ28	TRBV7-8	CASSRPAGTSGPNTGELFF	TRBJ2-2	Negaive
TRAV1-2	CAVRDTGANNLFF	TRAJ36	TRBV12-3	CASRPQPSTDTQYF	TRBJ2-3	Negaive
TRAV1-2	CAVRDTGGATNKLIF	TRAJ32	TRBV4-2	CASSPPGRSNQPQHF	TRBJ1-5	Negaive
TRAV1-2	CAVRDTGGKSTF	TRAJ27	TRBV9	CASSVRDGMQETQYF	TRBJ2-5	Negaive
TRAV1-2	CAVRDTRGATNKLIF	TRAJ32	TRBV4-2	CASSQDHEQFF	TRBJ2-1	Negaive
TRAV1-2	CAVRDTSGTYKYIF	TRAJ40	TRBV12-3	CASQENLSSYEQYF	TRBJ2-7	Negaive
TRAV1-2	CAVRDTSGTYKYIF	TRAJ40	TRBV7-9	CASSLAVTTAYNEQFF	TRBJ2-1	Negaive
TRAV1-2	CAVRDVGDDKIIF	TRAJ30	TRBV4-1	CASSQETSGINEQFF	TRBJ2-1	Negaive
TRAV1-2	CAVRDVSNYQLIW	TRAJ33	TRBV7-6	CASSSGTGSNEQYF	TRBJ2-7	Negaive
TRAV1-2	CAVRDVWGAAGNKLTF	TRAJ17	TRBV11-2	CASSSGQENTEAFF	TRBJ1-1	Negaive
TRAV1-2	CAVRDWDNAGNMLTF	TRAJ39	TRBV11-2	CASSSYLSGGVDTGELFF	TRBJ2-2	Negaive
TRAV1-2	CAVRDWSTGGFKTIF	TRAJ9	TRBV20-1	CSARESGGRDNEQFF	TRBJ2-1	Negaive
TRAV1-2	CAVRDWTSGTYKYIF	TRAJ40	TRBV29-1	CSGSGPSTDTQYF	TRBJ2-3	Negaive
TRAV1-2	CAVRDYNTDKLIF	TRAJ34	TRBV11-2	CASSLAASKRTSPQETQYF	TRBJ2-5	Negaive
TRAV1-2	CAVRDYNTNAGKSTF	TRAJ27	TRBV9	CASSVGGLDLTDTQYF	TRBJ2-3	Negaive
TRAV1-2	CAVREAPYSTLTF	TRAJ11	TRBV11-2	CASSLDLDGAWHTEAFF	TRBJ1-1	Negaive
TRAV1-2	CAVREDGQNFVF	TRAJ26	TRBV7-2	CASSPAHMFSYNEQFF	TRBJ2-1	Negaive
TRAV1-2	CAVREDNNDMRF	TRAJ43	TRBV7-6	CASSRQGATNEKLFF	TRBJ1-4	Negaive
TRAV1-2	CAVREDNRDDKIIF	TRAJ30	TRBV5-1	CASSPRDSGTDTQYF	TRBJ2-3	Negaive
TRAV1-2	CAVREDSGGYQKVTF	TRAJ13	TRBV2	CASSERQASYEQYF	TRBJ2-7	Negaive
TRAV1-2	CAVREDTGKLIF	TRAJ37	TRBV9	CASSASGYEQYF	TRBJ2-7	Negaive
TRAV1-2	CAVREDYKLSF	TRAJ20	TRBV5-6	CASRWGGPSSYNEQFF	TRBJ2-1	Negaive
TRAV1-2	CAVREEGFQKLVF	TRAJ8	TRBV4-1	CASSQKRGSTGRNTEAFF	TRBJ1-1	Negaive
TRAV1-2	CAVREESNAGKSTF	TRAJ27	TRBV20-1	CSARDLVPEDNEKLFF	TRBJ1-4	Negaive
TRAV1-2	CAVREFGAAGNKLTF	TRAJ17	TRBV7-2	CASSLDVTNNSPLHF	TRBJ1-6	Negaive
TRAV1-2	CAVREGFKTIF	TRAJ9	TRBV5-1	CASSPRGGDDTQYF	TRBJ2-3	Negaive
TRAV1-2	CAVREGKGGGNKLTF	TRAJ10	TRBV4-3	CASSQDSGTGLIEQFF	TRBJ2-1	Negaive
TRAV1-2	CAVREGNTGFQKLVF	TRAJ8	TRBV20-1	CSARTRVRLANEKLFF	TRBJ1-4	Negaive
TRAV1-2	CAVREGNYQLIW	TRAJ33	TRBV4-2	CASSQDDDSGANVLTF	TRBJ2-6	Negaive
TRAV1-2	CAVREGRTNAGKSTF	TRAJ27	TRBV13	CASSFRVNPYEQYV	TRBJ2-7	Negaive
TRAV1-2	CAVREGTGGYQKVTF	TRAJ13	TRBV18	CASSLDTAYEQYF	TRBJ2-7	Negaive
TRAV1-2	CAVREGTNAGKSTF	TRAJ27	TRBV5-5	CASTRGVTTLSYEQYF	TRBJ2-7	Negaive
TRAV1-2	CAVREINNAGNMLTF	TRAJ39	TRBV29-1	CSVVITGPEQYF	TRBJ2-7	Negaive
TRAV1-2	CAVREIYDKLIF	TRAJ34	TRBV3-1	CASSPSLGASSYNEQFF	TRBJ2-1	Negaive
TRAV1-2	CAVRENDMRF	TRAJ43	TRBV18	CASSPNHPNQPQHF	TRBJ1-5	Negaive
TRAV1-2	CAVRENDYKLSF	TRAJ20	TRBV6-4	CASSPTGGMGQETQYF	TRBJ2-5	Negaive
TRAV1-2	CAVRENSGGYNKLIF	TRAJ4	TRBV4-2	CASSQDRYHTF	TRBJ1-2	Negaive
TRAV1-2	CAVRENSGNTPLVF	TRAJ29	TRBV5-5	CASSLEGHGYTF	TRBJ1-2	Negaive
TRAV1-2	CAVREPTGANNLFF	TRAJ36	TRBV7-8	CASSEGTGSYEQYF	TRBJ2-7	Negaive
TRAV1-2	CAVREQTGANNLFF	TRAJ36	TRBV20-1	CSARERSGNLYEQYF	TRBJ2-7	Negaive
TRAV1-2	CAVRERDYKLSF	TRAJ20	TRBV20-1	CSARVQGGNTIYF	TRBJ1-3	Negaive
TRAV1-2	CAVRERGSQGNLIF	TRAJ42	TRBV18	CASSPQGGTEAFF	TRBJ1-1	Negaive
TRAV1-2	CAVRESGGYNKLIF	TRAJ4	TRBV5-1	CASSLTGTGGTDTQYF	TRBJ2-3	Negaive
TRAV1-2	CAVREVMNTGFQKLVF	TRAJ8	TRBV5-1	CASSLEGINQPQHF	TRBJ1-5	Negaive
TRAV1-2	CAVREVSGGYNKLIF	TRAJ4	TRBV18	CASSPPGGTEAFF	TRBJ1-1	Negaive
TRAV1-2	CAVREYGGATNKLIF	TRAJ32	TRBV9	CASSVGKGGELFF	TRBJ2-2	Negaive
TRAV1-2	CAVRFSNDYKLSF	TRAJ20	TRBV6-4	CASSDSIGLASNEQFF	TRBJ2-1	Negaive
TRAV1-2	CAVRFVEGDARLMF	TRAJ31	TRBV5-6	CASSLVWAGDTQYF	TRBJ2-3	Negaive
TRAV1-2	CAVRGAKRSYIPTF	TRAJ6	TRBV20-1	CSAREPGNTGELFF	TRBJ2-2	Negaive
TRAV1-2	CAVRGDARLMF	TRAJ31	TRBV15	CATSTLAGGGYNEQFF	TRBJ2-1	Negaive
TRAV1-2	CAVRGDTGFQKLVF	TRAJ8	TRBV20-1	CSAFQREGSSYNEQFF	TRBJ2-1	Negaive
TRAV1-2	CAVRGEGTDKLIF	TRAJ34	TRBV2	CASRETSGGYNEQFF	TRBJ2-1	Negaive
TRAV1-2	CAVRGEMDSSYKLIF	TRAJ12	TRBV15	CATSRGASGETDTQYF	TRBJ2-3	Negaive
TRAV1-2	CAVRGERLTGGGNKLTF	TRAJ10	TRBV5-8	CASSLGGQAIYEQYF	TRBJ2-7	Negaive
TRAV1-2	CAVRGFGNVLHC	TRAJ35	TRBV25-1	CASSAPSYEQYF	TRBJ2-7	Negaive
TRAV1-2	CAVRGFLSGGYNKLIF	TRAJ4	TRBV20-1	CSARLPGDRSYEQYF	TRBJ2-7	Negaive
TRAV1-2	CAVRGGDYKLSF	TRAJ20	TRBV20-1	CSASSLAGEGGTDTQYF	TRBJ2-3	Negaive
TRAV1-2	CAVRGGSTLGRLYF	TRAJ18	TRBV5-4	CASSLEGLSSGANVLTF	TRBJ2-6	Negaive
TRAV1-2	CAVRGGTGANNLFF	TRAJ36	TRBV2	CASSEASEGINYGYTF	TRBJ1-2	Negaive
TRAV1-2	CAVRGGYGGATNKLIF	TRAJ32	TRBV4-1	CASSQDSGEGFYEQYF	TRBJ2-7	Negaive
TRAV1-2	CAVRGGYGQNFVF	TRAJ26	TRBV7-8	CASSETGTGIEQYF	TRBJ2-7	Negaive
TRAV1-2	CAVRGGYNKLIF	TRAJ4	TRBV12-3	CASSLGNTEAFF	TRBJ1-1	Negaive
TRAV1-2	CAVRGLGRWGKLQF	TRAJ24	TRBV20-1	CSASGGLGTEAFF	TRBJ1-1	Negaive
TRAV1-2	CAVRGLNSGNTPLVF	TRAJ29	TRBV4-1	CASSQDSTGGGYGYTF	TRBJ1-2	Negaive
TRAV1-2	CAVRGLTGGGNKLTF	TRAJ10	TRBV11-2	CASSLASIPAGSSYEQYF	TRBJ2-7	Negaive
TRAV1-2	CAVRGLTGGGNKLTF	TRAJ10	TRBV2	CASRERIWEQFF	TRBJ2-1	Negaive
TRAV1-2	CAVRGNARLMF	TRAJ31	TRBV4-3	CASSQDRTGGRNTIYF	TRBJ1-3	Negaive
TRAV1-2	CAVRGNFNKFYF	TRAJ21	TRBV4-1	CASSQETGGSNQPQHF	TRBJ1-5	Negaive
TRAV1-2	CAVRGNKAAGNKLTF	TRAJ17	TRBV20-1	CSARDEGYEQYF	TRBJ2-7	Negaive
TRAV1-2	CAVRGNQGGKLIF	TRAJ23	TRBV20-1	CSARDAVDGTPLHF	TRBJ1-6	Negaive
TRAV1-2	CAVRGNSGAGSYQLTF	TRAJ28	TRBV11-3	CASSSRQGYNEQFF	TRBJ2-1	Negaive
TRAV1-2	CAVRGPPGNTDKLIF	TRAJ34	TRBV7-3	CASSSEGGMDTGELFF	TRBJ2-2	Negaive
TRAV1-2	CAVRGQKLLF	TRAJ16	TRBV29-1	CSVERDSTQYF	TRBJ2-3	Negaive
TRAV1-2	CAVRGRGVSGGYNKLIF	TRAJ4	TRBV20-1	CSADPRTAGTSKVHEQFF	TRBJ2-1	Negaive
TRAV1-2	CAVRGRRDDKIIF	TRAJ30	TRBV7-6	CASSSESGLNTEAFF	TRBJ1-1	Negaive
TRAV1-2	CAVRGRSGGYQKVTF	TRAJ13	TRBV7-2	CASSLIRGVGNIGEQYF	TRBJ2-7	Negaive
TRAV1-2	CAVRGSLNDYKLSF	TRAJ20	TRBV7-2	CASSVSTSYEQYF	TRBJ2-7	Negaive
TRAV1-2	CAVRGSRGYSTLTF	TRAJ11	TRBV4-3	CASSRTVNTEAFF	TRBJ1-1	Negaive
TRAV1-2	CAVRGTNAGKSTF	TRAJ27	TRBV7-2	CASSWGNSGSLDEQFF	TRBJ2-1	Negaive
TRAV1-2	CAVRGTPDSNYQLIW	TRAJ33	TRBV11-2	CASGGHSTEAFF	TRBJ1-1	Negaive
TRAV1-2	CAVRGTRSFKTIF	TRAJ9	TRBV2	CASDSGDFDTQYF	TRBJ2-3	Negaive
TRAV1-2	CAVRGTTGTASKLTF	TRAJ44	TRBV7-2	CASSYLNTGELFF	TRBJ2-2	Negaive
TRAV1-2	CAVRGYGQNFVF	TRAJ26	TRBV20-1	CSARDAGREQFF	TRBJ2-1	Negaive
TRAV1-2	CAVRGYRDDKIIF	TRAJ30	TRBV5-1	CASRGTGDTEAFF	TRBJ1-1	Negaive
TRAV1-2	CAVRGYSGAGSYQLTF	TRAJ28	TRBV5-5	CASSLAADTGELFF	TRBJ2-2	Negaive
TRAV1-2	CAVRGYSTLTF	TRAJ11	TRBV4-3	CASSHPDSANTGELFF	TRBJ2-2	Negaive
TRAV1-2	CAVRGYSTLTF	TRAJ11	TRBV4-3	CASSPGLAVTDTQYF	TRBJ2-3	Negaive
TRAV1-2	CAVRIEGAGGSYIPTF	TRAJ6	TRBV9	CASSGTGASTDTQYF	TRBJ2-3	Negaive
TRAV1-2	CAVRIGNNAGNMLTF	TRAJ39	TRBV12-4	CASSLMGDTQYF	TRBJ2-3	Negaive
TRAV1-2	CAVRIKAAGNKLTF	TRAJ17	TRBV20-1	CSAHQETQYF	TRBJ2-5	Negaive
TRAV1-2	CAVRIPAGTALIF	TRAJ15	TRBV20-1	CSAQAVFSGGTGELFF	TRBJ2-2	Negaive
TRAV1-2	CAVRITGGGNKLTF	TRAJ10	TRBV7-8	CATRGGANYEQYF	TRBJ2-7	Negaive
TRAV1-2	CAVRKAGGSYIPTF	TRAJ6	TRBV20-1	CSAPGEAWETQYF	TRBJ2-5	Negaive
TRAV1-2	CAVRKENARLMF	TRAJ31	TRBV2	CASSEPAGTRPYEQYF	TRBJ2-7	Negaive
TRAV1-2	CAVRKGADKLIF	TRAJ34	TRBV2	CASSEMTGLSSGANVLTF	TRBJ2-6	Negaive
TRAV1-2	CAVRKNDYKLSF	TRAJ20	TRBV9	CASSAGQNTEAFF	TRBJ1-1	Negaive
TRAV1-2	CAVRLDGQKVTF	TRAJ13	TRBV9	CASSVESGYEQYF	TRBJ2-7	Negaive
TRAV1-2	CAVRLNFGNEKLTF	TRAJ48	TRBV11-3	CASSLTGEGSYEQYF	TRBJ2-7	Negaive
TRAV1-2	CAVRLNNARLMF	TRAJ31	TRBV2	CASTEQFF	TRBJ2-1	Negaive
TRAV1-2	CAVRLNNARLMF	TRAJ31	TRBV7-2	CASSSWGSTEAFF	TRBJ1-1	Negaive
TRAV1-2	CAVRLNNARLMF	TRAJ31	TRBV9	CASSGARRDTIYF	TRBJ1-3	Negaive
TRAV1-2	CAVRLTSSNSGYALNF	TRAJ41	TRBV7-9	CASSLGQGNQPQHF	TRBJ1-5	Negaive
TRAV1-2	CAVRLTTWNNNARLMF	TRAJ31	TRBV4-1	CASSLEGEIGEQFF	TRBJ2-1	Negaive
TRAV1-2	CAVRLYNQGGKLIF	TRAJ23	TRBV6-4	CASSSSGGGGYGYTF	TRBJ1-2	Negaive
TRAV1-2	CAVRNRSNARLMF	TRAJ31	TRBV5-8	CASSQRPPAYEQYF	TRBJ2-7	Negaive
TRAV1-2	CAVRNSGYALNF	TRAJ41	TRBV7-9	CASSLVGQGKRTYEQYF	TRBJ2-7	Negaive
TRAV1-2	CAVRPFNTDKLIF	TRAJ34	TRBV20-1	CSARDIGKDTEAFF	TRBJ1-1	Negaive
TRAV1-2	CAVRPGGSYIPTF	TRAJ6	TRBV14	CASSQGGVLNTEAFF	TRBJ1-1	Negaive
TRAV1-2	CAVRPGSGGSYIPTF	TRAJ6	TRBV29-1	CSVRTESNTGELFF	TRBJ2-2	Negaive
TRAV1-2	CAVRPNDYKLSF	TRAJ20	TRBV5-1	CASGPRDGAAEQYF	TRBJ2-7	Negaive
TRAV1-2	CAVRPNNNARLMF	TRAJ31	TRBV4-3	CASSQSTGLQETQYF	TRBJ2-5	Negaive
TRAV1-2	CAVRPPGTALIF	TRAJ15	TRBV20-1	CSARATDSYEQYF	TRBJ2-7	Negaive
TRAV1-2	CAVRPWDYKLSF	TRAJ20	TRBV20-1	CSAQRRNRTQGARYGYTF	TRBJ1-2	Negaive
TRAV1-2	CAVRPYNARLMF	TRAJ31	TRBV2	CASSEQDGYTF	TRBJ1-2	Negaive
TRAV1-2	CAVRRDKIIF	TRAJ30	TRBV7-9	CASSLGTGGAYNEQFF	TRBJ2-1	Negaive
TRAV1-2	CAVRRDTGFQKLVF	TRAJ8	TRBV2	CASRDPQETQYF	TRBJ2-5	Negaive
TRAV1-2	CAVRRDYGQNFVF	TRAJ26	TRBV7-2	CASSTGWTGANEQYF	TRBJ2-7	Negaive
TRAV1-2	CAVRRDYKLSF	TRAJ20	TRBV4-3	CASSQDLARTGSYEQYF	TRBJ2-7	Negaive
TRAV1-2	CAVRRGANNLFF	TRAJ36	TRBV7-2	CASSGGLAGRGDTQYF	TRBJ2-3	Negaive
TRAV1-2	CAVRRGGGFGNVLHC	TRAJ35	TRBV7-3	CASSLGGENEQFF	TRBJ2-1	Negaive
TRAV1-2	CAVRRGSTLGRLYF	TRAJ18	TRBV2	CASSAPGGLADTIYF	TRBJ1-3	Negaive
TRAV1-2	CAVRRNNAGNMLTF	TRAJ39	TRBV5-1	CASSEPAQDYEQYF	TRBJ2-7	Negaive
TRAV1-2	CAVRRNQGGKLIF	TRAJ23	TRBV7-9	CASSSGESAKNIQYF	TRBJ2-4	Negaive
TRAV1-2	CAVRRNYGQNFVF	TRAJ26	TRBV15	CATSRARYSNQPQHF	TRBJ1-5	Negaive
TRAV1-2	CAVRRPFSGGYQKVTF	TRAJ13	TRBV4-1	CASCSTTGGTDTQYF	TRBJ2-3	Negaive
TRAV1-2	CAVRRPNARLMF	TRAJ31	TRBV3-1	CASSQGSSYEQYF	TRBJ2-7	Negaive
[truncated: 3,375 more rows]
[truncated: 14 more columns]
