# Supplementary material for: SARS-CoV-2 infection establishes a stable and age-independent CD8+ T cell response against a dominant nucleocapsid epitope using restricted T cell receptors
Source: Nat Commun. 2023 Oct 23;14:6725. doi: 10.1038/s41467-023-42430-z (PMC10593757; doi:10.1038/s41467-023-42430-z)
Supplement: Supplementary file 5 — Supplementary data 3 [file 41467_2023_42430_MOESM5_ESM.xlsx]

## Sheet: Suppelemtary data3
Supplementary Data 3 Enriched GO groups in expanders and non-expanders of all CD8+ T cells and of CD8+ T cells whose TCRs have an RF score greater than 0.8
GO	GO.full.ontology	Enriched group	padj-Total	NES-Total	padj-gTotal*	NES-gTotal	padj_N	NES_N	padj-gN	NES-gN	padj-SCM	NES-SCM	padj-gSCM	NES-gSCM	padj-EM	NES-EM	padj-gEM	NES-gEM	padj-EMRA	NES-EMRA	padj-gEMRA	NES-gEMRA	DEGs-Total	Num.DEGs-Total
GO:0140033	acetylation-dependent protein binding	Non-expanders	0.00424602	-1.80108	0.00522342	-1.86211	0.0532208	-1.72991	0.0624448	-1.61133	0.0595152	-1.5977	0.121311	-1.59375	0.221293	-1.49501	0.0266814	-1.8822	0.00385002	-1.74905	0.0112824	-1.79194	KMT2A/BRD2/BRD7/BRD4/BAZ2A/ATAD2B/PHIP/PSME4/MLLT3/PBRM1/TAF1	11
GO:0002218	activation of innate immune response	Non-expanders	0.0386797	-1.41326	0.0364037	-1.50181	0.00186252	-1.89816	0.00551866	-1.61017	0.147087	-1.32487	0.333137	-1.25252	0.00660276	-1.70808	0.0783891	-1.59341	0.106988	-1.28393	0.295542	-1.22415	FYN/PYHIN1/IFI16/RELB/CREBBP/PSMB9/PRKACB/PSME4/RELA/FBXW11/LYN/TAB2/PSMA3/NFKB1/EP300/KRAS/PSMA5/CARD11/PSME2/SIN3A/PAK2/TBK1/TRIM5/SFPQ/PSMB10/ZBP1	26
GO:0000186	activation of MAPKK activity	Non-expanders	0.00452114	-1.71194	0.0194811	-1.68949	0.125578	-1.54693	0.236513	-1.36079	0.10367	-1.47658	0.296004	-1.34995	0.191534	-1.49771	0.659984	-1.12971	0.0123354	-1.5761	0.0029699	-1.87833	F2R/TNIK/RAPGEF1/MAPK1/MAP3K2/MAP3K5/EIF2AK2/BRAF/GADD45B/JAK2/RIPK1/TGFBR1	12
GO:0032147	activation of protein kinase activity	Non-expanders	0.00231616	-1.47623	0.00758966	-1.49408	0.659188	-1.0283	0.283484	-1.19767	0.543744	-1.07379	0.0929082	-1.39737	0.686708	-1.03662	0.494019	-1.18891	0.000743308	-1.44441	0.0019923	-1.61297	F2R/TNIK/RAPGEF1/MAPK1/MAP3K2/CAB39/PRKACB/PTPRC/MAP3K5/EIF2AK2/STK39/PTK2B/WNK1/MAP4K5/CD81/PRKAR1A/SOCS1/BRAF/ERN1/PROK2/MAPK14/CXCR4/ADRB2/TAB2/GADD45B/JAK2/MAPKAPK2/SPAG9/RICTOR/RIPK1/PTPN1/MDFIC/DLG1/TAOK3/PRNP/MAP2K1/PAK2/NCKAP1L/ADNP/PRKAG2/TGFBR1/STK4/MAP4K4/MAP2K4/PRKAA1/PIBF1	46
GO:0002460	adaptive immune response based on somatic recombination of immune receptors built from immunoglobulin superfamily domains	Non-expanders	0.0033055	-1.49569	0.00845627	-1.51179	0.00773387	-1.66345	0.150645	-1.27937	0.199614	-1.23619	0.326079	-1.22226	0.058256	-1.48484	0.405185	-1.25168	0.00401542	-1.42307	0.0809789	-1.35753	RORA/BCL3/BTN3A2/PRF1/IRF7/HLA-B/BTN3A3/TBX21/RFTN1/RELB/HLA-F/NFKB2/RAB27A/TNFRSF1B/SLAMF6/TNFAIP3/SLA2/LILRB1/PRKCQ/BCL6/SMAD7/RNF168/PTPRC/STAT3/CD46/CD81/RIF1/ANXA1/STARD7/IGLV2-14/INPP5D/JAK3/LY9/RC3H1/DLG1/ZBTB1/NBN/SUPT6H/CD8A/RSAD2/IRF4/TGFB1/FGL2/KMT5B/HLA-E/SASH3/ZC3H12A	47
GO:0007189	adenylate cyclase-activating G protein-coupled receptor signaling pathway	Non-expanders	0.00729776	-1.67853	0.0381536	-1.61935	0.579259	-1.1099	0.716652	-0.999336	0.153152	-1.4218	0.108881	-1.55474	0.643128	-1.0928	0.664904	-1.12389	0.0052526	-1.64285	0.0558428	-1.55959	PDE4D/S1PR5/ATP2B4/AKAP13/ADGRG1/GNAS/S1PR1/GNB1/RAPGEF2/GNA13/GNG2/ADRB2	12
GO:0046632	alpha-beta T cell differentiation	Non-expanders	0.00120314	-1.69665	0.0137314	-1.6155	0.00301198	-1.86387	0.0469962	-1.49579	0.0226435	-1.52108	0.638471	-1.0444	0.0808886	-1.54389	0.164909	-1.52515	0.000387886	-1.66472	0.0178668	-1.60585	RORA/BCL3/TOX/IRF1/RUNX1/TBX21/RELB/SLAMF6/ITK/BCL6/SMAD7/RUNX3/STAT3/BCL11B/SOCS1/EOMES/ANXA1/AP3B1/JAK3/FOXP1/LY9/PRDM1/RC3H1/RSAD2/IRF4/NCKAP1L/SASH3/ZC3H12A	28
GO:0016887	ATPase activity	Non-expanders	0.00883793	-1.33918	0.0114476	-1.40729	0.0111178	-1.49916	0.00762295	-1.39454	0.0256139	-1.31729	0.033014	-1.42518	0.0197061	-1.4743	0.311516	-1.25522	0.0121192	-1.28952	0.0125331	-1.4146	RNF213/TAP1/BPTF/ATP8A1/SMCHD1/DDX58/DDX60/MYO1F/TOP2B/MACF1/SETX/ATF7IP/DDX60L/CHD2/DDX5/TAP2/MYO6/CHD1/CHD3/ATAD2B/ACIN1/IFIH1/DDX24/SMARCA2/RAD51B/ANXA1/MYH9/MYO9B/DHX36/DHX9/EIF4A2/CHD8/MYO5A/DDX6/DDX3X/ABCC1/VPS4B/ABCF1/CHD4/CHD6/VCP/DDX17/NBN/SMARCA5/SHPRH/ASCC3/HELZ/PBRM1/G3BP1/DHX15/NSF/ATRX/BTAF1/KIF13B/WRNIP1/SRCAP/SNRNP200/EP400/DYNC1H1/RECQL/KIF5C/ATP13A3	62
GO:1904949	ATPase complex	Non-expanders	0.0158239	-1.53307	0.00870573	-1.67426	0.408882	-1.22371	0.0899877	-1.43469	0.100812	-1.41274	0.0590211	-1.60529	0.165774	-1.45471	0.38446	-1.3333	0.0149703	-1.48163	0.00258013	-1.78766	BPTF/ZBTB7A/ARID1B/GATAD2B/BAZ1A/CHD3/SMARCA2/YY1/SS18/SMARCC1/ARID1A/CHD4/VCP/SMARCA5/PBRM1/PHF10/RSF1/SRCAP/YY1AP1/EP400/NCR1	21
GO:0006914	autophagy	Non-expanders	0.0379388	-1.23164	0.00955441	-1.36969	0.0364731	-1.35727	0.0112012	-1.31966	0.157054	-1.17696	0.0777154	-1.30405	0.217155	-1.23429	0.0630412	-1.38674	0.132034	-1.14483	0.0390113	-1.29509	IFI16/HIF1A/TRIM22/PTPN22/NPC1/SMG1/PIP4K2A/VPS13C/MCL1/GABARAPL1/TRIM38/VTI1A/STAT3/HERC1/GSK3B/RNF166/TBC1D5/SQSTM1/FBXW7/EXOC4/CLTC/ERN1/EIF4G2/CD84/TRIM14/SREBF2/USP33/RB1CC1/VPS37B/ROCK1/ADRB2/TAB2/SYT11/UVRAG/MAP1LC3B/WAC/BNIP3L/RNF5/GPR137B/HUWE1/EIF4G1/VPS4B/VCP/BCL2L11/NBR1/EP300/VMP1/FOXK2/AMBRA1/SESN3/VPS13A/FYCO1/TSG101/TRIM21/TLK2/FOXO1/USP36/IL10RA/MAPK8/SNX14/TBK1/PRKAG2/PLEKHM1/RU…	76
GO:0030509	BMP signaling pathway	Non-expanders	0.0024659	-1.69428	0.00360532	-1.78073	0.145306	-1.47995	0.0487819	-1.52007	0.00654958	-1.65343	0.260713	-1.343	0.0972156	-1.55505	0.264736	-1.45088	0.00632257	-1.56298	0.0265367	-1.60277	TGFBR3/PDCD4/SKIL/USP15/SMAD7/DDX5/USP9X/SMURF2/TRIM33/SMAD3/BMPR2/SMAD4/TGFB1/ZFYVE16/NUMA1	15
GO:0007420	brain development	Non-expanders	0.00152119	-1.36695	0.012473	-1.37155	0.653325	-1.02585	0.325822	-1.13195	0.042208	-1.2692	0.203336	-1.2254	0.495357	-1.11715	0.522459	-1.14058	0.000387886	-1.40889	0.00332683	-1.46494	ZEB2/FYN/SYNE2/RORA/HIF1A/TOX/ITGB1/MBP/ATP2B4/ATXN1/SETD2/BPTF/NCOA1/AKNA/ADGRG1/TOP2B/PCM1/SOS1/HNRNPD/S1PR1/NIPBL/TACC1/RAPGEF2/KDM7A/PAFAH1B1/BCL11B/HERC1/GSK3B/CSNK1D/KDM2B/SLC38A2/PPP3CA/EOMES/CTNNB1/AGTPBP1/FBXW11/ZNF148/CHD8/CXCR4/SSBP3/BMPR2/IMMP2L/MECP2/UBE3A/ARID1A/ARHGAP35/HOXB2/C21orf91/BCL2L11/ZSWIM6/PTEN/COX17/KRAS/STXBP3/TRAPPC9/TSPAN2/MAP2K1/NCOA6/NOTCH2NLC/CEP120/TAF1/ATRX/SIN3A…	76
GO:0019933	cAMP-mediated signaling	Non-expanders	0.0250504	-1.52664	0.0225266	-1.62737	0.46101	-1.20418	0.255234	-1.30748	0.0972557	-1.44152	0.0525625	-1.62472	0.426759	-1.26339	0.563011	-1.19701	0.00498308	-1.58137	0.049946	-1.53235	PDE4D/S1PR5/ATP2B4/AKAP13/ADGRG1/GNAS/S1PR1/GNB1/RAPGEF2/PDE3B/PRKAR1A/GNA13/GNG2/ADRB2/UBE2B/PDE7A/GNAI2	17
GO:0060070	canonical Wnt signaling pathway	Non-expanders	0.00120314	-1.5393	0.00105908	-1.61069	0.00383947	-1.65208	0.00175816	-1.61464	0.00368117	-1.48385	0.0636396	-1.44489	0.0564947	-1.47452	0.406458	-1.2415	0.000743308	-1.44635	0.0308302	-1.42187	RAPGEF1/ARNTL/FAM53B/CCDC88C/TBL1X/PSMB9/USP34/USP47/WNK1/GSK3B/CSNK1D/OTULIN/CTDNEP1/PSME4/UBR5/CTNNB1/SMURF2/CUL3/SMAD3/MAPK14/CHD8/CSNK1G2/USP8/DDX3X/MLLT3/CYLD/TNKS2/KDM6A/PSMA3/VCP/TLE4/NFKB1/PTEN/TGFB1/INVS/PSMA5/G3BP1/FOXO1/CCNY/UBE2B/PSME2/TNKS/PPM1B/CSNK1G3/LGR6/BCL9L/STK4/PSMB10/FOXO3	49
GO:0043367	CD4-positive, alpha-beta T cell differentiation	Non-expanders	0.00120314	-1.72854	0.00822669	-1.71755	0.000831796	-2.19546	0.0969238	-1.45739	0.00848559	-1.6512	0.575379	-1.10015	0.00400752	-1.84377	0.200576	-1.52905	0.00110959	-1.66765	0.00919409	-1.71939	RORA/BCL3/TOX/RUNX1/TBX21/RELB/SLAMF6/BCL6/SMAD7/RUNX3/STAT3/SOCS1/ANXA1/JAK3/FOXP1/LY9/RC3H1/RSAD2/IRF4/NCKAP1L/SASH3/ZC3H12A	22
GO:0044843	cell cycle G1/S phase transition	Non-expanders	0.0123896	-1.38437	0.0371324	-1.40196	0.148015	-1.34398	0.0363561	-1.37382	0.0438389	-1.3464	0.110258	-1.36933	0.436757	-1.18201	0.762099	-1.012	0.0133817	-1.33395	0.0257272	-1.43053	ITGB1/ATP2B4/CCNH/CNOT6L/BRD7/ANKRD17/CDK17/GSPT1/BRD4/KMT2E/FBXW7/PPP3CA/ANXA1/CUL3/NASP/CDKN1B/MAX/APPL2/RIPK1/DDX3X/CNOT4/EIF4G1/PIAS1/CUL4A/BACH1/EP300/PTEN/GIGYF2/GFI1/TAF1/PSME2/GPR132/CDC73/CTDSP2/TFDP2/CNOT1/CRADD	37
GO:0045165	cell fate commitment	Non-expanders	0.00607099	-1.58775	0.00105908	-1.82593	0.126002	-1.49098	0.0598435	-1.4674	0.42249	-1.171	0.0949234	-1.50819	0.449587	-1.22218	0.427648	-1.28219	0.00190654	-1.55408	0.014743	-1.60568	RORA/TOX/ITGB1/TBX21/MCL1/SLAMF6/STAT3/BCL11B/EOMES/CTNNB1/MIAT/RAB10/CTR9/LY9/PRDM1/CYLD/SMAD4/IRF4/CDC73/TGFBR1/KDM6B/MGA	22
GO:0034330	cell junction organization	Non-expanders	0.000978621	-1.44113	0.0288623	-1.36095	0.873729	-0.875631	0.223295	-1.18367	0.239166	-1.17059	0.0390237	-1.42335	0.521011	-1.11733	0.767506	-1.00844	0.000387886	-1.44853	0.0019923	-1.55512	FYN/PTPRJ/F2R/RUNX1/CADM1/ADAM10/RAPGEF1/CX3CR1/PRKCH/ACTN4/SRGN/SPOCK2/MACF1/UTRN/CAST/CLASP1/RAP1B/SMAD7/RAPGEF2/IQGAP1/PAFAH1B1/PTK2B/BCAS3/ABHD17A/SETD5/ARHGEF7/CTNNB1/DHX36/CAPZA1/SMAD3/CAPRIN1/PLXND1/SLK/MAPK14/ROCK1/MYO5A/TBCD/PKN2/SIPA1L1/MECP2/UBE3A/WHAMM/EIF4G1/DLG1/VCP/ITGA5/PTEN/ADD1/TGFB1/PRNP/VMP1/STRN/GPHN/ROCK2/MYO9A/IL10RA/FNTA/ARF6/PAK2/ADNP/HEG1/NPTN/SSH1/TLN1/IQSEC1/TGFBR1/ACT…	70
GO:1905114	cell surface receptor signaling pathway involved in cell-cell signaling	Non-expanders	0.000482481	-1.48505	0.00138791	-1.48562	0.052373	-1.37649	0.0223522	-1.31523	0.00555965	-1.36201	0.106772	-1.30664	0.190106	-1.27768	0.5086	-1.15438	0.000387886	-1.43356	0.00386235	-1.46393	ZEB2/RNF213/RUNX1/TNIK/RAPGEF1/ARNTL/FAM53B/CCDC88C/MACF1/TBL1X/BRD7/TNFAIP3/PSMB9/USP34/GNB1/TNRC6B/USP47/PTK2B/WNK1/MBD2/PPP3R1/GSK3B/CSNK1D/WWOX/OTULIN/PPP3CA/CLTC/CTDNEP1/GNG2/PSME4/UBR5/CTNNB1/SMURF2/CUL3/CTR9/SMAD3/FBXW11/TNRC6A/MAPK14/CHD8/ADRB2/CSNK1G2/USP8/MECP2/DDX3X/MLLT3/CYLD/TNKS2/MDFIC/KDM6A/PSMA3/VCP/TLE4/NFKB1/CALCOCO1/PTEN/TGFB1/INVS/PSMA5/STRN/G3BP1/AP2B1/FOXO1/CCNY/UBE2B/PSME2/…	79
GO:0198738	cell-cell signaling by wnt	Non-expanders	0.000482481	-1.48893	0.00138791	-1.49054	0.0511067	-1.38571	0.0121324	-1.36225	0.00555965	-1.37874	0.0436185	-1.39617	0.221044	-1.26287	0.536235	-1.14304	0.000387886	-1.45651	0.00481218	-1.45912	ZEB2/RNF213/RUNX1/TNIK/RAPGEF1/ARNTL/FAM53B/CCDC88C/MACF1/TBL1X/BRD7/TNFAIP3/PSMB9/USP34/GNB1/TNRC6B/USP47/WNK1/MBD2/PPP3R1/GSK3B/CSNK1D/WWOX/OTULIN/PPP3CA/CLTC/CTDNEP1/GNG2/PSME4/UBR5/CTNNB1/SMURF2/CUL3/CTR9/SMAD3/FBXW11/TNRC6A/MAPK14/CHD8/CSNK1G2/USP8/DDX3X/MLLT3/CYLD/TNKS2/MDFIC/KDM6A/PSMA3/VCP/TLE4/NFKB1/CALCOCO1/PTEN/TGFB1/INVS/PSMA5/STRN/G3BP1/AP2B1/FOXO1/CCNY/UBE2B/PSME2/TNKS/PPM1B/CSNK1G3…	75
GO:0032989	cellular component morphogenesis	Non-expanders	0.000482481	-1.4062	0.013363	-1.35751	0.682551	-1.00974	0.0741706	-1.23308	0.121402	-1.20691	0.0558098	-1.3413	0.561132	-1.08971	0.513956	-1.14331	0.00144416	-1.32923	0.0145878	-1.35051	ZEB2/FYN/AUTS2/ITGB1/SKIL/ADAM10/TNIK/AKAP13/MAPK1/TOP2B/MACF1/SOS1/PIK3R1/PRKCQ/CLASP1/CFLAR/DNM2/ITSN2/PICALM/RAPGEF2/IQGAP1/PTPRA/PAFAH1B1/GOLGA4/BCL11B/RANBP9/GSK3B/PTPRM/PRKAR1A/PPP3CA/ARHGEF7/USP9X/MYCBP2/SPG11/SPTAN1/CTNNB1/DHX36/USP33/RAB10/CAPRIN1/PLXND1/PIK3CD/SH3KBP1/ROCK1/CXCR4/RAB21/BMPR2/SIPA1L1/EZR/UBE3A/ARHGAP35/DTNBP1/TAOK3/SMAD4/ZSWIM6/ABI1/PTEN/CERT1/MAP2K1/MYO9A/SIN3A/MEF2A/KI…	81
GO:0071773	cellular response to BMP stimulus	Non-expanders	0.00452825	-1.65825	0.00485037	-1.75264	0.135872	-1.48794	0.0650038	-1.48507	0.010768	-1.61222	0.264779	-1.33666	0.135215	-1.4982	0.413256	-1.31326	0.00597361	-1.55328	0.0291344	-1.58194	TGFBR3/PDCD4/SKIL/USP15/SMAD7/DDX5/USP9X/SMURF2/TRIM33/SMAD3/BMPR2/SMAD4/TGFB1/ZFYVE16/NUMA1	15
GO:0071363	cellular response to growth factor stimulus	Non-expanders	0.000482481	-1.44211	0.0452322	-1.31064	0.43204	-1.13072	0.360977	-1.12883	0.00296805	-1.39126	0.114865	-1.30317	0.361467	-1.18813	0.614363	-1.10359	0.000387886	-1.4	0.00581808	-1.42278	FYN/NR3C1/TGFBR3/HIF1A/PDCD4/SKIL/ATP2B4/RAPGEF1/CX3CR1/MAPK1/ZFP36L1/USP15/TNFRSF1B/ZBTB7A/STAT5B/SOS1/CREBBP/SETX/CFLAR/DNM2/SMAD7/RAPGEF2/IQGAP1/PTPN12/DDX5/TGIF1/POLR2A/CHST11/WWOX/ZFP36/ERN1/RELA/USP9X/ANXA1/CTNNB1/PDGFD/SMURF2/TRIM33/HNRNPF/SMAD3/MAPK14/MAPKAPK2/USP8/URI1/APPL2/BMPR2/RIPK1/UBE3A/PTPN1/SHOC2/SMAD4/EP300/ITGA5/PTEN/TGFB1/VEGFB/FNTA/ARF6/TIA1/CIB1/POLR2B/RNF111/ZNF451/ZFYVE16/…	70
GO:0071346	cellular response to interferon-gamma	Non-expanders	0.00266827	-1.5756	0.0130478	-1.56918	0.000831796	-2.23648	0.00175816	-1.76718	0.0126992	-1.50342	0.384847	-1.21339	0.00332445	-1.77003	0.522807	-1.20381	0.0439807	-1.344	0.230917	-1.26516	OASL/GBP2/GBP5/GBP4/STAT1/TRIM22/IRF1/PARP14/PARP9/IRF7/GBP1/OAS2/SP100/HLA-B/HLA-F/NLRC5/IRF9/CD58/OAS1/TRIM38/IRF2/GBP3/SOCS1/HLA-DPB1/JAK1/CASP1/JAK2/PIAS1/HLA-DPA1/OAS3/FASLG/IRF4/STXBP3/TRIM21/IRF3/HLA-C/HLA-E/TRIM5/ACTR2/PTPN2/MT2A	41
GO:0071396	cellular response to lipid	Non-expanders	0.000746983	-1.40841	0.0294671	-1.35577	0.0934791	-1.34171	0.0932225	-1.25224	0.00859294	-1.35915	0.357894	-1.16913	0.390356	-1.17906	0.427635	-1.19225	0.000387886	-1.46547	0.100343	-1.26618	NR3C1/RORA/PDE4D/RUNX1/PDCD4/PTPN22/NPC1/AKAP13/ARNTL/CX3CR1/MAPK1/ZFP36L1/TNFRSF1B/PDE4B/ZBTB7A/HNRNPD/TNFAIP3/SETX/LILRB1/CFLAR/GNB1/PIM1/PABPN1/PTK2B/DDX5/LBH/CD6/SMYD3/ZFP36/HNRNPU/GNG2/RELA/UBR5/ANXA1/SBNO2/CTR9/SAFB/MAPK14/CASP1/LYN/NCOA3/JAK2/USP8/URI1/FOXP1/UBE3A/ARID1A/CARD8/DDX17/BCL2L11/NFKB1/EP300/CALCOCO1/NCOR1/TGFB1/CHMP5/SAFB2/ROCK2/GFI1/FOXO1/MYD88/IRF3/MAPK8/YWHAH/CDC73/CMPK2/PRP…	80
GO:1901699	cellular response to nitrogen compound	Non-expanders	0.000482481	-1.41162	0.00531856	-1.40427	0.0655607	-1.33158	0.00495067	-1.3603	0.000871098	-1.42459	0.136018	-1.2724	0.424506	-1.15142	0.365052	-1.20809	0.000387886	-1.3672	0.00332683	-1.47037	FYN/STAT1/PDE4D/ATP2B4/PTPN22/XRN1/RAPGEF1/DDX58/MAPK1/ZFP36L1/UBR2/ITPR2/GRK2/PDE4B/PTPRE/STAT5B/SOS1/GNAS/HNRNPD/PIK3R1/PRKCQ/RAP1B/CFLAR/DNM2/PRKACB/GNB1/ARID1B/MBD5/RAPGEF2/MAP3K5/STAT3/PTPRA/PDE3B/AKAP9/GSK3B/FMR1/PRKAR1A/SOCS1/SPIDR/LPIN2/IFIH1/PIK3CG/IFIT1/PHIP/GNG2/RELA/CTNNB1/PDGFD/RAB10/RAB8B/JAK3/MAX/DHX9/DENND4C/ROCK1/ADRB2/LYN/MYO5A/JAK2/APPL2/SMARCC1/EZR/PTPN1/ABCC1/DTNBP1/UBR1/GOLP…	96
GO:0031669	cellular response to nutrient levels	Non-expanders	0.0164426	-1.42814	0.0497641	-1.4207	0.0119649	-1.64397	0.00250249	-1.62293	0.0486254	-1.39353	0.0657143	-1.48939	0.675592	-1.04742	0.661713	-1.09635	0.106988	-1.24671	0.0702672	-1.40224	IFI16/NCOA1/MAPK1/GABARAPL1/MAP3K5/PIM1/EIF2AK2/UPP1/SLC38A2/STK24/SREBF2/USP33/TNRC6A/MAX/MAP1LC3B/BMPR2/EIF4G1/NFE2L2/AMBRA1/XPR1/SESN3/FOXO1/TNKS/GLUL/MAPK8/PRKAG2/ZC3H12A/ATG7/SH3GLB1/PRKAA1/MTMR3/AKR1C3/FOXO3	33
GO:0071407	cellular response to organic cyclic compound	Non-expanders	0.000482481	-1.48402	0.00731053	-1.42656	0.210918	-1.24724	0.0128681	-1.36133	0.00169362	-1.42144	0.112433	-1.31589	0.307363	-1.21772	0.234542	-1.30007	0.000387886	-1.5247	0.00528682	-1.45034	NR3C1/STAT1/RORA/PDE4D/RUNX1/ATP2B4/XRN1/NPC1/RAPGEF1/AKAP13/ARNTL/DDX58/MAPK1/ZFP36L1/ITPR2/PDE4B/ZBTB7A/GNAS/HNRNPD/RAP1B/CFLAR/DNM2/GNB1/RAPGEF2/PIM1/STAT3/DDX5/LBH/MBD2/AKAP9/GSK3B/SMYD3/SPIDR/ZFP36/IFIH1/PIK3CG/IFIT1/HNRNPU/GNG2/UBR5/ANXA1/CTNNB1/CDKN1B/SAFB/DHX9/NCOA3/JAK2/USP8/URI1/FOXP1/EZR/UBE3A/ARID1A/DTNBP1/DDX17/GOLPH3/BCL2L11/NFKB1/EP300/CALCOCO1/NCOR1/TGFB1/SAFB2/ROCK2/FOXO1/TAF1/SI…	84
GO:0071417	cellular response to organonitrogen compound	Non-expanders	0.000482481	-1.43463	0.0105574	-1.38976	0.116359	-1.29713	0.00818322	-1.36273	0.00309444	-1.38572	0.139675	-1.281	0.57393	-1.08734	0.463602	-1.16782	0.000387886	-1.37529	0.00386235	-1.45141	FYN/STAT1/PDE4D/ATP2B4/PTPN22/XRN1/RAPGEF1/MAPK1/ZFP36L1/UBR2/ITPR2/PDE4B/PTPRE/STAT5B/SOS1/GNAS/HNRNPD/PIK3R1/PRKCQ/RAP1B/CFLAR/DNM2/PRKACB/GNB1/ARID1B/MBD5/RAPGEF2/STAT3/PTPRA/PDE3B/AKAP9/GSK3B/PRKAR1A/SOCS1/SPIDR/LPIN2/PIK3CG/PHIP/GNG2/RELA/CTNNB1/PDGFD/RAB10/RAB8B/JAK3/MAX/DENND4C/ROCK1/ADRB2/LYN/MYO5A/JAK2/APPL2/SMARCC1/EZR/PTPN1/ABCC1/DTNBP1/UBR1/GOLPH3/BCL2L11/NFKB1/PTEN/NFE2L2/CASTOR2/PRN…	86
GO:1901653	cellular response to peptide	Non-expanders	0.00254125	-1.45481	0.0468067	-1.36232	0.055822	-1.42252	0.00943872	-1.42543	0.00778175	-1.42419	0.156571	-1.31343	0.547522	-1.11421	0.428156	-1.21261	0.00624437	-1.34998	0.0172986	-1.42777	FYN/STAT1/PTPN22/ZFP36L1/PTPRE/STAT5B/SOS1/PIK3R1/PRKCQ/RAP1B/CFLAR/PRKACB/ARID1B/MBD5/STAT3/PTPRA/PDE3B/GSK3B/PRKAR1A/SOCS1/LPIN2/PHIP/RELA/RAB10/RAB8B/JAK3/MAX/DENND4C/ROCK1/ADRB2/LYN/MYO5A/JAK2/APPL2/SMARCC1/PTPN1/ABCC1/BCL2L11/NFKB1/PTEN/NFE2L2/PRNP/CHMP5/ROCK2/SESN3/STAT5A/FOXO1/NCK1/OGT/GNAI2/GRB2/ZDHHC7/GKAP1/PTPN2/PRKAA1/SRSF5/FOXO3	57
GO:0071375	cellular response to peptide hormone stimulus	Non-expanders	0.00120314	-1.54073	0.0227679	-1.44245	0.0461425	-1.47376	0.00452019	-1.49569	0.00296805	-1.49783	0.107837	-1.38825	0.27084	-1.27844	0.287103	-1.31843	0.00290214	-1.40786	0.00555685	-1.53188	FYN/STAT1/ZFP36L1/PTPRE/STAT5B/SOS1/PIK3R1/PRKCQ/RAP1B/CFLAR/PRKACB/ARID1B/MBD5/STAT3/PTPRA/PDE3B/GSK3B/PRKAR1A/SOCS1/LPIN2/PHIP/RELA/RAB10/RAB8B/JAK3/MAX/DENND4C/ROCK1/LYN/MYO5A/JAK2/APPL2/SMARCC1/PTPN1/NFKB1/PTEN/NFE2L2/ROCK2/SESN3/STAT5A/FOXO1/NCK1/OGT/GNAI2/GRB2/ZDHHC7/GKAP1/PTPN2/PRKAA1/SRSF5/FOXO3	51
GO:0071356	cellular response to tumor necrosis factor	Non-expanders	0.0066753	-1.43044	0.0209684	-1.45603	0.000831796	-2.11047	0.00154452	-1.6696	0.0402421	-1.36306	0.180753	-1.31455	0.114926	-1.4023	0.462426	-1.21247	0.342394	-1.11931	0.59109	-1.03658	GBP2/STAT1/RORA/GBP1/MAPK1/ACTN4/ZFP36L1/TNFRSF1B/CD58/TNFAIP3/PSMB9/MAP3K5/PTK2B/GBP3/TANK/SPPL2A/BIRC3/HDAC4/ZFP36/OTULIN/PSME4/RELA/ZFAND6/TAX1BP1/DHX9/MAPK14/CASP1/JAK2/RIPK1/CYLD/CARD8/PSMA3/BIRC2/NFKB1/NFE2L2/PSMA5/RFFL/ERBIN/PSME2/TRAF1/TRAF3/CIB1/PRPF8/ZC3H12A/PTPN2/PSMB10/CARD16/FOXO3/CASP8	49
GO:0071357	cellular response to type I interferon	Non-expanders	0.000482481	-2.05835	0.00105908	-1.86542	0.000831796	-2.55817	0.00154452	-2.0029	0.000512853	-2.1878	0.182962	-1.40907	0.00168041	-2.41175	0.164909	-1.53667	0.000387886	-1.89948	0.00307717	-1.75879	OASL/GBP2/STAT1/IFI6/XAF1/MX1/IRF1/ADAR/IRF7/OAS2/MX2/SP100/HLA-B/HLA-F/NLRC5/IRF9/ISG15/IFIT3/IFITM1/OAS1/IRF2/IFIT2/STAT2/IFIT1/JAK1/PTPN1/OAS3/IFI35/RSAD2/IRF4/MYD88/IRF3/HLA-C/TBK1/HLA-E/PTPN2/ZBP1	37
GO:0098586	cellular response to virus	Non-expanders	0.000489463	-1.93762	0.0052916	-1.78059	0.000831796	-2.18722	0.00179856	-1.84424	0.000512853	-1.95102	0.0362488	-1.72526	0.00521637	-1.88324	0.148072	-1.60805	0.000387886	-1.78307	0.0795856	-1.52334	IFI6/ADAR/IRF7/DDX58/DDX60/USP15/ANKRD17/BIRC3/FMR1/IFIH1/MAPK14/GBF1/DDX3X/PUM1/BIRC2/PUM2/IRF3/ZC3H12A	18
GO:0007268	chemical synaptic transmission	Non-expanders	0.00120314	-1.4649	0.0468067	-1.34528	0.786296	-0.944819	0.744831	-0.989802	0.231245	-1.1859	0.376469	-1.16788	0.412329	-1.18658	0.621551	-1.10864	0.00319638	-1.35294	0.00242577	-1.52319	FYN/RNF19A/F2R/ITGB1/MBP/CX3CR1/MAPK1/GLS/SRGN/RAP1B/ARID1B/RAPGEF2/STAT3/PTPRA/PAFAH1B1/PTK2B/AKAP9/GSK3B/FMR1/BTBD9/SQSTM1/EXOC4/FCHSD2/PPP3CA/SPG11/CTNNB1/ADRB2/SYT11/MYO5A/JAK2/USP8/SIPA1L1/MECP2/DLG1/DTNBP1/PTEN/PRNP/KRAS/STXBP3/PLCL2/RNF216/GLUL/FBXL20/YWHAH/ADNP/NF1/NPTN/SSH1/GNAI2/USP14/RAB11A	51
GO:0006333	chromatin assembly or disassembly	Non-expanders	0.0158117	-1.46486	0.00912002	-1.59624	0.0864243	-1.49522	0.0385963	-1.45299	0.00523105	-1.56279	0.135565	-1.41867	0.157743	-1.41151	0.241111	-1.40499	0.00513626	-1.46094	0.00738181	-1.61541	SMCHD1/KAT6A/RESF1/BRD2/ATF7IP/ZNFX1/BAZ2A/MBD2/SMYD3/CHD3/FAM172A/ARID2/NASP/CTCF/SMARCC1/ARID1A/BAZ1B/TASOR/PARP10/SMARCA5/SHPRH/SET/HP1BP3/TLK2/ATRX/RSF1/SUPT16H	27
GO:0003682	chromatin binding	Non-expanders	0.000482481	-1.55399	0.00105908	-1.50329	0.00831621	-1.45371	0.00154452	-1.52656	0.000512853	-1.49007	0.00958014	-1.47807	0.0133939	-1.43405	0.0744915	-1.3884	0.000387886	-1.55601	0.0019923	-1.63097	STAT1/IKZF3/AUTS2/NFATC2/TOX/SKIL/NCOA1/ACTN4/BRD2/STAG1/RELB/STAG2/ASH1L/PHF21A/TOP2B/NFAT5/ANKRD17/STAT5B/CREBBP/HNRNPD/NCOA2/NIPBL/BCL6/ARID1B/RNF168/JMJD1C/MBD5/STAT3/KDM4C/BRD4/DDX5/GATAD2B/BCAS3/POLR2A/MBD2/HDAC4/FMR1/ATAD2B/USP3/PHC3/EOMES/HNRNPU/SMARCA2/RELA/CTNNB1/SBNO2/SMAD3/RNF169/BMI1/CTCF/SAFB/DHX9/CHD8/NUP98/URI1/L3MBTL3/SMARCC1/WAC/KDM5A/SUZ12/MECP2/MLLT3/PRDM1/ARID1A/KDM6A/TASOR/C…	106
GO:0097549	chromatin organization involved in negative regulation of transcription	Non-expanders	0.0233922	-1.51535	0.0098091	-1.69105	0.126955	-1.50231	0.00250249	-1.75053	0.0286897	-1.53616	0.0893719	-1.54704	0.12248	-1.52196	0.11761	-1.60524	0.0121192	-1.51457	0.0125632	-1.69091	SMCHD1/RESF1/UBR2/ATF7IP/ZNFX1/BAZ2A/MBD2/ATAD2B/FAM172A/RIF1/MSL3/BMI1/MECP2/TASOR/SMARCA5/SIN3A/MIER1	17
GO:0034401	chromatin organization involved in regulation of transcription	Non-expanders	0.0150364	-1.53251	0.00637667	-1.70482	0.108628	-1.50932	0.0021071	-1.72624	0.026278	-1.52251	0.0709561	-1.56779	0.123504	-1.50117	0.165712	-1.52452	0.00675131	-1.52132	0.00591149	-1.72156	SMCHD1/RESF1/UBR2/ATF7IP/ARID1B/ZNFX1/BAZ2A/MBD2/ATAD2B/FAM172A/RIF1/CTNNB1/MSL3/BMI1/MECP2/ARID1A/TASOR/SMARCA5/SIN3A/MIER1	20
GO:0098687	chromosomal region	Non-expanders	0.00504086	-1.38593	0.00105908	-1.64185	0.189578	-1.27977	0.00675412	-1.41586	0.000871098	-1.46466	0.124103	-1.32101	0.0126063	-1.52542	0.187696	-1.34776	0.00248267	-1.35198	0.00609101	-1.48064	PPP2R5C/SP100/KANSL1/SMCHD1/PPP2R5A/STAG1/BOD1L1/STAG2/SETX/CLASP1/IKZF1/KDM4C/PAFAH1B1/FMR1/RIF1/HNRNPU/PPP1R12A/PDS5B/DHX36/FBXW11/CTCF/NUP98/PDS5A/UVRAG/PURA/BAZ1B/TNKS2/ATR/NBN/SMC1A/XPO1/PPP1CB/SEPTIN7/ATRX/SIN3A/TNKS/CLIP1/WRNIP1/POLR2B/CDC73/KMT5B/RAD21/TINF2/WDR82/WAPL/TERF2	46
GO:0000775	chromosome, centromeric region	Non-expanders	0.0126821	-1.41802	0.00138791	-1.63975	0.250292	-1.29598	0.0224981	-1.43083	0.0315005	-1.40206	0.412722	-1.17655	0.0617298	-1.49505	0.33013	-1.3099	0.0141089	-1.36009	0.0141561	-1.51806	PPP2R5C/KANSL1/PPP2R5A/STAG1/BOD1L1/STAG2/CLASP1/IKZF1/KDM4C/PAFAH1B1/FMR1/HNRNPU/PPP1R12A/PDS5B/FBXW11/CTCF/NUP98/PDS5A/UVRAG/BAZ1B/SMC1A/XPO1/SEPTIN7/ATRX/SIN3A/CLIP1/KMT5B/RAD21/WAPL	29
GO:0003013	circulatory system process	Non-expanders	0.014944	-1.38453	0.0418812	-1.39163	0.652321	-1.0326	0.0649054	-1.32542	0.448037	-1.11539	0.506475	-1.11194	0.511885	-1.13931	0.627266	-1.1126	0.000743308	-1.45015	0.0429227	-1.38433	FYN/STAT1/PTPRJ/F2R/PDE4D/SGCD/ATP2B4/AKAP13/ITPR2/GRK2/PDE4B/SMAD7/STK39/AKAP9/HDAC4/PTPRM/PIK3CG/LNPEP/SMAD3/ROCK1/CXCR4/ADRB2/JAK2/BMPR2/IMMP2L/MECP2/ARHGAP35/HOXB2/DLG1/TGFB1/VEGFB/ROCK2/MEF2A/HEG1/GNAI2/ZC3H12A/STIM1/ITPR1	38
GO:0030866	cortical actin cytoskeleton organization	Non-expanders	0.0212867	-1.61228	0.0261395	-1.69635	0.3524	-1.32251	0.0396588	-1.64258	0.148125	-1.43636	0.069683	-1.67752	0.33015	-1.37714	0.699268	-1.08933	0.0131275	-1.62778	0.282475	-1.30922	PLEK/FMNL1/ROCK1/EZR/EPB41/DLG1/ROCK2/ARF6/NCKAP1L/TLN1/PDCD6IP	11
GO:0016569	covalent chromatin modification	Non-expanders	0.000482481	-1.6209	0.00105908	-1.6718	0.00328153	-1.51036	0.00154452	-1.55342	0.000512853	-1.55528	0.00398983	-1.7169	0.00242796	-1.57398	0.062887	-1.41543	0.000387886	-1.54196	0.0019923	-1.78711	AUTS2/KMT2A/SETD2/NAA50/KANSL1/NCOA1/KAT6A/RESF1/UBR2/KMT2C/ASH1L/USP15/TBL1X/BRD7/DTX3L/CREBBP/ATF7IP/NIPBL/ARID4B/BCL6/TRIP12/RNF168/JMJD1C/KDM7A/KDM4C/BRD4/KMT2E/BAZ2A/SETD5/MBD2/BAZ1A/SMYD3/HDAC4/CHD1/FMR1/KDM2B/USP3/USP7/BCOR/RIF1/UBR5/KDM2A/CTNNB1/MSL3/CTR9/BMI1/CTCF/NCOA3/JAK2/MSL2/PCGF5/WAC/KDM5A/SUZ12/JADE2/MECP2/HUWE1/BAZ1B/JMJD6/KDM6A/TASOR/PAXBP1/SUPT6H/SMAD4/EP300/SET/IRF4/PHF20L1/EL…	97
GO:0019935	cyclic-nucleotide-mediated signaling	Non-expanders	0.0172596	-1.54806	0.0142071	-1.65436	0.503816	-1.1674	0.343657	-1.24366	0.0857804	-1.44655	0.0930151	-1.53066	0.379754	-1.29737	0.487596	-1.25331	0.00358476	-1.59204	0.0250253	-1.58817	PDE4D/S1PR5/ATP2B4/AKAP13/ADGRG1/GNAS/S1PR1/GNB1/RAPGEF2/PTK2B/PDE3B/PRKAR1A/GNA13/GNG2/ADRB2/UBE2B/PDE7A/ADNP/GNAI2	19
GO:0036464	cytoplasmic ribonucleoprotein granule	Non-expanders	0.000482481	-1.57156	0.0157183	-1.47084	0.00719497	-1.619	0.0161998	-1.44622	0.000512853	-1.74951	0.165682	-1.32909	0.0391845	-1.51878	0.500449	-1.19612	0.000578841	-1.48308	0.0319105	-1.43127	SYNE1/XRN1/ARNTL/MBNL1/ZFP36L1/TUT4/PRRC2C/TNRC6B/IQGAP1/KPNB1/PAN3/FMR1/SOCS1/SQSTM1/ZFP36/USP3/HNRNPU/DHX36/APOBEC3G/CAPRIN1/UPF2/TNRC6A/DHX9/ROCK1/PCBP1/DDX6/DDX3X/PATL2/LARP4B/EIF4G1/RC3H1/VCP/ATXN2L/NUFIP2/PUM1/HELZ/PUM2/GIGYF2/DCP1B/G3BP1/ROCK2/TRIM21/TIA1/AGO2/TRIM5/CNOT1/ZC3H12A/HNRNPK/ATXN2/CASC3	50
GO:0010494	cytoplasmic stress granule	Non-expanders	0.00206787	-1.71407	0.0322854	-1.58874	0.00597961	-1.83845	0.0501665	-1.53086	0.000512853	-1.88929	0.118874	-1.50852	0.0412608	-1.68185	0.605666	-1.17355	0.00214683	-1.62275	0.104396	-1.4477	MBNL1/PRRC2C/KPNB1/FMR1/ZFP36/DHX36/CAPRIN1/ROCK1/DDX6/DDX3X/LARP4B/EIF4G1/RC3H1/VCP/ATXN2L/NUFIP2/PUM1/PUM2/GIGYF2/G3BP1/TIA1/HNRNPK/ATXN2/CASC3	24
GO:0051607	defense response to virus	Non-expanders	0.000482481	-1.92474	0.00105908	-1.84844	0.000831796	-2.33421	0.00154452	-1.80032	0.000512853	-1.95956	0.0732526	-1.43529	0.00168041	-2.2296	0.0113296	-1.71293	0.000387886	-1.78615	0.0019923	-1.81366	OASL/LYST/STAT1/IFI6/IFI16/MX1/TRIM22/IRF1/PRF1/ADAR/PARP9/IRF7/GBP1/OAS2/MX2/SETD2/PTPN22/IFI44L/DDX58/DDX60/NLRC5/USP15/IRF9/ISG15/DTX3L/ANKRD17/TNFAIP3/LILRB1/PLSCR1/IFIT3/IFITM1/OAS1/TRIM38/PTPRC/IRF2/EIF2AK2/IFIT2/GBP3/HERC5/BIRC3/ITCH/TRIM56/IFIH1/STAT2/IFIT1/RELA/DHX36/APOBEC3G/DHX9/BNIP3L/ZMYND11/OAS3/IFIT5/DDX17/TRIM44/PUM1/NCBP3/BIRC2/PUM2/RSAD2/G3BP1/FGL2/NT5C3A/RNF216/SIN3A/IRF3/TRAF3…	72
GO:0032451	demethylase activity	Non-expanders	0.00510135	-1.74059	0.0466809	-1.61208	0.392816	-1.27873	0.0477051	-1.60715	0.0486717	-1.58609	0.0732991	-1.64847	0.235654	-1.44591	0.692695	-1.09433	0.0450702	-1.50039	0.0410957	-1.62387	JMJD1C/KDM7A/KDM4C/KDM2B/KDM2A/KDM5A/JMJD6/KDM6A/KDM6B/KDM3A/JARID2	11
GO:0071103	DNA conformation change	Non-expanders	0.0463599	-1.29396	0.00940187	-1.47174	0.0391431	-1.47567	0.0204888	-1.39292	0.00848897	-1.41585	0.0942684	-1.37887	0.0623851	-1.44272	0.132978	-1.41348	0.00518574	-1.36013	0.0019923	-1.56054	SMCHD1/KAT6A/RESF1/BRD2/TOP2B/SETX/ATF7IP/NIPBL/ZNFX1/CHD2/BAZ2A/MBD2/SMYD3/CHD1/CHD3/FAM172A/ACIN1/PSME4/ANXA1/DHX36/NASP/CTCF/DHX9/CHD8/PURA/RAD23B/DDX3X/TASOR/CHD4/CHD6/PARP10/NBN/SMARCA5/SHPRH/ASCC3/CUL4A/SET/HP1BP3/G3BP1/ATRX/RSF1/WRNIP1/RECQL/WAPL/MCPH1	45
GO:0008094	DNA-dependent ATPase activity	Non-expanders	0.0492827	-1.41529	0.00355704	-1.6984	0.0527105	-1.58843	0.0261304	-1.52427	0.0546759	-1.44254	0.0147326	-1.72212	0.11642	-1.4883	0.504164	-1.23155	0.0241338	-1.43588	0.0019923	-1.79888	BPTF/TOP2B/SETX/CHD2/CHD1/CHD3/SMARCA2/RAD51B/ANXA1/DHX36/DHX9/CHD8/DDX3X/CHD4/CHD6/NBN/SMARCA5/ASCC3/PBRM1/G3BP1/ATRX/BTAF1/WRNIP1	23
GO:0031050	dsRNA processing	Non-expanders	0.00660225	-1.68579	0.0364989	-1.61587	0.343414	-1.30707	0.0506775	-1.57483	0.0217152	-1.6128	0.183664	-1.44914	0.502287	-1.20258	0.413256	-1.34228	0.00253904	-1.65873	0.0795856	-1.51944	ADAR/TUT4/STAT3/TUT7/DDX5/PPP3CA/SMAD3/RIPK1/PUM1/PUM2/NCOR1/TGFB1/MAP2K1/AGO2/ZC3H12A/SRRT	16
GO:0005769	early endosome	Non-expanders	0.00506415	-1.39264	0.00317187	-1.52116	0.623795	-1.04431	0.117422	-1.25498	0.0444401	-1.32723	0.0225746	-1.49023	0.11225	-1.37013	0.234818	-1.33232	0.0170813	-1.29551	0.00291107	-1.54732	RABGAP1L/F2R/SAMD9L/GGA2/RAPGEF1/HLA-B/RFTN1/MAPK1/HLA-F/PTP4A2/DTX3L/EPS15/PICALM/IGF2R/ITCH/ZFYVE28/LNPEP/ANXA1/DERL1/CXCR4/ADRB2/MYO5A/UVRAG/RAB21/USP8/APPL2/INPP4A/PTPN1/ECPAS/CYTIP/ATP11B/RPS6KC1/MAP2K1/TSG101/RABEP1/ARF6/HLA-C/ZFYVE16/HLA-E/VTI1B/RUBCN/RAB5B/HTT/RASGEF1B/RAB22A/DIAPH2/ANKFY1	47
GO:0010256	endomembrane system organization	Non-expanders	0.00981646	-1.32563	0.005905	-1.44022	0.153289	-1.27814	0.0418163	-1.29473	0.015114	-1.33216	0.135442	-1.29015	0.21956	-1.25738	0.0825878	-1.4156	0.00632257	-1.30001	0.00332683	-1.46475	LYST/F2R/SYNE1/MTSS1/MAPK1/SRGN/RAB27A/CLASP1/PLSCR1/DNM2/PTPRC/MIA3/VTI1A/PAFAH1B1/BCAS3/ARFGEF1/AKAP9/CSNK1D/SURF4/SQSTM1/CTDNEP1/ARHGEF7/MYH9/RAB10/AP3B1/VPS37B/CXCR4/SYT11/MYO5A/DYM/USP8/GBF1/GCC2/WHAMM/HUWE1/TMEM43/VPS4B/DTNBP1/GOLPH3/FASLG/RAB2A/TMED5/PTEN/PPP2R2A/CERT1/CHMP5/VMP1/PARP11/MAP2K1/TSG101/AGFG1/TOR1AIP1/GOLGB1/RAB5B/HTT/NUMA1/TMF1/RAB11A/SH3GLB1/VCPIP1/TRAM1/PLEKHF1/RAB22A/IST1…	65
GO:0016197	endosomal transport	Non-expanders	0.0160311	-1.37367	0.0487372	-1.38181	0.538462	-1.10096	0.30973	-1.18733	0.0804576	-1.31075	0.197494	-1.299	0.598435	-1.09027	0.263579	-1.33583	0.0310931	-1.30056	0.0382443	-1.40569	LYST/TRAPPC10/EPS15/ITSN2/PICALM/KIAA1109/VTI1A/TBC1D5/SQSTM1/CLTC/TMEM50A/RAB10/RAB6A/AP3B1/VPS37B/ERC1/GBF1/SPAG9/GCC2/VPS4B/DENND1A/VCP/CHMP5/TSG101/ARF6/ARL8B/ZFYVE16/VTI1B/NUMA1/RAB11A/UBAP1/ANKFY1	32
GO:0051656	establishment of organelle localization	Non-expanders	0.0140048	-1.30882	0.0187305	-1.3788	0.203283	-1.25598	0.0156546	-1.35269	0.174189	-1.19257	0.296004	-1.19751	0.222775	-1.25753	0.0502327	-1.46902	0.0262288	-1.25178	0.0177904	-1.38761	SYNE2/RASGRP1/HIF1A/MX1/ITGB1/MX2/ACTN4/TRAPPC10/MYO1F/RAB27A/MAP4/PCM1/CLASP1/DNM2/PICALM/PAFAH1B1/KPNB1/MYO6/CSNK1D/EXOC4/PIK3CG/HNRNPU/CD84/MYH9/SPG11/CTNNB1/CUL3/RAB6A/AP3B1/FBXW11/PIK3CD/LYN/SYT11/MYO5A/GBF1/EZR/VPS4B/PPP6R1/PPP6R3/DLG1/DTNBP1/XPO1/CHMP5/TRAPPC9/FYCO1/NSF/CEP120/UBE2B/SEC24B/CDK5RAP2/HTT/NUMA1/ACTR2/DYNC1H1/RAB11A/TANC2/PIBF1/KIF5C/MCPH1	59
GO:0051236	establishment of RNA localization	Non-expanders	0.00152119	-1.5222	0.025664	-1.44477	0.00963579	-1.59873	0.00283263	-1.54283	0.000512853	-1.68436	0.158179	-1.34092	0.00168041	-1.70758	0.370665	-1.27442	0.000578841	-1.50003	0.0345962	-1.43366	MX2/SETD2/RFTN1/SMG1/ZFP36L1/QKI/PABPN1/YTHDC1/FMR1/ZFP36/HNRNPU/UPF2/DHX9/NUP98/SRSF7/RANBP2/POM121C/PURA/RBM26/SLBP/ATR/SRSF9/SRSF4/SUPT6H/NCBP3/XPO1/PARP11/NUP153/SMG7/TNKS/AGFG1/POM121/SIDT1/IWS1/NUP214/ATXN2/CASC3/SFPQ/SRSF5/KIF5C/TERF2	41
GO:0051650	establishment of vesicle localization	Non-expanders	0.0257476	-1.37176	0.0068085	-1.5451	0.144721	-1.36298	0.0588486	-1.36762	0.323837	-1.17519	0.168218	-1.34047	0.229392	-1.31563	0.0113296	-1.67566	0.125789	-1.22181	0.0114846	-1.52613	RASGRP1/MX1/MX2/ACTN4/TRAPPC10/MYO1F/RAB27A/CLASP1/DNM2/PICALM/PAFAH1B1/MYO6/CSNK1D/EXOC4/SPG11/CTNNB1/CUL3/AP3B1/FBXW11/SYT11/MYO5A/GBF1/PPP6R1/PPP6R3/DTNBP1/TRAPPC9/FYCO1/NSF/SEC24B/HTT/DYNC1H1/RAB11A/TANC2/KIF5C	34
GO:0000086	G2/M transition of mitotic cell cycle	Non-expanders	0.0382192	-1.32032	0.0218773	-1.4369	0.0233843	-1.51069	0.0204888	-1.41381	0.0917333	-1.29074	0.31625	-1.21615	0.215828	-1.30877	0.234818	-1.35546	0.104962	-1.21906	0.123374	-1.29495	CCNH/PCM1/PSMB9/CLASP1/DNM2/USP47/PAFAH1B1/BRD4/AKAP9/CSNK1D/FBXL17/PPP1R12A/PSME4/RAD51B/FBXW11/CEP78/MECP2/VPS4B/PSMA3/NBN/TAOK3/PPP1CB/BACH1/PPP2R2A/PSMA5/CCNY/PSME2/SIN3A/GPR132/RAD21/CDK5RAP2/DYNC1H1/RAB11A/PSMB10/CEP192	35
GO:0016458	gene silencing	Non-expanders	0.000482481	-1.57052	0.00138791	-1.67209	0.00880208	-1.60914	0.00175816	-1.67511	0.000512853	-1.70645	0.00989408	-1.61196	0.0939234	-1.432	0.234818	-1.37013	0.000387886	-1.53787	0.0019923	-1.68806	ADAR/SMCHD1/CNOT6L/UBR2/TUT4/TNRC6B/STAT3/TUT7/DDX5/POLR2A/FMR1/ATAD2B/ZFP36/FAM172A/PPP3CA/RIF1/MSL3/SMAD3/TNRC6A/BMI1/DHX9/NUP98/RANBP2/POM121C/RIPK1/MECP2/EIF4G1/DDX17/PUM1/CELF1/HELZ/PUM2/NCOR1/TGFB1/GIGYF2/MAP2K1/NUP153/SIN3A/POM121/POLR2B/SRCAP/NEAT1/AGO2/NUP214/MARF1/CNOT1/ZC3H12A/KMT2B/MIER1/SRRT	50
GO:0035195	gene silencing by miRNA	Non-expanders	0.00573899	-1.54187	0.0172143	-1.54813	0.0384604	-1.57192	0.00318866	-1.61824	0.000512853	-1.68957	0.135442	-1.42431	0.188764	-1.39435	0.424312	-1.26771	0.00109746	-1.53507	0.00885021	-1.62085	ADAR/TUT4/TNRC6B/STAT3/TUT7/DDX5/POLR2A/FMR1/ZFP36/PPP3CA/SMAD3/TNRC6A/DHX9/NUP98/RANBP2/POM121C/RIPK1/EIF4G1/PUM1/PUM2/NCOR1/TGFB1/MAP2K1/NUP153/POM121/POLR2B/NEAT1/AGO2/NUP214/CNOT1/ZC3H12A/SRRT	32
GO:0031047	gene silencing by RNA	Non-expanders	0.00346888	-1.53962	0.0137509	-1.53585	0.0365916	-1.54836	0.00175816	-1.65228	0.000512853	-1.68238	0.0930151	-1.45179	0.148162	-1.40789	0.469179	-1.22675	0.00161863	-1.5086	0.00609101	-1.60332	ADAR/CNOT6L/TUT4/TNRC6B/STAT3/TUT7/DDX5/POLR2A/FMR1/ZFP36/FAM172A/PPP3CA/SMAD3/TNRC6A/DHX9/NUP98/RANBP2/POM121C/RIPK1/EIF4G1/DDX17/PUM1/CELF1/HELZ/PUM2/NCOR1/TGFB1/MAP2K1/NUP153/POM121/POLR2B/NEAT1/AGO2/NUP214/CNOT1/ZC3H12A/SRRT	37
GO:0007030	Golgi organization	Non-expanders	0.0498312	-1.37116	0.0029198	-1.66873	0.0707368	-1.50766	0.00956952	-1.55308	0.0956504	-1.35274	0.0455357	-1.55256	0.197302	-1.37967	0.164909	-1.47878	0.0806537	-1.29213	0.0123249	-1.57149	SYNE1/MAPK1/CLASP1/DNM2/VTI1A/BCAS3/ARFGEF1/AKAP9/CSNK1D/SURF4/ARHGEF7/DYM/GBF1/GCC2/HUWE1/GOLPH3/RAB2A/TMED5/VMP1/MAP2K1/GOLGB1/HTT/NUMA1/VCPIP1	24
GO:0048193	Golgi vesicle transport	Non-expanders	0.0251814	-1.28672	0.0145215	-1.40148	0.0697684	-1.35991	0.0054931	-1.42274	0.13623	-1.21832	0.00398983	-1.60678	0.311463	-1.21775	0.363142	-1.23609	0.0521867	-1.22292	0.0320403	-1.3558	GGA2/TRAPPC10/VPS13C/MACF1/EPS15/DNM2/MIA3/VTI1A/GOLGA4/COPB1/CSNK1D/SURF4/EXOC4/SPTAN1/EXOC2/CAPZA1/CUL3/TAPBP/RAB10/MON2/RAB6A/RAB8B/MYO5A/UVRAG/GBF1/GCC2/WHAMM/PPP6R1/PPP6R3/VCP/GOLPH3/ATP9B/TMED5/TRAPPC9/EXOC6B/VPS13A/NSF/RABEP1/YIPF5/CCDC91/SEC24B/COG5/GOLGB1/VTI1B/KLHL20/HTT/NUMA1/DYNC1H1/NRBP1/ANKFY1	50
GO:0051020	GTPase binding	Non-expanders	0.00243106	-1.36288	0.0098091	-1.37704	0.627791	-1.03676	0.123023	-1.20793	0.384132	-1.10619	0.0390237	-1.37827	0.633497	-1.05703	0.109164	-1.3669	0.00176786	-1.32436	0.00242577	-1.49237	RABGAP1L/RASGRP1/CDC42SE2/IQGAP2/GGA2/TBC1D2B/RAPGEF1/AKAP13/ARHGEF3/CYTH1/SYTL2/CCDC88C/SPATA13/FMNL1/TBC1D22A/SOS1/ITSN2/CDC42EP3/GNB1/PICALM/RAPGEF2/IQGAP1/SOS2/RALGDS/KPNB1/PREX1/GOLGA4/RASA1/ARFGEF1/HERC1/RANBP9/RASSF5/TBC1D5/VAV3/DOCK11/EXOC4/ARHGEF7/MYCBP2/MYO9B/LCP1/EXOC2/USP33/DENND4A/DENND4C/ROCK1/RAPGEF6/MYO5A/PKN2/RANBP2/ERC1/GBF1/DOCK8/WHAMM/PPP6R1/DENND1A/XPO1/ROCK2/AMBRA1/NSF/CIB1/…	73
GO:0004386	helicase activity	Non-expanders	0.00204662	-1.55699	0.00317187	-1.62932	0.0217819	-1.59536	0.00956952	-1.52778	0.0021739	-1.56325	0.0194268	-1.60156	0.00168041	-1.79444	0.368615	-1.29531	0.00430598	-1.46236	0.0019923	-1.67692	DDX58/DDX60/SETX/DDX60L/CHD2/DDX5/CHD1/CHD3/IFIH1/DDX24/SMARCA2/ANXA1/DHX36/DHX9/EIF4A2/CHD8/DDX6/DDX3X/CHD4/CHD6/DDX17/NBN/SMARCA5/SHPRH/ASCC3/HELZ/G3BP1/DHX15/ATRX/BTAF1/WRNIP1/SRCAP/SNRNP200/EP400/RECQL	35
GO:0002244	hematopoietic progenitor cell differentiation	Non-expanders	0.010347	-1.48664	0.0310733	-1.49031	0.00114946	-1.87491	0.00599337	-1.57745	0.0152387	-1.48791	0.14301	-1.40028	0.019494	-1.63319	0.301701	-1.35521	0.0918656	-1.28668	0.423352	-1.1366	PLEK/KMT2A/RUNX1/ADAR/TCF12/PRRC2C/SOS1/PSMB9/PTPRC/EIF2AK2/CHD2/ITCH/PSME4/HERC6/DHX36/N4BP2L2/SSBP3/MLLT3/PSMA3/ZBTB1/NFE2L2/TGFB1/PSMA5/PSME2/SIN3A/PSMB10	26
GO:0016573	histone acetylation	Non-expanders	0.00577666	-1.51071	0.013363	-1.53925	0.122838	-1.41509	0.0213821	-1.48797	0.0215981	-1.44828	0.0210911	-1.61233	0.201699	-1.36907	0.379673	-1.29384	0.00144416	-1.50632	0.00614786	-1.60528	AUTS2/KMT2A/NAA50/KANSL1/NCOA1/KAT6A/BRD7/CREBBP/SETD5/BAZ1A/MSL3/CTCF/NCOA3/MSL2/JADE2/MECP2/SMAD4/EP300/SET/IRF4/PHF20L1/PHF10/TAF1/SIN3A/RSF1/SRCAP/ZNF451/OGT/IWS1/EP400/YEATS2	31
GO:0042393	histone binding	Non-expanders	0.000482481	-1.6981	0.00105908	-1.87439	0.00185392	-1.75073	0.00175816	-1.60562	0.000512853	-1.67279	0.00398983	-1.83371	0.0038755	-1.66109	0.0113296	-1.6674	0.000387886	-1.61424	0.0019923	-1.90232	STAT1/KMT2A/PARP9/BPTF/KAT6A/RESF1/BRD2/KMT2C/USP15/TBL1X/BRD7/DTX3L/RNF168/DEK/KDM7A/CHD2/BRD4/KMT2E/BCAS3/BAZ2A/CHD1/FMR1/ATAD2B/USP3/PHC3/PHIP/PSME4/SMARCA2/MSL3/SBNO2/NASP/CHD8/JAK2/L3MBTL3/SMARCC1/KDM5A/SUZ12/UHRF2/MLLT3/ZMYND11/BAZ1B/SUPT6H/SMARCA5/SET/PBRM1/PHF10/TAF1/ATRX/TNKS/RSF1/SRCAP/YEATS2/MLLT10	53
GO:0032452	histone demethylase activity	Non-expanders	0.00506415	-1.76486	0.0162748	-1.75065	0.317002	-1.36168	0.117422	-1.50902	0.0473611	-1.61299	0.0787347	-1.65319	0.21932	-1.48736	0.674359	-1.12092	0.0412934	-1.53514	0.0204129	-1.71028	JMJD1C/KDM7A/KDM4C/KDM2B/KDM2A/KDM5A/JMJD6/KDM6A/KDM6B/KDM3A/JARID2	11
GO:0016577	histone demethylation	Non-expanders	0.00346888	-1.78652	0.0227241	-1.7148	0.257494	-1.41939	0.0982508	-1.53172	0.0310633	-1.64821	0.0776291	-1.65577	0.179135	-1.52854	0.675114	-1.11919	0.0335861	-1.55042	0.019863	-1.71145	JMJD1C/KDM7A/KDM4C/KDM2B/KDM2A/KDM5A/JMJD6/KDM6A/UBE2B/KDM6B/KDM3A/JARID2	12
GO:0051568	histone H3-K4 methylation	Non-expanders	0.0107802	-1.64023	0.0487372	-1.57878	0.214606	-1.43032	0.00613461	-1.75917	0.0395374	-1.55839	0.164353	-1.47535	0.154994	-1.51525	0.832123	-0.899772	0.00352862	-1.6374	0.00738181	-1.76714	AUTS2/KMT2A/KMT2C/ASH1L/KMT2E/BCOR/CTNNB1/CTR9/KDM6A/SMAD4/GFI1/OGT/KMT2B/WDR82	14
GO:0061647	histone H3-K9 modification	Non-expanders	0.00573899	-1.70701	0.00401155	-1.81671	0.122071	-1.55936	0.0865525	-1.51795	0.0164386	-1.67718	0.0699707	-1.64176	0.47044	-1.24388	0.311516	-1.44546	0.00939101	-1.6075	0.0225323	-1.67463	KMT2A/ASH1L/ARID4B/KDM4C/SETD5/RIF1/MECP2/SMAD4/ATRX/ZNF451/KDM3A/JARID2	12
GO:0070076	histone lysine demethylation	Non-expanders	0.00506415	-1.76357	0.0314176	-1.68317	0.302485	-1.37474	0.0646576	-1.59103	0.047541	-1.61271	0.0888259	-1.63285	0.23107	-1.46662	0.740104	-1.04683	0.0408428	-1.5366	0.01518	-1.74207	JMJD1C/KDM7A/KDM4C/KDM2B/KDM2A/KDM5A/KDM6A/UBE2B/KDM6B/KDM3A/JARID2	11
GO:0034968	histone lysine methylation	Non-expanders	0.000482481	-1.74349	0.00105908	-1.74635	0.0249893	-1.65464	0.0021071	-1.73828	0.00169362	-1.62984	0.00958014	-1.79148	0.0519395	-1.5973	0.392814	-1.31065	0.000387886	-1.63338	0.0019923	-1.79441	AUTS2/KMT2A/SETD2/KMT2C/ASH1L/ARID4B/KDM4C/BRD4/KMT2E/SETD5/SMYD3/BCOR/RIF1/CTNNB1/CTR9/SUZ12/MECP2/KDM6A/SUPT6H/SMAD4/GFI1/ATRX/KMT5B/NSD1/OGT/IWS1/KDM3A/JARID2/KMT2B/WDR82	30
GO:0016571	histone methylation	Non-expanders	0.000978621	-1.66541	0.00247655	-1.68385	0.0299379	-1.60125	0.00349897	-1.61032	0.00480866	-1.57496	0.0360758	-1.58123	0.0519395	-1.56518	0.469179	-1.23772	0.00109746	-1.53825	0.00199715	-1.80365	AUTS2/KMT2A/SETD2/KMT2C/ASH1L/CREBBP/ARID4B/KDM4C/BRD4/KMT2E/SETD5/SMYD3/BCOR/RIF1/CTNNB1/CTR9/CTCF/SUZ12/MECP2/KDM6A/PAXBP1/SUPT6H/SMAD4/GFI1/ATRX/KMT5B/NSD1/OGT/IWS1/KDM3A/JARID2/KMT2B/WDR82	33
GO:0016570	histone modification	Non-expanders	0.000482481	-1.60342	0.00105908	-1.66827	0.00306777	-1.51895	0.00154452	-1.53737	0.000512853	-1.52285	0.00398983	-1.70509	0.0038755	-1.5606	0.0718566	-1.4096	0.000387886	-1.51673	0.0019923	-1.76149	AUTS2/KMT2A/SETD2/NAA50/KANSL1/NCOA1/KAT6A/UBR2/KMT2C/ASH1L/USP15/TBL1X/BRD7/DTX3L/CREBBP/NIPBL/ARID4B/BCL6/TRIP12/RNF168/JMJD1C/KDM7A/KDM4C/BRD4/KMT2E/BAZ2A/SETD5/BAZ1A/SMYD3/HDAC4/FMR1/KDM2B/USP3/USP7/BCOR/RIF1/UBR5/KDM2A/CTNNB1/MSL3/CTR9/BMI1/CTCF/NCOA3/JAK2/MSL2/PCGF5/WAC/KDM5A/SUZ12/JADE2/MECP2/HUWE1/BAZ1B/JMJD6/KDM6A/PAXBP1/SUPT6H/SMAD4/EP300/SET/IRF4/PHF20L1/ELK4/PHF10/GFI1/USP36/UBE2B/TAF…	92
GO:0016574	histone ubiquitination	Non-expanders	0.0158239	-1.60644	0.00932269	-1.72376	0.035713	-1.71783	0.042296	-1.59358	0.047541	-1.55038	0.0442825	-1.68928	0.0509468	-1.6853	0.111043	-1.66844	0.0194694	-1.53695	0.0105741	-1.74966	UBR2/DTX3L/TRIP12/RNF168/KDM2B/BCOR/UBR5/CTR9/BMI1/PCGF5/WAC/SUZ12/HUWE1/UBE2B/CDC73/UBE2E1	16
GO:0018024	histone-lysine N-methyltransferase activity	Non-expanders	0.0101908	-1.66811	0.0148721	-1.71246	0.211828	-1.44618	0.012596	-1.7304	0.2512	-1.32863	0.00971019	-1.88755	0.195082	-1.486	0.375356	-1.38436	0.046014	-1.47945	0.0289151	-1.64922	KMT2A/SETD2/KMT2C/ASH1L/SETD5/SMYD3/SUZ12/KMT5B/NSD1/KMT2B/WDR82	11
GO:0051427	hormone receptor binding	Non-expanders	0.00152119	-1.60689	0.00580327	-1.60958	0.0279678	-1.60277	0.00250249	-1.66434	0.000512853	-1.66081	0.185731	-1.3563	0.0738322	-1.50953	0.699607	-1.06492	0.000387886	-1.65944	0.00386235	-1.67536	FYN/OASL/STAT1/HIF1A/NCOA1/ACTN4/ZBTB7A/STAT5B/GNAS/NCOA2/ARID5A/TRIP12/TACC1/JMJD1C/STAT3/KDM4C/DDX5/BCAS3/BAZ2A/JAK1/CTNNB1/SMAD3/NCOA3/JAK2/THRAP3/FOXP1/ARID1A/EP300/NCOR1/MED13/STRN/NCOA6/TAF1/YWHAH/NSD1/CNOT1/TMF1/KDM3A/TRERF1/MED14	40
GO:0098657	import into cell	Non-expanders	0.0494477	-1.41188	0.00678242	-1.62981	0.194416	-1.40505	0.123023	-1.37995	0.336931	-1.21361	0.201639	-1.37113	0.0816833	-1.5312	0.522807	-1.20902	0.0691867	-1.34073	0.139713	-1.3522	FYN/MX1/ITGB1/ATP2B4/MX2/EPS15/DNM2/SLC7A5/WNK1/ACSL5/DLG1/PRNP/AP2B1/TSG101/IL10RA/GLUL/SLC3A2/SLC38A1/SLC6A6/SLC2A3	20
GO:0006954	inflammatory response	Non-expanders	0.000746983	-1.4059	0.0431064	-1.31025	0.00558958	-1.52622	0.0783504	-1.24671	0.0419645	-1.27583	0.430086	-1.12508	0.109572	-1.33103	0.673558	-1.06657	0.00540985	-1.30409	0.122641	-1.2358	AOAH/GBP5/METRNL/RORA/RASGRP1/F2R/IFI16/HIF1A/PDCD4/AKNA/RELB/KLRG1/ASH1L/TNFRSF1B/STAT5B/TNFAIP3/PRKCQ/PLSCR1/BCL6/CST7/PTPRC/STAT3/STK39/BRD4/CD6/PARP4/BIRC3/HDAC4/CD81/ITCH/OTULIN/PIK3CG/RELA/ANXA1/SBNO2/STARD7/SMAD3/PROK2/AP3B1/PIK3CD/DHX9/MAPK14/CASP1/CXCR4/LYN/SYT11/JAK2/MAPKAPK2/TNIP1/PJA2/APOL2/APPL2/FOXP1/RICTOR/RIPK1/ITGAL/ABCC1/CYLD/ABCF1/APOL3/ADAM8/BIRC2/NFKB1/NFE2L2/TGFB1/TSPAN2/REL…	81
GO:0032608	interferon-beta production	Non-expanders	0.000753562	-1.87024	0.0186938	-1.69164	0.000831796	-2.0863	0.0127998	-1.70115	0.00286773	-1.79138	0.141965	-1.52302	0.0157058	-1.8265	0.0817885	-1.7227	0.0086979	-1.59956	0.0426904	-1.5998	ZBTB20/IRF1/IRF7/DDX58/RELB/LILRB1/TRIM38/TRIM56/IFIH1/DHX9/YY1/DDX3X/REL/RNF216/IRF3/TRAF3/PPM1B/TBK1	18
GO:0060333	interferon-gamma-mediated signaling pathway	Non-expanders	0.000746983	-1.77502	0.0134521	-1.65658	0.000831796	-2.55769	0.00154452	-2.10124	0.000512853	-1.82846	0.144927	-1.45475	0.00242796	-1.92365	0.463344	-1.27553	0.0166191	-1.48106	0.161707	-1.37028	OASL/GBP2/STAT1/TRIM22/IRF1/PARP14/PARP9/IRF7/GBP1/OAS2/SP100/HLA-B/HLA-F/NLRC5/IRF9/OAS1/TRIM38/IRF2/SOCS1/HLA-DPB1/JAK1/JAK2/PIAS1/HLA-DPA1/OAS3/IRF4/TRIM21/IRF3/HLA-C/HLA-E/TRIM5/PTPN2/MT2A	33
GO:0018393	internal peptidyl-lysine acetylation	Non-expanders	0.00634231	-1.49503	0.0146033	-1.53062	0.130523	-1.40278	0.0191761	-1.49093	0.0212346	-1.44464	0.020722	-1.60015	0.21471	-1.356	0.358238	-1.30792	0.00190469	-1.49101	0.0137065	-1.55404	AUTS2/KMT2A/NAA50/KANSL1/NCOA1/KAT6A/BRD7/CREBBP/SETD5/BAZ1A/MSL3/CTCF/NCOA3/MSL2/JADE2/MECP2/SMAD4/EP300/SET/IRF4/PHF20L1/PHF10/TAF1/SIN3A/RSF1/SRCAP/ZNF451/OGT/IWS1/EP400/YEATS2	31
GO:0006475	internal protein amino acid acetylation	Non-expanders	0.007657	-1.48608	0.0157855	-1.52658	0.136524	-1.39478	0.0206638	-1.48381	0.0229549	-1.43621	0.0208443	-1.59273	0.21471	-1.35463	0.358812	-1.30516	0.0025913	-1.47568	0.0157803	-1.54538	AUTS2/KMT2A/NAA50/KANSL1/NCOA1/KAT6A/BRD7/CREBBP/SETD5/BAZ1A/MSL3/CTCF/NCOA3/MSL2/JADE2/MECP2/SMAD4/EP300/SET/IRF4/PHF20L1/PHF10/TAF1/SIN3A/RSF1/SRCAP/ZNF451/OGT/IWS1/EP400/YEATS2	31
GO:0030522	intracellular receptor signaling pathway	Non-expanders	0.000746983	-1.57815	0.0146201	-1.47242	0.0195043	-1.55885	0.0473988	-1.36816	0.000512853	-1.63104	0.164627	-1.32781	0.160221	-1.35583	0.169345	-1.40674	0.000387886	-1.59283	0.0137951	-1.48531	NR3C1/RORA/RUNX1/IRF7/PTPN22/NCOA1/ARNTL/DDX58/ACTN4/DDX60/USP15/ZBTB7A/CREM/ANKRD17/TNFAIP3/PIM1/STAT3/DDX5/LBH/BIRC3/ITCH/OTULIN/IFIH1/FAM120B/RELA/UBR5/SAFB/TAB2/JAK2/FOXP1/UBE3A/ARID1A/CYLD/DDX17/PUM1/BIRC2/PUM2/EP300/CALCOCO1/NCOR1/SAFB2/ERBIN/IRF3/YWHAH/ASXL2/CNOT1/TMF1/KDM3A/TRERF1/AKR1C3/CASP8	51
GO:0007254	JNK cascade	Non-expanders	0.00892971	-1.47519	0.00138791	-1.70412	0.317799	-1.25941	0.0462713	-1.40482	0.107254	-1.32816	0.0309785	-1.55132	0.208738	-1.36145	0.123325	-1.47472	0.0336304	-1.3445	0.00600626	-1.58702	ZEB2/RASGRP1/PDCD4/TNIK/PTPN22/RAPGEF1/MAP3K2/MAP3K5/PAFAH1B1/PTK2B/DNAJA1/MAP4K5/ITCH/ERN1/RB1CC1/TAB2/GADD45B/PJA2/SPAG9/RIPK1/PTPN1/ZMYND11/CYLD/MDFIC/DTNBP1/TAOK3/ULK4/NCOR1/TRAF1/MAPK8/TRAF3/RAP2A/HIPK3/MAP4K4/MAP2K4/DUSP10	36
GO:0001909	leukocyte mediated cytotoxicity	Non-expanders	0.0191152	-1.5365	0.0381536	-1.55927	0.540273	-1.13668	0.774454	-0.951027	0.540914	-1.11018	0.713523	-0.986375	0.00927146	-1.77652	0.368363	-1.35658	0.00788402	-1.53315	0.0858445	-1.46302	LYST/RASGRP1/GZMB/PRF1/CADM1/LAG3/HLA-B/HLA-F/RAB27A/STAT5B/SLAMF6/LILRB1/SLAMF7/PTPRC/SERPINB9/KIR3DL1/HLA-E/NCR1	18
GO:0002449	lymphocyte mediated immunity	Non-expanders	0.00340002	-1.48659	0.00138791	-1.63879	0.0648923	-1.47679	0.278399	-1.21389	0.395839	-1.14314	0.147626	-1.35902	0.0100247	-1.60965	0.243499	-1.36169	0.00481372	-1.41659	0.0329922	-1.43032	LYST/KLRD1/RASGRP1/BCL3/GZMB/BTN3A2/PRF1/CADM1/IRF7/LAG3/HLA-B/BTN3A3/TBX21/RFTN1/HLA-F/RAB27A/TNFRSF1B/STAT5B/SLAMF6/SLA2/LILRB1/BCL6/SMAD7/SLAMF7/RNF168/PTPRC/CD46/CD81/RIF1/SERPINB9/STARD7/IGLV2-14/INPP5D/KIR3DL1/DLG1/ZBTB1/NBN/SUPT6H/CD8A/RSAD2/TGFB1/FGL2/KMT5B/HLA-E/SASH3/NCR1	46
GO:0070577	lysine-acetylated histone binding	Non-expanders	0.00424602	-1.80108	0.00522342	-1.86211	0.0532208	-1.72991	0.0624448	-1.61133	0.0595152	-1.5977	0.121311	-1.59375	0.221293	-1.49501	0.0266814	-1.8822	0.00385002	-1.74905	0.0112824	-1.79194	KMT2A/BRD2/BRD7/BRD4/BAZ2A/ATAD2B/PHIP/PSME4/MLLT3/PBRM1/TAF1	11
GO:0043414	macromolecule methylation	Non-expanders	0.0158239	-1.3475	0.0442529	-1.36105	0.252873	-1.24574	0.0148674	-1.39811	0.0342659	-1.33027	0.188173	-1.27572	0.272627	-1.25447	0.815517	-0.960259	0.0189682	-1.29852	0.00473637	-1.50906	AUTS2/KMT2A/SETD2/KMT2C/ASH1L/CREBBP/GNAS/ATF7IP/ARID4B/GSPT1/KDM4C/BRD4/KMT2E/BAZ2A/SETD5/MBD2/SMYD3/BCOR/RIF1/CTNNB1/CTR9/RAB6A/CTCF/FBXO11/SUZ12/PCMTD1/MECP2/KDM6A/PAXBP1/SUPT6H/SMAD4/GFI1/ATRX/ZC3H13/KMT5B/NSD1/OGT/IWS1/KDM3A/SNRPB/CAMKMT/JARID2/KMT2B/WDR82	44
GO:0098727	maintenance of cell number	Non-expanders	0.00167512	-1.62705	0.00845627	-1.61013	0.203283	-1.36966	0.0449348	-1.45687	0.00554074	-1.57355	0.153012	-1.39995	0.0246048	-1.63871	0.122016	-1.51905	0.00494792	-1.48153	0.0372852	-1.49639	TUT4/PCM1/NIPBL/STAT3/KDM4C/LBH/POLR2A/KDM2B/EOMES/RIF1/CTNNB1/CTR9/NCOA3/SS18/FOXP1/DDX6/ZHX2/ARID1A/SMC1A/SMAD4/CUL4A/FOXO1/POLR2B/CDC73/ZC3H13/BCL9L/CNOT1/KDM3A/MED14/SRRT/FOXO3/MCPH1	32
GO:0007613	memory	Non-expanders	0.025449	-1.54855	0.0415285	-1.58888	0.611323	-1.07299	0.832428	-0.888992	0.0828664	-1.4811	0.599219	-1.07569	0.717413	-1.01758	0.561837	-1.21273	0.0757074	-1.40965	0.0161946	-1.69641	ATXN1/CX3CR1/BTBD9/SYT11/PJA2/MECP2/ITGA5/PTEN/PRNP/ADNP/KMT2B	11
GO:0035064	methylated histone binding	Non-expanders	0.021349	-1.54563	0.044398	-1.56232	0.190232	-1.44002	0.262206	-1.31158	0.0493043	-1.51441	0.0688566	-1.6044	0.0803855	-1.59273	0.27538	-1.45072	0.0406586	-1.44028	0.0265418	-1.6214	BPTF/KDM7A/KMT2E/CHD1/FMR1/MSL3/CHD8/KDM5A/SUZ12/ZMYND11/TAF1/ATRX	12
GO:0032259	methylation	Non-expanders	0.0367515	-1.28794	0.044885	-1.34709	0.272472	-1.22435	0.0124262	-1.38786	0.0566729	-1.28283	0.245454	-1.2282	0.310502	-1.22701	0.773681	-1.00307	0.0336384	-1.25931	0.009867	-1.44802	AUTS2/KMT2A/SETD2/KMT2C/ASH1L/CREBBP/GNAS/ATF7IP/ARID4B/GSPT1/KDM4C/BRD4/KMT2E/BAZ2A/SETD5/MBD2/MAT2B/SMYD3/BCOR/RIF1/CTNNB1/CTR9/RAB6A/CTCF/FBXO11/SUZ12/PCMTD1/MECP2/PRDM1/KDM6A/PAXBP1/SUPT6H/SMAD4/GFI1/PRDM2/ATRX/ZC3H13/KMT5B/NSD1/OGT/IWS1/KDM3A/SNRPB/CAMKMT/JARID2/KMT2B/WDR82	47
GO:0140034	methylation-dependent protein binding	Non-expanders	0.021349	-1.54563	0.044398	-1.56232	0.190232	-1.44002	0.262206	-1.31158	0.0493043	-1.51441	0.0688566	-1.6044	0.0803855	-1.59273	0.27538	-1.45072	0.0406586	-1.44028	0.0265418	-1.6214	BPTF/KDM7A/KMT2E/CHD1/FMR1/MSL3/CHD8/KDM5A/SUZ12/ZMYND11/TAF1/ATRX	12
GO:0000226	microtubule cytoskeleton organization	Non-expanders	0.00593357	-1.32246	0.0314152	-1.32488	0.541269	-1.07993	0.270576	-1.14899	0.0498683	-1.25734	0.182962	-1.23631	0.239447	-1.22864	0.396354	-1.19888	0.000387886	-1.3613	0.00670796	-1.4026	SYNE2/RNF19A/EML4/ITGB1/CCSER2/SETD2/STAG1/CCDC88C/STAG2/MAP4/PCM1/CEP350/NEK7/CLASP1/SIK3/SENP6/TACC1/DYRK1A/PAFAH1B1/KPNB1/BCAS3/MARK3/RANBP9/SON/AKAP9/GSK3B/CSNK1D/CHD3/CLTC/HNRNPU/PPP1R12A/MYH9/CTNNB1/USP33/FBXW11/CDKN1B/SLK/ROCK1/UVRAG/TBCD/SS18/EZR/GCC2/MECP2/CYLD/VPS4B/MAP7D1/DLG1/VCP/SMC1A/XPO1/RNF4/ULK4/NCOR1/CHMP5/ROCK2/CEP120/UBE2B/ATRX/TNKS/CLIP1/CLIP4/CIB1/CDK5RAP2/HTT/NUMA1/DYNC1H1/…	73
GO:0007064	mitotic sister chromatid cohesion	Non-expanders	0.0403134	-1.59483	0.0381536	-1.6667	0.332957	-1.35599	0.0342844	-1.67507	0.143157	-1.47188	0.254761	-1.41941	0.160221	-1.56679	0.124601	-1.6776	0.0321886	-1.58104	0.0214279	-1.7165	NAA50/NIPBL/PDS5B/PDS5A/SMC1A/ATRX/TNKS/SLF2/RAD21/POGZ	10
GO:0140030	modification-dependent protein binding	Non-expanders	0.00133902	-1.58619	0.00247655	-1.62983	0.0197088	-1.60464	0.0233153	-1.45957	0.000871098	-1.60009	0.0390237	-1.54186	0.0326789	-1.57699	0.12304	-1.49055	0.00635438	-1.42738	0.00249006	-1.68588	KMT2A/BPTF/BRD2/USP15/BRD7/TNFAIP3/BABAM2/EPS15/RNF168/KDM7A/BRD4/KMT2E/BAZ2A/CHD1/FMR1/SQSTM1/ATAD2B/PHIP/PSME4/ZFAND6/MSL3/RNF169/CHD8/LYN/TAB2/RAD23B/TNIP1/KDM5A/SUZ12/MLLT3/ZMYND11/PARP10/ZBTB1/VCP/PBRM1/TAF1/ATRX/PRPF8/YEATS2	39
GO:0006397	mRNA processing	Non-expanders	0.000482481	-1.52446	0.0317122	-1.29311	0.205024	-1.20707	0.0241459	-1.28141	0.000512853	-1.70603	0.0426743	-1.34568	0.00168041	-1.6395	0.162959	-1.29943	0.000387886	-1.46929	0.0270025	-1.30825	ADAR/SRRM2/SCAF11/CCNH/CNOT6L/MBNL1/ZFP36L1/CDK13/TUT4/ZBTB7A/QKI/HNRNPD/SETX/SRPK2/SPEN/DYRK1A/TUT7/PABPN1/DDX5/YTHDC1/PAN3/POLR2A/SON/FMR1/FAM172A/ACIN1/HNRNPU/RBM6/ERN1/DHX36/CTR9/HNRNPF/PRPF4B/SAFB/DHX9/TSEN54/NUP98/HNRNPH3/SRSF7/THRAP3/PTBP3/PCBP1/MBNL2/RBM26/SLBP/CDK12/JMJD6/LUC7L2/SRSF9/SRSF4/DDX17/SUPT6H/NCBP3/PRPF38B/CELF1/HNRNPLL/SCAF8/RBM39/RSRC1/SAFB2/PRPF40A/DHX15/CWF19L2/RPRD2/TIA1/…	83
GO:0051028	mRNA transport	Non-expanders	0.000978621	-1.59837	0.0326103	-1.46863	0.00692903	-1.68004	0.0128231	-1.50415	0.000512853	-1.70374	0.195449	-1.33872	0.00591693	-1.69834	0.272593	-1.36722	0.000743308	-1.5362	0.0586441	-1.43207	MX2/SETD2/SMG1/ZFP36L1/QKI/PABPN1/YTHDC1/FMR1/ZFP36/UPF2/DHX9/NUP98/SRSF7/RANBP2/POM121C/SLBP/SRSF9/SRSF4/SUPT6H/NCBP3/XPO1/PARP11/NUP153/SMG7/TNKS/AGFG1/POM121/IWS1/NUP214/CASC3/SRSF5/KIF5C	32
GO:0016410	N-acyltransferase activity	Non-expanders	0.0133011	-1.54107	0.0493762	-1.51186	0.181027	-1.41833	0.0406343	-1.50443	0.0771097	-1.42612	0.0623659	-1.57239	0.344188	-1.30409	0.389658	-1.3247	0.01246	-1.48219	0.0652622	-1.48031	PLAAT4/NAA50/KANSL1/NCOA1/KAT6A/CREBBP/MSL3/HGSNAT/NCOA3/PLAAT3/EP300/TAF1/CERS2/SRCAP/OGT/ESCO1	16
GO:0003950	NAD+ ADP-ribosyltransferase activity	Non-expanders	0.00148368	-1.86747	0.0389733	-1.66605	0.0116046	-1.90735	0.0681962	-1.60312	0.0393498	-1.65128	0.284133	-1.39651	0.385804	-1.34352	0.287683	-1.51404	0.00502712	-1.73659	0.0236638	-1.72027	PARP14/PARP9/PARP8/PARP12/PARP4/TNKS2/PARP10/PARP11/TNKS	9
GO:0042267	natural killer cell mediated cytotoxicity	Non-expanders	0.0140048	-1.61914	0.0188871	-1.67269	0.264562	-1.39121	0.604209	-1.09594	0.391548	-1.22521	0.625921	-1.059	0.00999107	-1.86867	0.185353	-1.57341	0.00318441	-1.65689	0.0370752	-1.61212	LYST/RASGRP1/GZMB/CADM1/LAG3/HLA-B/HLA-F/RAB27A/STAT5B/SLAMF6/LILRB1/SLAMF7/SERPINB9/KIR3DL1	14
GO:0002228	natural killer cell mediated immunity	Non-expanders	0.00811661	-1.65543	0.00746757	-1.74576	0.320733	-1.33553	0.654297	-1.05742	0.384132	-1.22601	0.286513	-1.35799	0.0132606	-1.82211	0.10479	-1.67071	0.00193807	-1.66801	0.0172325	-1.68555	LYST/KLRD1/RASGRP1/GZMB/CADM1/LAG3/HLA-B/HLA-F/RAB27A/STAT5B/SLAMF6/LILRB1/SLAMF7/SERPINB9/KIR3DL1	15
GO:0009895	negative regulation of catabolic process	Non-expanders	0.0154296	-1.3581	0.0329851	-1.3876	0.248079	-1.25336	0.132851	-1.26128	0.00144151	-1.51953	0.102616	-1.36645	0.213188	-1.30777	0.692695	-1.0622	0.000743308	-1.42263	0.00945575	-1.47898	FYN/N4BP1/ATP2B4/PTPN22/NPC1/SMG1/MCL1/HNRNPD/STAT3/HERC1/PDE3B/HDAC4/FMR1/USP25/ZFP36/USP7/PIK3CG/HNRNPU/EIF4G2/RELA/MYCBP2/DHX36/SMAD3/DHX9/MAPK14/ROCK1/TAB2/MAPKAPK2/THRAP3/SMARCC1/WAC/RNF5/EIF4G1/NCOR1/FOXK2/TLK2/USP36/TAF1/IL10RA/MYD88/OGT/RUBCN/USP14/ZDHHC7/ATG7/PRKAA1	46
GO:0045596	negative regulation of cell differentiation	Non-expanders	0.000482481	-1.46592	0.00138791	-1.49602	0.00114946	-1.6539	0.0386615	-1.29864	0.000512853	-1.46013	0.0372317	-1.40529	0.246784	-1.23944	0.577775	-1.11842	0.000578841	-1.3763	0.00505955	-1.43908	STAT1/RORA/NFATC2/IRF1/ITGB1/RUNX1/PDCD4/GBP1/SKIL/LAG3/ARNTL/TBX21/MAPK1/ACTN4/ZFP36L1/KLF13/ADGRG1/CDK13/PCM1/ANKRD17/STAT5B/PIK3R1/LILRB1/BCL6/CFLAR/SMAD7/RAPGEF2/RUNX3/STAT3/PAFAH1B1/PTK2B/LBH/GSK3B/HDAC4/SOCS1/FBXW7/ZFP36/PPP3CA/HNRNPU/ANXA1/CTNNB1/CTR9/SMAD3/INPP5D/JAK3/LYN/YY1/N4BP2L2/APPL2/SUZ12/DDX6/ZHX2/MECP2/UBE3A/CDK12/GPR137B/RC3H1/SMAD4/CUL4A/NBR1/PTEN/NFE2L2/TGFB1/KRAS/GFI1/FGL2/FO…	82
GO:0031348	negative regulation of defense response	Non-expanders	0.00449414	-1.54204	0.0122688	-1.54739	0.0230903	-1.63642	0.446436	-1.14871	0.113907	-1.32779	0.159879	-1.37563	0.00993017	-1.6833	0.494461	-1.21695	0.0142403	-1.41129	0.0372852	-1.46617	AOAH/METRNL/RORA/IFI16/PARP14/ADAR/PDCD4/HLA-B/HLA-F/NLRC5/ASH1L/TNFRSF1B/TNFAIP3/LILRB1/A2M/TRIM38/CST7/PTPRC/ITCH/OTULIN/SERPINB9/SMAD3/SYT11/APPL2/NFKB1/TRAFD1/FGL2/PPM1B/HLA-E/ZC3H12A/PTPN2/ETS1/DUSP10	33
GO:0045814	negative regulation of gene expression, epigenetic	Non-expanders	0.0376687	-1.50728	0.0442928	-1.58268	0.0471007	-1.66487	0.094407	-1.4713	0.0125574	-1.63348	0.10555	-1.54541	0.190106	-1.47515	0.287683	-1.45203	0.0137983	-1.54204	0.0294632	-1.62363	SMCHD1/UBR2/ATAD2B/RIF1/AEBP2/MSL3/BMI1/SUZ12/MECP2/CREBZF/TASOR/SIN3A/JARID2/MIER1	14
GO:1903707	negative regulation of hemopoiesis	Non-expanders	0.000482481	-1.7444	0.00105908	-1.74582	0.00114946	-1.98063	0.00283263	-1.69407	0.00510923	-1.60981	0.231565	-1.35233	0.149776	-1.44877	0.567036	-1.18138	0.00592506	-1.51098	0.00200506	-1.76982	IRF1/RUNX1/LAG3/TBX21/ZFP36L1/KLF13/STAT5B/PIK3R1/LILRB1/BCL6/SMAD7/RUNX3/PTK2B/SOCS1/FBXW7/ZFP36/ANXA1/CTNNB1/CTR9/INPP5D/JAK3/LYN/N4BP2L2/GPR137B/RC3H1/CUL4A/NFE2L2/FGL2/CIB1/CDC73/GPR171/NF1/ZC3H12A/PTPN2	34
GO:0050777	negative regulation of immune response	Non-expanders	0.00559921	-1.56897	0.00445873	-1.65398	0.00301198	-1.8651	0.293147	-1.24742	0.0758388	-1.40428	0.33532	-1.26048	0.0809611	-1.53272	0.301037	-1.37882	0.0249615	-1.41112	0.0751012	-1.43474	IFI16/SAMSN1/PARP14/ADAR/HLA-B/TBX21/HLA-F/NLRC5/TNFAIP3/LILRB1/BCL6/SMAD7/A2M/PTPRC/SERPINB9/CD84/ANXA1/INPP5D/JAK3/LYN/RC3H1/TRAFD1/TGFB1/FGL2/HLA-E/ZC3H12A/PTPN2/DUSP10	28
GO:0002683	negative regulation of immune system process	Non-expanders	0.0037602	-1.39639	0.0107089	-1.43267	0.00558958	-1.58862	0.0783504	-1.27896	0.00996159	-1.37879	0.164353	-1.29165	0.170418	-1.31073	0.675602	-1.06932	0.0060794	-1.33626	0.0533262	-1.34077	PTPRJ/IFI16/SAMSN1/IRF1/PARP14/RUNX1/ADAR/GBP1/PTPN22/LAG3/HLA-B/TBX21/ZFP36L1/KLF13/HLA-F/NLRC5/STAT5B/TNFAIP3/SLA2/PIK3R1/LILRB1/BCL6/SMAD7/A2M/TRIM38/CST7/PTPRC/MIA3/RUNX3/PTK2B/PRKAR1A/SOCS1/FBXW7/ZFP36/ITCH/SERPINB9/CD84/ANXA1/CTNNB1/CTR9/INPP5D/JAK3/LYN/SYT11/N4BP2L2/EZR/GPR137B/RC3H1/DLG1/CUL4A/TRAFD1/NFE2L2/TGFB1/PRNP/FGL2/PLCL2/PPM1B/TIGIT/CIB1/CDC73/GPR171/NF1/HLA-E/LRCH1/ZC3H12A/PTPN2/…	68
GO:0045824	negative regulation of innate immune response	Non-expanders	0.00611133	-1.68934	0.0451552	-1.59436	0.0144199	-1.85905	0.125086	-1.45429	0.0212346	-1.63588	0.606817	-1.07369	0.0717747	-1.65198	0.341617	-1.41733	0.00635438	-1.62106	0.0991199	-1.49447	IFI16/PARP14/ADAR/HLA-B/HLA-F/NLRC5/TNFAIP3/LILRB1/A2M/SERPINB9/TRAFD1/HLA-E/PTPN2/DUSP10	14
GO:1902106	negative regulation of leukocyte differentiation	Non-expanders	0.00565564	-1.63958	0.0326103	-1.58689	0.00538431	-1.93397	0.0624448	-1.50526	0.138192	-1.38971	0.553462	-1.11663	0.413303	-1.27054	0.692695	-1.08386	0.0391251	-1.44453	0.0442065	-1.56093	IRF1/RUNX1/LAG3/TBX21/PIK3R1/LILRB1/BCL6/SMAD7/RUNX3/SOCS1/FBXW7/ANXA1/CTNNB1/INPP5D/JAK3/LYN/GPR137B/RC3H1/CUL4A/FGL2/NF1/ZC3H12A/PTPN2	23
GO:1901343	negative regulation of vasculature development	Non-expanders	0.0125183	-1.60261	0.0381918	-1.5724	0.139477	-1.51396	0.134028	-1.43055	0.153986	-1.38651	0.196767	-1.41771	0.535741	-1.17567	0.330345	-1.40729	0.000934692	-1.69271	0.0376431	-1.57889	STAT1/NFATC2/PDCD4/ATP2B4/CX3CR1/PDE3B/PTPRM/CTNNB1/ROCK1/MECP2/FASLG/ROCK2/NF1	13
GO:0045071	negative regulation of viral genome replication	Non-expanders	0.000751218	-1.84132	0.0200371	-1.66906	0.0344746	-1.71851	0.0278896	-1.62264	0.00778175	-1.69594	0.689891	-1.00752	0.00168041	-2.21846	0.241111	-1.50626	0.000387886	-1.79548	0.0157803	-1.69972	OASL/IFI16/MX1/OAS2/RESF1/ISG15/PLSCR1/IFITM1/OAS1/SRPK2/EIF2AK2/IFIT1/APOBEC3G/TNIP1/TASOR/OAS3/PARP10/IFIT5/RSAD2/ZC3H12A	20
GO:1903901	negative regulation of viral life cycle	Non-expanders	0.000746983	-1.77218	0.00789667	-1.72213	0.0149009	-1.77093	0.0588486	-1.51257	0.015114	-1.59628	0.436142	-1.20398	0.00168041	-2.18097	0.11044	-1.62429	0.00239659	-1.61607	0.0130379	-1.69129	OASL/IFI16/MX1/OAS2/RESF1/ISG15/PLSCR1/IFITM1/OAS1/SRPK2/EIF2AK2/IFIT1/APOBEC3G/TNIP1/TASOR/OAS3/PARP10/IFIT5/RSAD2/TRIM21/TRIM5/ZC3H12A	22
GO:0048525	negative regulation of viral process	Non-expanders	0.000482481	-1.76852	0.0349082	-1.55523	0.00114946	-1.98856	0.00762295	-1.64758	0.00880874	-1.60594	0.544902	-1.11723	0.00168041	-2.02972	0.384961	-1.33037	0.0021424	-1.58908	0.0425888	-1.53498	OASL/STAT1/IFI16/MX1/OAS2/RESF1/ISG15/PLSCR1/IFITM1/OAS1/SRPK2/EIF2AK2/ZFP36/IFIT1/TRIM14/APOBEC3G/TNIP1/TASOR/OAS3/PARP10/IFIT5/RSAD2/TRIM21/TRIM5/ZC3H12A	25
GO:0007219	Notch signaling pathway	Non-expanders	0.00152119	-1.64919	0.0237268	-1.54411	0.0774881	-1.53004	0.0312177	-1.48786	0.0372356	-1.47547	0.106723	-1.46666	0.121401	-1.4815	0.312905	-1.36348	0.00609925	-1.47871	0.0125632	-1.5905	STAT1/ADAM10/ZBTB7A/DTX3L/CREBBP/BCL6/SPEN/STAT3/CD46/AAK1/FBXW7/ITCH/SREBF2/CDKN1B/PLXND1/LFNG/EP300/NOTCH2NLC/CBFA2T2	19
GO:0035257	nuclear hormone receptor binding	Non-expanders	0.00390712	-1.55935	0.0137314	-1.56316	0.0392879	-1.57144	0.0021071	-1.64871	0.00291137	-1.61056	0.208403	-1.34733	0.121401	-1.45319	0.754909	-1.01986	0.000578841	-1.59435	0.00794813	-1.62162	OASL/STAT1/HIF1A/NCOA1/ACTN4/ZBTB7A/STAT5B/NCOA2/ARID5A/TRIP12/TACC1/JMJD1C/STAT3/KDM4C/DDX5/BCAS3/BAZ2A/CTNNB1/SMAD3/NCOA3/THRAP3/FOXP1/ARID1A/EP300/NCOR1/MED13/STRN/NCOA6/TAF1/YWHAH/NSD1/CNOT1/TMF1/KDM3A/TRERF1/MED14	36
GO:0016607	nuclear speck	Non-expanders	0.000482481	-1.63889	0.00105908	-1.57252	0.0117525	-1.44829	0.00175816	-1.4285	0.000512853	-1.77342	0.00398983	-1.62794	0.00318809	-1.60804	0.0440077	-1.45976	0.000387886	-1.58806	0.0019923	-1.65645	NR3C1/PYHIN1/STK17A/IFI16/HIF1A/TRIM22/PPP1R16B/SRRM2/KAT6A/BRD2/CDK13/TCF12/ZNF638/TRIP12/SRPK2/DYRK1A/KMT2E/PABPN1/GATAD2B/YTHDC1/BAZ2A/TAP2/SON/HDAC4/COP1/ACIN1/HNRNPU/PSME4/S100PBP/ZNF217/DHX36/FNBP4/SMURF2/CTR9/PRPF4B/MAPK14/PPP4R3A/SRSF7/THRAP3/PPP4R3B/PCBP1/WAC/BNIP3L/CDK12/CCNL2/LUC7L2/PIAS1/SRSF9/HOXB2/SRSF4/ATXN2L/DDX17/NCBP3/ASCC3/RBM39/RSRC1/HP1BP3/NDUFB1/PRPF40A/DHX15/ERBIN/USP36/ZC3…	75
GO:0051169	nuclear transport	Non-expanders	0.00204662	-1.41431	0.0391515	-1.34198	0.020724	-1.45623	0.0059622	-1.41723	0.000512853	-1.49628	0.0862138	-1.35225	0.0896847	-1.35893	0.405185	-1.21452	0.000578841	-1.43381	0.138132	-1.25008	MX2/ATXN1/SETD2/SP100/AKAP13/ARNTL/FAM53B/MAPK1/SMG1/PIK3R1/STAT3/PABPN1/KPNB1/YTHDC1/CBLB/GSK3B/PPP3CA/PPP1R12A/UBR5/SMAD3/KPNA1/UPF2/DHX9/MAPK14/NUP98/SRSF7/RANBP2/POM121C/JAK2/APPL2/RBM26/SLBP/DUSP16/MDFIC/SRSF9/SRSF4/SUPT6H/XPO1/TGFB1/RSRC1/KPNA4/NUP153/SMG7/AGFG1/POM121/NF1/IWS1/NUP214/ZC3H12A/SNRPB/CASC3/SRSF5	52
GO:0050657	nucleic acid transport	Non-expanders	0.00204662	-1.50637	0.0371324	-1.41861	0.010291	-1.59449	0.00528958	-1.51692	0.000512853	-1.67354	0.204326	-1.30754	0.00242796	-1.70181	0.363916	-1.27948	0.000578841	-1.48628	0.038542	-1.42913	MX2/SETD2/RFTN1/SMG1/ZFP36L1/QKI/PABPN1/YTHDC1/FMR1/ZFP36/HNRNPU/UPF2/DHX9/NUP98/SRSF7/RANBP2/POM121C/PURA/RBM26/SLBP/SRSF9/SRSF4/SUPT6H/NCBP3/XPO1/PARP11/NUP153/SMG7/TNKS/AGFG1/POM121/SIDT1/IWS1/NUP214/ATXN2/CASC3/SFPQ/SRSF5/KIF5C/TERF2	40
GO:0006913	nucleocytoplasmic transport	Non-expanders	0.00133902	-1.43191	0.0371324	-1.34546	0.0247437	-1.45298	0.00567368	-1.41951	0.000512853	-1.49341	0.0996143	-1.34074	0.103991	-1.34867	0.41252	-1.20998	0.000578841	-1.43323	0.113186	-1.27047	MX2/ATXN1/SETD2/SP100/AKAP13/ARNTL/FAM53B/MAPK1/SMG1/PIK3R1/STAT3/PABPN1/KPNB1/YTHDC1/CBLB/GSK3B/PPP3CA/PPP1R12A/UBR5/SMAD3/KPNA1/UPF2/DHX9/MAPK14/NUP98/SRSF7/RANBP2/POM121C/JAK2/APPL2/RBM26/SLBP/DUSP16/MDFIC/SRSF9/SRSF4/SUPT6H/XPO1/TGFB1/RSRC1/KPNA4/NUP153/SMG7/AGFG1/POM121/NF1/IWS1/NUP214/ZC3H12A/SNRPB/CASC3/SRSF5	52
GO:0034728	nucleosome organization	Non-expanders	0.0133011	-1.5261	0.00961309	-1.64768	0.229929	-1.37168	0.153828	-1.35586	0.000875617	-1.69827	0.130317	-1.46088	0.345237	-1.29327	0.222692	-1.46237	0.00963109	-1.48483	0.0147489	-1.61674	SETD2/BPTF/KAT6A/BRD2/SMYD3/ARID2/PSME4/NASP/CTCF/SMARCC1/ARID1A/SUPT6H/SMARCA5/SHPRH/SET/HP1BP3/ATRX/RSF1/SRCAP/SUPT16H	20
GO:0002221	pattern recognition receptor signaling pathway	Non-expanders	0.00133902	-1.55811	0.0417472	-1.44881	0.00383947	-1.7715	0.0765261	-1.36269	0.00326981	-1.55747	0.274906	-1.27365	0.230592	-1.33436	0.319728	-1.33338	0.0025913	-1.48667	0.133041	-1.33053	IRF1/IRF7/PTPN22/RFTN1/RPS6KA3/DDX58/DDX60/USP15/ANKRD17/TNFAIP3/TANK/BIRC3/ITCH/OTULIN/IFIH1/RELA/LYN/TAB2/MAPKAPK2/TNIP1/PJA2/APPL2/RIPK1/DDX3X/CYLD/PUM1/BIRC2/PUM2/RSAD2/IRF4/OTUD4/GFI1/ERBIN/MYD88/IRF3/TRAF3/TBK1/CASP8	38
GO:0007389	pattern specification process	Non-expanders	0.0140049	-1.41728	0.0365048	-1.4247	0.755645	-0.957063	0.292255	-1.20644	0.317167	-1.18019	0.0235452	-1.55038	0.217397	-1.33734	0.422213	-1.23916	0.0390749	-1.30325	0.0137065	-1.49556	ZEB2/HIF1A/BPTF/TBX21/ADGRG1/BHLHE40/PRKACB/KDM2B/BCOR/EOMES/CTNNB1/SMAD3/BMI1/LFNG/YY1/SSBP3/BMPR2/MLLT3/KDM6A/HOXB2/SMAD4/ABI1/EP300/RFX3/RNF111/TGFBR1/TRA2B	27
GO:0000932	P-body	Non-expanders	0.00996369	-1.56708	0.0290147	-1.5846	0.0390765	-1.63778	0.0178011	-1.59051	0.0120606	-1.58869	0.111305	-1.50285	0.229392	-1.39014	0.427635	-1.29808	0.0686682	-1.3659	0.0898006	-1.45291	SYNE1/XRN1/ZFP36L1/TNRC6B/PAN3/SQSTM1/ZFP36/APOBEC3G/CAPRIN1/TNRC6A/DDX6/PATL2/RC3H1/PUM1/DCP1B/TRIM21/AGO2/TRIM5/CNOT1/ZC3H12A	20
GO:0030165	PDZ domain binding	Non-expanders	0.0200347	-1.58267	0.005905	-1.80276	0.493536	-1.1895	0.56018	-1.1317	0.677603	-1.03298	0.22834	-1.40721	0.361467	-1.34452	0.0540324	-1.75032	0.00419102	-1.62705	0.00447611	-1.82581	TGFBR3/CADM1/ATP2B4/PLEKHA2/CCDC88C/RAPGEF2/EXOC4/ERC1/PLEKHA1/PTEN/NSF	11
GO:0018394	peptidyl-lysine acetylation	Non-expanders	0.00660225	-1.49398	0.0098091	-1.55195	0.153622	-1.37299	0.0199349	-1.47697	0.0232955	-1.43211	0.0299812	-1.56282	0.182672	-1.37674	0.305204	-1.33972	0.00176786	-1.48886	0.0130379	-1.55323	AUTS2/KMT2A/NAA50/KANSL1/NCOA1/KAT6A/BRD7/CREBBP/SETD5/BAZ1A/MSL3/CTCF/NCOA3/MSL2/JADE2/MECP2/SMAD4/EP300/SET/IRF4/PHF20L1/PHF10/TAF1/SIN3A/RSF1/SRCAP/ZNF451/OGT/IWS1/EP400/ESCO1/PRKAA1/YEATS2	33
GO:0018022	peptidyl-lysine methylation	Non-expanders	0.000746983	-1.69566	0.00789667	-1.62306	0.0969603	-1.47792	0.00283263	-1.62621	0.00763271	-1.55669	0.0174335	-1.67628	0.0973079	-1.49573	0.556762	-1.18019	0.000387886	-1.60205	0.00307559	-1.71401	AUTS2/KMT2A/SETD2/KMT2C/ASH1L/ARID4B/KDM4C/BRD4/KMT2E/SETD5/SMYD3/BCOR/RIF1/CTNNB1/CTR9/SUZ12/MECP2/KDM6A/SUPT6H/SMAD4/GFI1/ATRX/KMT5B/NSD1/OGT/IWS1/KDM3A/CAMKMT/JARID2/KMT2B/WDR82	31
GO:0018205	peptidyl-lysine modification	Non-expanders	0.000482481	-1.4728	0.00138791	-1.51298	0.0391431	-1.39575	0.00468899	-1.41324	0.000871098	-1.4542	0.00398983	-1.56812	0.0417189	-1.42596	0.179655	-1.33133	0.000387886	-1.4217	0.0019923	-1.56871	AUTS2/KMT2A/SETD2/NAA50/KANSL1/NCOA1/KAT6A/KMT2C/ASH1L/BRD7/CREBBP/ARID4B/SENP6/KDM4C/BRD4/KMT2E/SETD5/BAZ1A/SMYD3/HDAC4/BCOR/IFIH1/RIF1/RELA/CTNNB1/MSL3/CTR9/CTCF/NUP98/NCOA3/RANBP2/POM121C/MSL2/SUZ12/JADE2/MECP2/JMJD6/KDM6A/PIAS1/SUPT6H/SMAD4/SENP7/RNF4/EP300/SET/IRF4/PHF20L1/PHF10/NUP153/GFI1/TAF1/ATRX/SIN3A/POM121/RSF1/SRCAP/KMT5B/ZNF451/NSD1/OGT/IWS1/NUP214/EP400/KDM3A/ESCO1/PRKAA1/CAMKMT/JA…	72
GO:0018023	peptidyl-lysine trimethylation	Non-expanders	0.00648539	-1.69373	0.0287602	-1.63438	0.382937	-1.28006	0.0932225	-1.49936	0.0219509	-1.63239	0.0930151	-1.59043	0.372412	-1.32853	0.852618	-0.863777	0.00276549	-1.68151	0.0116291	-1.73189	KMT2A/SETD2/ARID4B/KDM4C/BRD4/KMT2E/SETD5/CTR9/MECP2/ATRX/KMT5B/OGT/IWS1/KMT2B/WDR82	15
GO:0018209	peptidyl-serine modification	Non-expanders	0.000746983	-1.55568	0.00105908	-1.71986	0.205358	-1.29637	0.0527534	-1.33872	0.00309444	-1.48296	0.00398983	-1.75817	0.296344	-1.25657	0.164909	-1.39919	0.000387886	-1.56116	0.0019923	-1.79987	PDE4D/ATP2B4/PRKCH/RPS6KA3/AKT3/MAPK1/SMG1/SPOCK2/GRK2/PRKX/CAB39/PRKCQ/SMAD7/SRPK2/STK38/DYRK1A/STK39/WNK1/MARK3/AKAP9/GSK3B/SMYD3/MORC3/CSNK1D/BRAF/ERN1/MAPK14/ROCK1/CSNK1G2/PKN2/MAPKAPK2/GALNT1/RICTOR/RIPK1/EIF4G1/ATR/PTEN/TGFB1/MKNK2/ROCK2/PLCL2/CAMK1D/TLK2/TAF1/TNKS/MAPK8/HIPK3/CSNK1G3/PAK2/NCK1/NSD1/TBK1/TGFBR1/STK4/PRKAA1	55
GO:0018105	peptidyl-serine phosphorylation	Non-expanders	0.000746983	-1.56102	0.00105908	-1.72668	0.21015	-1.2979	0.0392556	-1.37102	0.00421554	-1.47722	0.00398983	-1.79127	0.273024	-1.27508	0.209475	-1.37559	0.000387886	-1.56765	0.0019923	-1.79805	PDE4D/ATP2B4/PRKCH/RPS6KA3/AKT3/MAPK1/SMG1/GRK2/PRKX/CAB39/PRKCQ/SMAD7/SRPK2/STK38/DYRK1A/STK39/WNK1/MARK3/AKAP9/GSK3B/SMYD3/MORC3/CSNK1D/BRAF/ERN1/MAPK14/ROCK1/CSNK1G2/PKN2/MAPKAPK2/RICTOR/RIPK1/EIF4G1/ATR/PTEN/TGFB1/MKNK2/ROCK2/PLCL2/CAMK1D/TLK2/TAF1/TNKS/MAPK8/HIPK3/CSNK1G3/PAK2/NCK1/NSD1/TBK1/TGFBR1/STK4/PRKAA1	53
GO:0016773	phosphotransferase activity, alcohol group as acceptor	Non-expanders	0.000482481	-1.5203	0.00105908	-1.56023	0.239217	-1.20336	0.0021071	-1.38443	0.00118384	-1.38705	0.00398983	-1.57722	0.0658402	-1.3452	0.0113296	-1.48133	0.000387886	-1.44743	0.0019923	-1.64414	FYN/TGFBR3/STK17A/TNIK/AKAP13/CERK/PRKCH/RPS6KA3/AKT3/MAPK1/SMG1/PIP4K2A/CDK13/GRK2/PRKX/MAP3K2/CAB39/ITK/PFKFB3/NEK7/PRKCQ/SIK3/PRKACB/SRPK2/IGF2R/STK38/CDK17/DYRK1A/MAP3K5/PIM1/EIF2AK2/STK39/BRD4/PTK2B/WNK1/MARK3/MAP4K5/PAN3/GSK3B/CSNK1D/SQSTM1/AAK1/BRAF/PIK3CG/JAK1/STK24/ERN1/SLA/SLK/PIK3CD/PRPF4B/JAK3/MAPK14/GK5/ROCK1/LYN/CSNK1G2/PKN2/JAK2/MAPKAPK2/BMPR2/RIPK1/STK10/CDK12/BAZ1B/ATR/TAOK3/TRPM…	95
GO:0120039	plasma membrane bounded cell projection morphogenesis	Non-expanders	0.000482481	-1.47632	0.00757794	-1.40974	0.719032	-0.99205	0.046413	-1.2768	0.0394281	-1.28598	0.0182039	-1.43973	0.593676	-1.07991	0.503416	-1.1562	0.000387886	-1.40216	0.00670796	-1.40827	ZEB2/FYN/AUTS2/ITGB1/SKIL/ADAM10/TNIK/MAPK1/TOP2B/MACF1/SOS1/PIK3R1/PRKCQ/DNM2/ITSN2/PICALM/RAPGEF2/IQGAP1/PTPRA/PAFAH1B1/GOLGA4/BCL11B/RANBP9/GSK3B/PTPRM/PPP3CA/ARHGEF7/USP9X/MYCBP2/SPG11/SPTAN1/CTNNB1/DHX36/USP33/RAB10/CAPRIN1/PLXND1/PIK3CD/SH3KBP1/ROCK1/CXCR4/RAB21/BMPR2/SIPA1L1/EZR/UBE3A/ARHGAP35/DTNBP1/TAOK3/SMAD4/ZSWIM6/ABI1/PTEN/MAP2K1/MYO9A/SIN3A/MEF2A/KIF13B/RAP2A/YWHAH/PAK2/NCKAP1L/ADNP…	74
GO:0016605	PML body	Non-expanders	0.00607099	-1.58766	0.0427034	-1.51514	0.330861	-1.28082	0.157108	-1.3584	0.0360496	-1.4851	0.103893	-1.49305	0.122295	-1.48236	0.235536	-1.45391	0.00633007	-1.50577	0.00557097	-1.689	N4BP1/SP100/ARNTL/KAT6A/MORC3/SQSTM1/USP7/SP140/MAX/ATR/ZMYM2/PIAS1/NBN/RNF4/PTEN/MKNK2/SP3/ATRX/HIPK3/RNF111/ZNF451/KLHL20	22
GO:0010508	positive regulation of autophagy	Non-expanders	0.0180617	-1.46412	0.0037519	-1.65403	0.0354234	-1.59231	0.0725976	-1.40612	0.0804576	-1.38046	0.0342788	-1.5993	0.185315	-1.40059	0.0795752	-1.58775	0.0568265	-1.33587	0.00916061	-1.6136	HIF1A/TRIM22/PIP4K2A/VPS13C/TRIM38/GSK3B/TRIM14/ROCK1/ADRB2/UVRAG/WAC/BNIP3L/HUWE1/BCL2L11/AMBRA1/SESN3/FYCO1/TRIM21/FOXO1/TBK1/TRIM5/HTT/ZC3H12A/ATG7/SH3GLB1/PRKAA1/PLEKHF1/FOXO3	28
GO:0090263	positive regulation of canonical Wnt signaling pathway	Non-expanders	0.00292846	-1.61342	0.00139487	-1.68777	0.00186252	-1.89587	0.00175816	-1.74549	0.00813168	-1.57092	0.127315	-1.44369	0.0124553	-1.70775	0.231049	-1.44173	0.034244	-1.38628	0.182456	-1.31806	ARNTL/FAM53B/TBL1X/PSMB9/USP34/USP47/WNK1/CSNK1D/CTDNEP1/PSME4/UBR5/SMURF2/SMAD3/CSNK1G2/USP8/DDX3X/TNKS2/PSMA3/VCP/NFKB1/TGFB1/PSMA5/UBE2B/PSME2/TNKS/PPM1B/CSNK1G3/LGR6/PSMB10	29
GO:0055025	positive regulation of cardiac muscle tissue development	Non-expanders	0.0296947	-1.62507	0.021936	-1.73209	0.621341	-1.07004	0.447246	-1.23998	0.422043	-1.22924	0.441591	-1.24105	0.309946	-1.41046	0.283425	-1.51525	0.0491994	-1.53619	0.0541725	-1.62144	TGFBR3/MAPK1/PIM1/MAPK14/TGFB1	5
GO:0009896	positive regulation of catabolic process	Non-expanders	0.000482481	-1.46717	0.00138791	-1.47775	0.0453888	-1.37715	0.127052	-1.22014	0.000512853	-1.47073	0.00592079	-1.54977	0.0868946	-1.35346	0.241111	-1.29149	0.000387886	-1.41315	0.00291107	-1.50043	PYHIN1/RNF19A/ZBTB20/HIF1A/TRIM22/PRR5L/CNOT6L/ZFP36L1/PIP4K2A/VPS13C/TNFRSF1B/DTX3L/HNRNPD/TNFAIP3/PFKFB3/SMAD7/TRIM38/TNRC6B/PTK2B/NUB1/GSK3B/FAF1/FMR1/CD81/CSNK1D/FBXW7/NRDC/ZFP36/ITCH/COP1/LPCAT1/DHX36/TRIM14/SMURF2/ANKIB1/CDKN1B/TNRC6A/ROCK1/ADRB2/UVRAG/WAC/EZR/BNIP3L/PTPN1/HUWE1/RC3H1/PIAS1/VCP/BCL2L11/PUM1/ADAM8/PTEN/NFE2L2/GIGYF2/ROCK2/AMBRA1/SESN3/FYCO1/TRIM21/FOXO1/NSF/TAF1/ARIH1/TBK1/A…	76
GO:0010720	positive regulation of cell development	Non-expanders	0.00204662	-1.4205	0.00531856	-1.45597	0.438249	-1.13867	0.0985338	-1.24903	0.00916101	-1.37097	0.0918992	-1.34756	0.48517	-1.13854	0.419307	-1.20545	0.00109746	-1.38806	0.00826405	-1.44113	ZEB2/FYN/HIF1A/TOX/SKIL/RAPGEF1/NCOA1/CX3CR1/PRKCH/TNFRSF1B/TCF12/MACF1/SETX/NIPBL/BCL6/CFLAR/DNM2/SMAD7/ITSN2/SPEN/RAPGEF2/IQGAP1/KDM4C/PAFAH1B1/PTK2B/PREX1/GOLGA4/FMR1/CSNK1D/ARHGEF7/RELA/CTNNB1/DHX36/CAPRIN1/PLXND1/CXCR4/LYN/RAB21/BMPR2/SPAG9/EIF4G1/ARHGAP35/C21orf91/EP300/PTEN/ADD1/NFE2L2/TGFB1/MAP2K1/CAMK1D/SIN3A/CIB1/RFX3/MAN2A1/NCK1/ADNP/CBFA2T2/GDI1/NPTN/ACTR2/RAB11A/SRRT/IST1	63
GO:0031343	positive regulation of cell killing	Non-expanders	0.0198866	-1.6029	0.00829703	-1.76619	0.3919	-1.28049	0.476258	-1.19731	0.523229	-1.13669	0.485956	-1.18873	0.00521637	-1.89227	0.251919	-1.51747	0.0338976	-1.50365	0.034705	-1.63369	RASGRP1/PRF1/CADM1/LAG3/HLA-B/HLA-F/STAT5B/SLAMF6/PTPRC/BCL2L11/HLA-E	11
GO:0031346	positive regulation of cell projection organization	Non-expanders	0.0103714	-1.38426	0.0137314	-1.44617	0.751769	-0.967083	0.293969	-1.17679	0.0769812	-1.29133	0.27708	-1.22958	0.422231	-1.1886	0.577907	-1.13446	0.0064108	-1.34924	0.00607105	-1.50429	ZEB2/FYN/AUTS2/TOX/SKIL/RAPGEF1/MACF1/SETX/CFLAR/DNM2/ITSN2/CDC42EP3/RAPGEF2/IQGAP1/PAFAH1B1/PTK2B/BCAS3/GOLGA4/HDAC4/FMR1/DOCK11/ARHGEF7/DHX36/CAPRIN1/PLXND1/RAB8B/CXCR4/LYN/RAB21/BMPR2/ARHGAP35/C21orf91/EP300/NFE2L2/SEPTIN7/MAP2K1/CAMK1D/CEP120/NCK1/ADNP/CBFA2T2/GDI1/NPTN/PLEKHM1/TGFBR1/HTT/RALA/ACTR2/RAB11A/IST1	50
GO:0031331	positive regulation of cellular catabolic process	Non-expanders	0.000482481	-1.52341	0.00105908	-1.58702	0.00268288	-1.57962	0.00943872	-1.37995	0.000512853	-1.54251	0.00398983	-1.67794	0.0519395	-1.41898	0.17908	-1.34847	0.000387886	-1.45489	0.0019923	-1.5502	PYHIN1/RNF19A/ZBTB20/HIF1A/TRIM22/PRR5L/CNOT6L/ZFP36L1/PIP4K2A/VPS13C/TNFRSF1B/DTX3L/HNRNPD/TNFAIP3/PFKFB3/SMAD7/TRIM38/TNRC6B/PTK2B/NUB1/GSK3B/FAF1/FMR1/CD81/CSNK1D/FBXW7/NRDC/ZFP36/ITCH/COP1/DHX36/TRIM14/ANKIB1/TNRC6A/ROCK1/ADRB2/UVRAG/WAC/EZR/BNIP3L/PTPN1/HUWE1/RC3H1/PIAS1/VCP/BCL2L11/PUM1/ADAM8/PTEN/NFE2L2/GIGYF2/ROCK2/AMBRA1/SESN3/FYCO1/TRIM21/FOXO1/TAF1/ARIH1/TBK1/AGO2/MSN/TRIM5/CNOT1/HTT/Z…	72
GO:1903829	positive regulation of cellular protein localization	Non-expanders	0.000978621	-1.47583	0.0226775	-1.40281	0.165616	-1.30101	0.138624	-1.2456	0.0732888	-1.27928	0.0417637	-1.43203	0.11642	-1.36057	0.24297	-1.32021	0.000926137	-1.39344	0.0184616	-1.40936	FYN/PYHIN1/STOM/GZMB/ITGB1/PARP9/ATP2B4/PRR5L/PRKCH/MAPK1/CD247/PCM1/DTX3L/PIK3R1/NIPBL/IQGAP1/BCAS3/ABHD17A/PPP3R1/GSK3B/CD81/SQSTM1/FBXW7/UBR5/SREBF2/SMAD3/MAPK14/NPEPPS/SYT11/JAK2/EZR/GPR137B/CYLD/HUWE1/EPB41/DLG1/ICE1/TGFB1/PRNP/TP53BP2/ROCK2/AP2B1/TSG101/USP36/MAPK8/ARF6/PPP3CC/CIB1/YWHAH/NPTN/SSH1/TFDP2/MSN/NUMA1/ZC3H12A/RAB11A/SH3GLB1/PRKAA1/CASP8	59
GO:1905269	positive regulation of chromatin organization	Non-expanders	0.00915815	-1.55647	0.0307	-1.55391	0.0156234	-1.70782	0.049894	-1.48376	0.0399543	-1.47568	0.0458863	-1.60082	0.0781323	-1.5496	0.463344	-1.26232	0.00572469	-1.51503	0.00451868	-1.69914	AUTS2/KMT2A/RESF1/BRD7/ATF7IP/NIPBL/BCL6/BRD4/KMT2E/FMR1/RIF1/CTNNB1/CTR9/MECP2/TASOR/PAXBP1/SMAD4/SIN3A/OGT/JARID2/MIER1	21
GO:2001252	positive regulation of chromosome organization	Non-expanders	0.000978621	-1.55767	0.00138791	-1.67205	0.00384505	-1.71008	0.0021071	-1.59642	0.00411128	-1.50945	0.114621	-1.40752	0.0331873	-1.55913	0.187696	-1.41723	0.000387886	-1.51636	0.0019923	-1.71569	AUTS2/KMT2A/MAPK1/RESF1/BRD7/HNRNPD/ATF7IP/NIPBL/NEK7/PRKCQ/BCL6/BRD4/KMT2E/FMR1/RIF1/HNRNPU/CTNNB1/DHX36/CUL3/CTR9/MECP2/TNKS2/ATR/TASOR/PAXBP1/NBN/SMAD4/ATRX/SIN3A/TNKS/OGT/SLF2/RAD21/NUMA1/SFPQ/JARID2/MIER1	37
GO:0001819	positive regulation of cytokine production	Non-expanders	0.000482481	-1.63182	0.00105908	-1.61119	0.000831796	-1.9823	0.00154452	-1.63622	0.000512853	-1.56177	0.0224346	-1.46586	0.00168041	-1.74712	0.0630412	-1.46407	0.000387886	-1.47127	0.0019923	-1.53286	PYHIN1/GBP5/STAT1/RORA/PTPRJ/RASGRP1/ZBTB20/F2R/BCL3/IFI16/HIF1A/PDE4D/IRF1/RUNX1/CADM1/MBP/IRF7/SETD2/PTPN22/DDX58/DDX60/HLA-F/NFKB2/USP15/PDE4B/CD58/ANKRD17/SLAMF6/CREBBP/PIK3R1/LILRB1/PRKCQ/PTPRC/STAT3/EIF2AK2/SLC7A5/CD6/BIRC3/CD46/CD81/IFIH1/HLA-DPB1/RELA/ANXA1/CTNNB1/DHX36/SMAD3/DHX9/MAPK14/CASP1/JAK2/LY9/RIPK1/DDX3X/CARD8/HLA-DPA1/MCOLN2/PUM1/ADAM8/BIRC2/PUM2/RSAD2/NFKB1/EP300/IRF4/TGFB1/CA…	80
GO:0031349	positive regulation of defense response	Non-expanders	0.000978621	-1.53307	0.00105908	-1.68989	0.000831796	-1.99889	0.00154452	-1.70803	0.00996159	-1.42351	0.242	-1.25325	0.00168041	-1.67306	0.11761	-1.43812	0.00109746	-1.43231	0.00816503	-1.48196	FYN/PYHIN1/GBP5/RASGRP1/IFI16/CADM1/PDCD4/PARP9/IRF7/LAG3/RELB/DDX60/HLA-F/NLRC5/USP15/ANKRD17/STAT5B/SLAMF6/CREBBP/PSMB9/PLSCR1/PRKACB/STAT3/CD6/CD81/PIK3CG/PSME4/RELA/FBXW11/DHX9/LYN/TAB2/JAK2/TNIP1/RIPK1/ABCC1/PSMA3/PUM1/ADAM8/PUM2/NFKB1/EP300/KRAS/PSMA5/CARD11/PSME2/MYD88/SIN3A/IRF3/PAK2/TBK1/HLA-E/NEAT1/TRIM5/ETS1/SFPQ/PSMB10/ZBP1	58
GO:0002230	positive regulation of defense response to virus by host	Non-expanders	0.00489594	-1.78782	0.0218773	-1.73028	0.000831796	-2.20241	0.0204888	-1.74771	0.0207435	-1.70331	0.236595	-1.4386	0.00535377	-1.9412	0.358238	-1.44273	0.0593955	-1.50838	0.122641	-1.49863	STAT1/PARP9/PTPN22/DDX58/DTX3L/LILRB1/APOBEC3G/TRIM44/SIN3A/ZC3H12A	10
GO:0048639	positive regulation of developmental growth	Non-expanders	0.00920457	-1.55566	0.0130497	-1.62028	0.504069	-1.15822	0.00455503	-1.6533	0.0236436	-1.51224	0.223695	-1.35447	0.206285	-1.41733	0.383123	-1.33079	0.00290564	-1.54507	0.0154093	-1.60094	TGFBR3/MAPK1/MACF1/STAT5B/NIPBL/SMAD7/ITSN2/PIM1/PAFAH1B1/GOLGA4/MAPK14/CXCR4/BMPR2/EZR/ADNP/GDI1/SASH3/RAB11A/IST1	19
GO:0051054	positive regulation of DNA metabolic process	Non-expanders	0.00487154	-1.48672	0.0108254	-1.52141	0.0724289	-1.46794	0.00613461	-1.52663	0.026881	-1.41248	0.258422	-1.27345	0.0628326	-1.49365	0.515367	-1.18984	0.0127744	-1.37529	0.0143549	-1.51867	TOX/PARP9/TBX21/SMCHD1/MAPK1/DTX3L/HNRNPD/BABAM2/NEK7/PRKCQ/RNF168/PTPRC/PTK2B/SPIDR/ARID2/USP7/RIF1/USP9X/CTNNB1/DHX36/DHX9/MECP2/TNKS2/ATR/NBN/TGFB1/OTUD4/UBE2B/ATRX/TNKS/KMT5B/SLF2/ACTR2	33
GO:0045648	positive regulation of erythrocyte differentiation	Non-expanders	0.0156641	-1.66946	0.00731053	-1.82562	0.0427968	-1.74283	0.0741706	-1.57239	0.178994	-1.41354	0.151627	-1.53342	0.143894	-1.56834	0.363916	-1.42977	0.0453187	-1.51928	0.0125331	-1.76038	STAT1/HIF1A/ISG15/STAT5B/STAT3/INPP5D/MAPK14/NCKAP1L/ETS1/FOXO3	10
GO:0045927	positive regulation of growth	Non-expanders	0.00133902	-1.58372	0.0297585	-1.48033	0.537447	-1.11473	0.00452019	-1.56738	0.0172683	-1.45007	0.18119	-1.34593	0.0738322	-1.50677	0.310462	-1.33734	0.000387886	-1.56448	0.0473036	-1.43751	TGFBR3/ADAM10/RFTN1/RPS6KA3/MAPK1/MACF1/STAT5B/NIPBL/SMAD7/ITSN2/USP47/PIM1/PAFAH1B1/PTK2B/GOLGA4/KDM2B/EIF4G2/MAPK14/CXCR4/BMPR2/EZR/DDX3X/EIF4G1/CIB1/ADNP/GDI1/MTPN/TGFBR1/SASH3/RAB11A/IST1	31
GO:0002699	positive regulation of immune effector process	Non-expanders	0.0096614	-1.46155	0.0172048	-1.51565	0.0391431	-1.55926	0.166456	-1.29851	0.215978	-1.24503	0.652314	-1.03178	0.200179	-1.35486	0.659066	-1.10531	0.0345617	-1.33194	0.0299678	-1.46664	PTPRJ/RASGRP1/CADM1/PTPN22/RAPGEF1/LAG3/HLA-B/TBX21/DDX58/DDX60/HLA-F/USP15/ANKRD17/STAT5B/SLAMF6/LILRB1/PTPRC/SLC7A5/CD46/CD81/RIF1/CD84/ANXA1/DHX36/LYN/APPL2/ZBTB1/PUM1/PUM2/RSAD2/TGFB1/KMT5B/HLA-E/SASH3	34
GO:0050778	positive regulation of immune response	Non-expanders	0.000482481	-1.38175	0.0123211	-1.34956	0.00114946	-1.52055	0.00701572	-1.34027	0.139162	-1.1877	0.18119	-1.2293	0.166566	-1.25476	0.468237	-1.15664	0.0113191	-1.25048	0.0890672	-1.24009	FYN/PYHIN1/GBP5/PTPRJ/RASGRP1/WIPF1/IFI16/NFATC2/PDE4D/BTN3A2/BTN3A1/RUNX1/CADM1/PARP9/IRF7/GBP1/PTPN22/RAPGEF1/LAG3/HLA-B/BTN3A3/TBX21/RFTN1/PRKCH/DDX58/MAPK1/RELB/CD247/HLA-F/NLRC5/GRAP2/PDE4B/STAT5B/SLAMF6/CREBBP/PSMB9/ITK/SLA2/PIK3R1/LILRB1/PRKCQ/PLSCR1/PRKACB/A2M/ELF2/PTPRC/SLC7A5/FCGR3A/WNK1/CD46/CD81/VAV3/HLA-DPB1/RIF1/PSME4/RELA/ANXA1/DHX36/IGLV2-14/LCP2/FBXW11/PIK3CD/INPP5D/DHX9/LYN/TAB2…	106
GO:0045089	positive regulation of innate immune response	Non-expanders	0.00133902	-1.54217	0.00138791	-1.63454	0.00114946	-1.90433	0.00175816	-1.62508	0.0456123	-1.39379	0.208029	-1.32078	0.00168041	-1.83101	0.0589068	-1.56802	0.00518574	-1.42673	0.0471355	-1.42917	FYN/PYHIN1/GBP5/RASGRP1/IFI16/CADM1/PARP9/IRF7/LAG3/RELB/HLA-F/NLRC5/STAT5B/SLAMF6/CREBBP/PSMB9/PLSCR1/PRKACB/PSME4/RELA/FBXW11/DHX9/LYN/TAB2/PSMA3/ADAM8/NFKB1/EP300/KRAS/PSMA5/CARD11/PSME2/SIN3A/IRF3/PAK2/TBK1/HLA-E/TRIM5/SFPQ/PSMB10/ZBP1	41
GO:0046330	positive regulation of JNK cascade	Non-expanders	0.0434434	-1.43522	0.0169007	-1.58213	0.673788	-1.01844	0.30973	-1.24999	0.255864	-1.26795	0.0512162	-1.57859	0.414755	-1.25127	0.169345	-1.49788	0.186345	-1.24599	0.0471475	-1.49474	ZEB2/RASGRP1/TNIK/MAP3K2/MAP3K5/PTK2B/MAP4K5/ERN1/RB1CC1/GADD45B/PJA2/SPAG9/RIPK1/PTPN1/MDFIC/TAOK3/TRAF1/TRAF3/MAP2K4	19
GO:0043507	positive regulation of JUN kinase activity	Non-expanders	0.0102657	-1.63252	0.00789667	-1.7379	0.75277	-0.939863	0.311938	-1.29424	0.17579	-1.37992	0.0299812	-1.72946	0.402593	-1.29324	0.314778	-1.42247	0.0188892	-1.51919	0.0176442	-1.67518	ZEB2/TNIK/MAP3K2/MAP3K5/PTK2B/MAP4K5/ERN1/SPAG9/RIPK1/PTPN1/MDFIC/TAOK3/MAP2K4	13
GO:0033674	positive regulation of kinase activity	Non-expanders	0.00193638	-1.39054	0.0468261	-1.30675	0.839062	-0.91588	0.441098	-1.10299	0.292174	-1.14151	0.209273	-1.23177	0.901893	-0.875321	0.825754	-0.955659	0.000387886	-1.39019	0.00449395	-1.4451	ZEB2/FYN/RASGRP1/F2R/ATP2B4/TNIK/RAPGEF1/AKAP13/MAPK1/MAP3K2/CAB39/PRKACB/PTPRC/RAPGEF2/MAP3K5/IQGAP1/EIF2AK2/STK39/PTK2B/WNK1/MAP4K5/CD81/PRKAR1A/VAV3/SOCS1/FBXW7/BRAF/PIK3CG/ERN1/PDGFD/PROK2/LCP2/CDKN1B/MAPK14/CXCR4/ADRB2/LYN/TAB2/GADD45B/RANBP2/JAK2/MAPKAPK2/SPAG9/RICTOR/RIPK1/DDX3X/PTPN1/MDFIC/DLG1/NBN/TAOK3/ADAM8/ABI1/TGFB1/PRNP/KRAS/MAP2K1/AMBRA1/CCNY/CIB1/PAK2/NCKAP1L/ADNP/PRKAG2/TGFBR1/ST…	70
GO:0001912	positive regulation of leukocyte mediated cytotoxicity	Non-expanders	0.0230623	-1.60887	0.0391667	-1.64015	0.333898	-1.34306	0.502912	-1.18258	0.263208	-1.33019	0.742554	-0.951875	0.018928	-1.81209	0.485701	-1.30109	0.03803	-1.51455	0.107866	-1.49845	RASGRP1/CADM1/LAG3/HLA-B/HLA-F/STAT5B/SLAMF6/PTPRC/HLA-E	9
GO:0002708	positive regulation of lymphocyte mediated immunity	Non-expanders	0.0183397	-1.51736	0.0164466	-1.63167	0.219848	-1.39594	0.150373	-1.3813	0.20352	-1.31516	0.552539	-1.11498	0.200316	-1.42386	0.860694	-0.862203	0.0345486	-1.43368	0.0483158	-1.52612	RASGRP1/CADM1/LAG3/HLA-B/TBX21/HLA-F/STAT5B/SLAMF6/PTPRC/CD81/RIF1/ZBTB1/RSAD2/TGFB1/KMT5B/HLA-E/SASH3	17
GO:0043406	positive regulation of MAP kinase activity	Non-expanders	0.000482481	-1.68713	0.00946768	-1.54496	0.438472	-1.1745	0.183138	-1.27406	0.111197	-1.31765	0.0752739	-1.45744	0.414355	-1.21885	0.40277	-1.26112	0.000387886	-1.59272	0.0019923	-1.72507	ZEB2/RASGRP1/F2R/TNIK/RAPGEF1/AKAP13/MAPK1/MAP3K2/PTPRC/MAP3K5/IQGAP1/EIF2AK2/STK39/PTK2B/MAP4K5/CD81/BRAF/PIK3CG/ERN1/PDGFD/PROK2/MAPK14/CXCR4/TAB2/GADD45B/JAK2/MAPKAPK2/SPAG9/RIPK1/PTPN1/MDFIC/TAOK3/ADAM8/TGFB1/KRAS/MAP2K1/TGFBR1/MAP2K4/PRKAA1	39
GO:0043410	positive regulation of MAPK cascade	Non-expanders	0.000482481	-1.53107	0.00912002	-1.43992	0.533824	-1.09958	0.283484	-1.17205	0.385937	-1.12401	0.144927	-1.30043	0.636216	-1.06351	0.383875	-1.23001	0.00248267	-1.36154	0.0103152	-1.44346	ZEB2/PTPRJ/RASGRP1/F2R/TNIK/PTPN22/RAPGEF1/AKAP13/MAPK1/MAP3K2/RAP1B/CFLAR/PTPRC/RAPGEF2/MAP3K5/IQGAP1/EIF2AK2/STK39/PTK2B/MAP4K5/CD81/FBXW7/BRAF/PIK3CG/ERN1/CTNNB1/PDGFD/RB1CC1/PROK2/MAPK14/ROCK1/CXCR4/ADRB2/TAB2/GADD45B/JAK2/MAPKAPK2/PJA2/SPAG9/RIPK1/PTPN1/MDFIC/TAOK3/ADAM8/PTEN/TGFB1/KRAS/MAP2K1/ROCK2/TRAF1/TRAF3/CIB1/NPTN/GNAI2/TRIM5/TGFBR1/ZC3H12A/MAP2K4/PRKAA1	59
GO:0010638	positive regulation of organelle organization	Non-expanders	0.00425733	-1.30886	0.0141682	-1.33005	0.252214	-1.19226	0.0441058	-1.25603	0.139236	-1.17971	0.0811099	-1.29455	0.598128	-1.06821	0.506051	-1.13834	0.0021424	-1.30213	0.00386235	-1.41295	PLEK/AUTS2/HIF1A/GZMB/KMT2A/IQGAP2/CNOT6L/MAPK1/RESF1/PIP4K2A/VPS13C/BRD7/HNRNPD/ATF7IP/NIPBL/NEK7/PRKCQ/CLASP1/BCL6/CDC42EP3/BRD4/KMT2E/PTK2B/BCAS3/PAN3/PPP3R1/AKAP9/GSK3B/FMR1/SURF4/FBXW7/FCHSD2/RIF1/PHIP/HNRNPU/ANXA1/LCP1/CTNNB1/DHX36/SREBF2/CUL3/CTR9/SMAD3/CDKN1B/ADRB2/NPEPPS/UVRAG/RICTOR/MECP2/WHAMM/HUWE1/TNKS2/ATR/VPS4B/TASOR/ARHGAP35/PAXBP1/DLG1/NBN/BCL2L11/SMAD4/SEPTIN7/TP53BP2/G3BP1/ROCK…	100
GO:0062208	positive regulation of pattern recognition receptor signaling pathway	Non-expanders	0.0233922	-1.63274	0.0370533	-1.65832	0.181027	-1.51368	0.0932225	-1.53751	0.275964	-1.32716	0.120936	-1.57886	0.0730977	-1.69161	0.0440077	-1.83072	0.0790986	-1.46011	0.055982	-1.6102	PTPN22/DDX60/USP15/ANKRD17/PJA2/DDX3X/PUM1/PUM2/RSAD2	9
GO:0046579	positive regulation of Ras protein signal transduction	Non-expanders	0.000994071	-1.8697	0.0487372	-1.56999	0.207746	-1.44703	0.105131	-1.47928	0.0771097	-1.48978	0.0666487	-1.63713	0.311463	-1.36373	0.373373	-1.37874	0.000747726	-1.75288	0.00604862	-1.78691	AUTS2/RASGRP1/F2R/RAPGEF1/AKAP13/ARHGEF3/ADGRG1/GPR174/P2RY10/LYN/JAK2/SHOC2/P2RY8/KRAS/ERBIN/GRB2/MAP4K4	17
GO:0046427	positive regulation of receptor signaling pathway via JAK-STAT	Non-expanders	0.017399	-1.61688	0.0493685	-1.5846	0.128097	-1.56536	0.147244	-1.44478	0.337899	-1.25591	0.32507	-1.32197	0.0753127	-1.64262	0.523162	-1.26268	0.0198457	-1.54633	0.0142073	-1.71474	FYN/F2R/PARP14/PARP9/STAT3/PTK2B/SOCS1/LYN/JAK2/IL10RA/PIBF1	11
GO:0002833	positive regulation of response to biotic stimulus	Non-expanders	0.00133902	-1.54011	0.00138791	-1.68032	0.00114946	-1.91602	0.00154452	-1.67244	0.0385633	-1.38647	0.13115	-1.37583	0.00168041	-1.83409	0.0113296	-1.6747	0.00589515	-1.40299	0.0170439	-1.47973	FYN/PYHIN1/GBP5/RASGRP1/IFI16/CADM1/PARP9/IRF7/LAG3/RELB/DDX60/HLA-F/NLRC5/USP15/ANKRD17/STAT5B/SLAMF6/CREBBP/PSMB9/PLSCR1/PRKACB/PSME4/RELA/FBXW11/DHX9/LYN/TAB2/PSMA3/PUM1/ADAM8/PUM2/NFKB1/EP300/KRAS/PSMA5/CARD11/PSME2/SIN3A/IRF3/PAK2/TBK1/HLA-E/TRIM5/SFPQ/PSMB10/ZBP1	46
GO:0032103	positive regulation of response to external stimulus	Non-expanders	0.000482481	-1.50207	0.00105908	-1.54069	0.000831796	-1.80355	0.00154452	-1.54589	0.00326981	-1.41654	0.260503	-1.21955	0.00409016	-1.56188	0.109164	-1.40936	0.000578841	-1.4169	0.009867	-1.42697	FYN/PYHIN1/GBP5/RASGRP1/IFI16/CADM1/PDCD4/PARP9/IRF7/ADAM10/LAG3/MAPK1/RELB/DDX60/HLA-F/NLRC5/USP15/ANKRD17/STAT5B/SLAMF6/CREBBP/S1PR1/PSMB9/PLSCR1/PRKACB/STAT3/STK39/PTK2B/WNK1/CD6/CD81/PIK3CG/PSME4/RELA/PDGFD/SMAD3/FBXW11/DHX9/MAPK14/CXCR4/LYN/TAB2/JAK2/TNIP1/BMPR2/RIPK1/ABCC1/PSMA3/PUM1/ADAM8/PUM2/NFKB1/EP300/TGFB1/VEGFB/KRAS/PSMA5/CARD11/CAMK1D/PSME2/MYD88/SIN3A/IRF3/PAK2/NCKAP1L/TBK1/HLA-E/N…	73
GO:0051057	positive regulation of small GTPase mediated signal transduction	Non-expanders	0.000489463	-1.92069	0.0193493	-1.65373	0.124865	-1.54448	0.0783504	-1.5115	0.0254994	-1.58857	0.033014	-1.72304	0.170559	-1.49383	0.263579	-1.47734	0.000387886	-1.7927	0.00202078	-1.88369	AUTS2/RASGRP1/F2R/RAPGEF1/AKAP13/ARHGEF3/ADGRG1/SOS1/SOS2/GPR174/P2RY10/LYN/JAK2/SHOC2/P2RY8/KRAS/ERBIN/GRB2/MAP4K4	19
GO:0032874	positive regulation of stress-activated MAPK cascade	Non-expanders	0.0285033	-1.44745	0.0152124	-1.56179	0.56003	-1.10909	0.216482	-1.29006	0.315913	-1.21857	0.144314	-1.41448	0.361467	-1.27702	0.200576	-1.45141	0.132426	-1.26591	0.0308263	-1.50683	ZEB2/RASGRP1/TNIK/MAP3K2/MAP3K5/EIF2AK2/PTK2B/MAP4K5/ERN1/RB1CC1/GADD45B/PJA2/SPAG9/RIPK1/PTPN1/MDFIC/TAOK3/TRAF1/TRAF3/ZC3H12A/MAP2K4	21
GO:0070304	positive regulation of stress-activated protein kinase signaling cascade	Non-expanders	0.0194103	-1.47548	0.0107781	-1.58845	0.575234	-1.09735	0.190445	-1.30644	0.329377	-1.20898	0.157183	-1.39472	0.397717	-1.25194	0.1858	-1.46287	0.0963318	-1.29594	0.0270025	-1.5147	ZEB2/RASGRP1/TNIK/MAP3K2/MAP3K5/EIF2AK2/PTK2B/MAP4K5/ERN1/RB1CC1/LYN/GADD45B/PJA2/SPAG9/RIPK1/PTPN1/MDFIC/TAOK3/TRAF1/TRAF3/ZC3H12A/MAP2K4	22
GO:0045844	positive regulation of striated muscle tissue development	Non-expanders	0.0234062	-1.61486	0.0231948	-1.70333	0.844635	-0.823683	0.48534	-1.19455	0.267939	-1.3303	0.358232	-1.31468	0.504849	-1.21682	0.196609	-1.5856	0.0109901	-1.6373	0.0173375	-1.70229	TGFBR3/ARNTL/MAPK1/PIM1/CTNNB1/MAPK14/TGFB1/PRKAA1	8
GO:0032206	positive regulation of telomere maintenance	Non-expanders	0.041771	-1.51307	0.0442529	-1.5871	0.151491	-1.5084	0.0590623	-1.54741	0.0198211	-1.61109	0.85402	-0.837406	0.13413	-1.52652	0.427635	-1.32026	0.0404722	-1.46366	0.064244	-1.54395	MAPK1/HNRNPD/NEK7/PRKCQ/CTNNB1/DHX36/TNKS2/ATR/NBN/ATRX/TNKS	11
GO:0051347	positive regulation of transferase activity	Non-expanders	0.000482481	-1.37176	0.0130478	-1.35805	0.87151	-0.8967	0.236093	-1.15978	0.115477	-1.20546	0.1375	-1.26274	0.760159	-0.990004	0.777024	-1.00269	0.000387886	-1.41142	0.00319612	-1.46977	ZEB2/FYN/RASGRP1/F2R/PLAAT4/ATP2B4/TNIK/RAPGEF1/AKAP13/MAPK1/MAP3K2/DTX3L/CAB39/HNRNPD/NEK7/PRKCQ/PRKACB/PTPRC/RAPGEF2/MAP3K5/IQGAP1/EIF2AK2/STK39/PABPN1/PTK2B/WNK1/MAP4K5/CD81/PRKAR1A/VAV3/SOCS1/FBXW7/BRAF/PIK3CG/SERINC1/ERN1/CTNNB1/PDGFD/PROK2/LCP2/CDKN1B/BMI1/MAPK14/CXCR4/ADRB2/LYN/TAB2/GADD45B/RANBP2/JAK2/MAPKAPK2/SPAG9/RICTOR/RIPK1/DDX3X/PTPN1/MDFIC/DLG1/NBN/TAOK3/ADAM8/ABI1/PTEN/TGFB1/PRNP/…	81
GO:0032481	positive regulation of type I interferon production	Non-expanders	0.000746983	-1.79743	0.0136419	-1.65675	0.000831796	-2.0705	0.00154452	-1.80448	0.000512853	-1.83004	0.0720848	-1.58931	0.00400752	-1.83763	0.17169	-1.54379	0.000387886	-1.66519	0.0340217	-1.57879	STAT1/ZBTB20/IFI16/IRF1/IRF7/SETD2/PTPN22/DDX58/NFKB2/CREBBP/IFIH1/RELA/CTNNB1/DHX36/DHX9/DDX3X/NFKB1/EP300/MYD88/IRF3/TBK1/ZBP1	22
GO:0030177	positive regulation of Wnt signaling pathway	Non-expanders	0.000482481	-1.67021	0.00105908	-1.69576	0.00151895	-1.8556	0.00175816	-1.73464	0.00523105	-1.56109	0.0777154	-1.48297	0.0133939	-1.67065	0.236433	-1.41307	0.00536958	-1.46296	0.0814579	-1.40147	ZEB2/ARNTL/FAM53B/MACF1/TBL1X/TNFAIP3/PSMB9/USP34/USP47/WNK1/MBD2/CSNK1D/CTDNEP1/PSME4/UBR5/SMURF2/SMAD3/CSNK1G2/USP8/DDX3X/MLLT3/TNKS2/PSMA3/VCP/NFKB1/TGFB1/PSMA5/UBE2B/PSME2/TNKS/PPM1B/CSNK1G3/CDC73/LGR6/PSMB10	35
GO:0016441	posttranscriptional gene silencing	Non-expanders	0.00497163	-1.54504	0.0133508	-1.55643	0.0271981	-1.59538	0.00250249	-1.6414	0.000512853	-1.69574	0.102859	-1.45332	0.171829	-1.39783	0.444253	-1.25023	0.00109746	-1.53487	0.00647002	-1.62771	ADAR/TUT4/TNRC6B/STAT3/TUT7/DDX5/POLR2A/FMR1/ZFP36/PPP3CA/SMAD3/TNRC6A/DHX9/NUP98/RANBP2/POM121C/RIPK1/EIF4G1/PUM1/CELF1/HELZ/PUM2/NCOR1/TGFB1/GIGYF2/MAP2K1/NUP153/POM121/POLR2B/NEAT1/AGO2/NUP214/MARF1/CNOT1/ZC3H12A/SRRT	36
GO:0035194	post-transcriptional gene silencing by RNA	Non-expanders	0.00634231	-1.52795	0.0218773	-1.52578	0.0407198	-1.55498	0.00349897	-1.61352	0.000512853	-1.67236	0.135957	-1.41533	0.213845	-1.36588	0.494461	-1.21961	0.00126815	-1.52104	0.0104749	-1.59503	ADAR/TUT4/TNRC6B/STAT3/TUT7/DDX5/POLR2A/FMR1/ZFP36/PPP3CA/SMAD3/TNRC6A/DHX9/NUP98/RANBP2/POM121C/RIPK1/EIF4G1/PUM1/CELF1/HELZ/PUM2/NCOR1/TGFB1/MAP2K1/NUP153/POM121/POLR2B/NEAT1/AGO2/NUP214/CNOT1/ZC3H12A/SRRT	34
GO:0061919	process utilizing autophagic mechanism	Non-expanders	0.0379388	-1.23164	0.00955441	-1.36969	0.0364731	-1.35727	0.0112012	-1.31966	0.157054	-1.17696	0.0777154	-1.30405	0.217155	-1.23429	0.0630412	-1.38674	0.132034	-1.14483	0.0390113	-1.29509	IFI16/HIF1A/TRIM22/PTPN22/NPC1/SMG1/PIP4K2A/VPS13C/MCL1/GABARAPL1/TRIM38/VTI1A/STAT3/HERC1/GSK3B/RNF166/TBC1D5/SQSTM1/FBXW7/EXOC4/CLTC/ERN1/EIF4G2/CD84/TRIM14/SREBF2/USP33/RB1CC1/VPS37B/ROCK1/ADRB2/TAB2/SYT11/UVRAG/MAP1LC3B/WAC/BNIP3L/RNF5/GPR137B/HUWE1/EIF4G1/VPS4B/VCP/BCL2L11/NBR1/EP300/VMP1/FOXK2/AMBRA1/SESN3/VPS13A/FYCO1/TSG101/TRIM21/TLK2/FOXO1/USP36/IL10RA/MAPK8/SNX14/TBK1/PRKAG2/PLEKHM1/RU…	76
GO:0035196	production of miRNAs involved in gene silencing by miRNA	Non-expanders	0.00472794	-1.70903	0.0314152	-1.64622	0.306097	-1.34792	0.0480808	-1.58835	0.0118371	-1.66534	0.151627	-1.50005	0.424506	-1.28258	0.362041	-1.39537	0.0029806	-1.67952	0.0265367	-1.6524	ADAR/TUT4/STAT3/TUT7/DDX5/PPP3CA/SMAD3/RIPK1/PUM1/PUM2/NCOR1/TGFB1/MAP2K1/AGO2/ZC3H12A/SRRT	16
GO:0070918	production of small RNA involved in gene silencing by RNA	Non-expanders	0.00660225	-1.68579	0.0364989	-1.61587	0.343414	-1.30707	0.0506775	-1.57483	0.0217152	-1.6128	0.183664	-1.44914	0.502287	-1.20258	0.413256	-1.34228	0.00253904	-1.65873	0.0795856	-1.51944	ADAR/TUT4/STAT3/TUT7/DDX5/PPP3CA/SMAD3/RIPK1/PUM1/PUM2/NCOR1/TGFB1/MAP2K1/AGO2/ZC3H12A/SRRT	16
GO:0006473	protein acetylation	Non-expanders	0.00513749	-1.479	0.00622237	-1.56415	0.167048	-1.34855	0.0282453	-1.429	0.0156506	-1.43503	0.00958014	-1.64832	0.21999	-1.334	0.227825	-1.38818	0.00223408	-1.45992	0.0116291	-1.54011	AUTS2/KMT2A/NAA50/KANSL1/NCOA1/ARNTL/KAT6A/BRD7/CREBBP/SETD5/GSK3B/BAZ1A/MSL3/CTCF/NCOA3/MSL2/JADE2/MECP2/DDX3X/SMAD4/EP300/SET/IRF4/PHF20L1/PHF10/FOXO1/TAF1/SIN3A/RSF1/SRCAP/ZNF451/OGT/IWS1/EP400/ESCO1/PRKAA1/YEATS2	37
GO:0043543	protein acylation	Non-expanders	0.00231616	-1.49099	0.00731053	-1.51467	0.337631	-1.21378	0.0405135	-1.37451	0.0267273	-1.37699	0.00819599	-1.63577	0.311463	-1.25379	0.317704	-1.29877	0.000578841	-1.46062	0.0111516	-1.5048	AUTS2/KMT2A/NAA50/KANSL1/NCOA1/ARNTL/KAT6A/BRD7/CREBBP/ABHD17A/SETD5/GSK3B/BAZ1A/MSL3/CTCF/NCOA3/MSL2/JADE2/MECP2/DDX3X/SMAD4/EP300/SET/IRF4/PHF20L1/PHF10/FOXO1/TAF1/SIN3A/GLUL/RSF1/PPM1B/SRCAP/ZNF451/OGT/IWS1/ZDHHC7/EP400/ESCO1/PRKAA1/YEATS2	41
GO:0006471	protein ADP-ribosylation	Non-expanders	0.00404174	-1.77439	0.0326103	-1.66285	0.0367519	-1.76167	0.131743	-1.48384	0.0195932	-1.67318	0.596914	-1.08792	0.475774	-1.2457	0.123634	-1.66692	0.0274027	-1.55809	0.0272701	-1.68135	PARP14/PARP9/PARP8/PARP12/PARP4/TNKS2/PARP10/PARP11/TNKS/ADNP/TINF2	11
GO:0008213	protein alkylation	Non-expanders	0.000978621	-1.59492	0.00961309	-1.54469	0.0632448	-1.48468	0.00931131	-1.51846	0.00421554	-1.53411	0.0767338	-1.461	0.0780884	-1.48491	0.693399	-1.06854	0.00237458	-1.46662	0.0019923	-1.7255	AUTS2/KMT2A/SETD2/KMT2C/ASH1L/CREBBP/ARID4B/GSPT1/KDM4C/BRD4/KMT2E/SETD5/SMYD3/BCOR/RIF1/CTNNB1/CTR9/RAB6A/CTCF/FBXO11/SUZ12/PCMTD1/MECP2/KDM6A/PAXBP1/SUPT6H/SMAD4/GFI1/ATRX/KMT5B/NSD1/OGT/IWS1/KDM3A/SNRPB/CAMKMT/JARID2/KMT2B/WDR82	39
GO:0046777	protein autophosphorylation	Non-expanders	0.00133902	-1.54778	0.0109479	-1.51773	0.15221	-1.37505	0.107458	-1.31449	0.0262817	-1.41751	0.0605556	-1.47352	0.413494	-1.21463	0.565539	-1.15439	0.000743308	-1.49243	0.0019923	-1.6615	FYN/PPP2R5C/TNIK/PPP2R5A/SMG1/PRKX/ITK/PTPRC/DYRK1A/IQGAP1/PIM1/EIF2AK2/STK39/PTK2B/MARK3/GSK3B/AAK1/STK24/ERN1/SLA/PDGFD/SLK/LYN/CSNK1G2/JAK2/MAPKAPK2/RIPK1/STK10/DDX3X/CDK12/ATR/NBN/TAOK3/TRPM7/PIM3/MKNK2/CLK4/TAF1/RAP2A/PAK2/GRK5/STK4	42
GO:0008214	protein dealkylation	Non-expanders	0.00607099	-1.74743	0.0332845	-1.66517	0.348949	-1.3229	0.0884408	-1.54121	0.0463548	-1.60258	0.0746028	-1.656	0.15475	-1.5505	0.623335	-1.18338	0.046014	-1.51278	0.0165998	-1.7331	JMJD1C/KDM7A/KDM4C/KDM2B/KDM2A/KDM5A/JMJD6/KDM6A/UBE2B/KDM6B/KDM3A/JARID2	12
GO:0140457	protein demethylase activity	Non-expanders	0.00506415	-1.76486	0.0162748	-1.75065	0.317002	-1.36168	0.117422	-1.50902	0.0473611	-1.61299	0.0787347	-1.65319	0.21932	-1.48736	0.674359	-1.12092	0.0412934	-1.53514	0.0204129	-1.71028	JMJD1C/KDM7A/KDM4C/KDM2B/KDM2A/KDM5A/JMJD6/KDM6A/KDM6B/KDM3A/JARID2	11
GO:0006482	protein demethylation	Non-expanders	0.00607099	-1.74743	0.0332845	-1.66517	0.348949	-1.3229	0.0884408	-1.54121	0.0463548	-1.60258	0.0746028	-1.656	0.15475	-1.5505	0.623335	-1.18338	0.046014	-1.51278	0.0165998	-1.7331	JMJD1C/KDM7A/KDM4C/KDM2B/KDM2A/KDM5A/JMJD6/KDM6A/UBE2B/KDM6B/KDM3A/JARID2	12
GO:0016579	protein deubiquitination	Non-expanders	0.00167512	-1.4766	0.00961309	-1.45896	0.000831796	-1.82984	0.00175816	-1.52898	0.0021739	-1.47522	0.386004	-1.17035	0.00168041	-1.64228	0.429193	-1.21331	0.0192852	-1.29963	0.257049	-1.19745	HIF1A/DDX58/USP15/USP24/TNFAIP3/PSMB9/BABAM2/USP34/SMAD7/MBD5/USP47/USP28/TANK/BIRC3/USP25/ITCH/OTULIN/USP3/USP7/IFIH1/PSME4/USP9X/SMURF2/USP33/SMAD3/ADRB2/YY1/USP8/RAD23B/TNIP1/RIPK1/CYLD/PSMA3/VCP/SMAD4/BIRC2/JOSD1/EP300/PTEN/OTUD4/PSMA5/FOXK2/TRIM21/USP36/PSME2/TRAF3/INO80D/OGT/ASXL2/USP14/TGFBR1/ZC3H12A/VCPIP1/PSMB10	54
GO:0070534	protein K63-linked ubiquitination	Non-expanders	0.00120605	-1.81058	0.0132867	-1.67715	0.0573126	-1.64412	0.067938	-1.52298	0.0187535	-1.61246	0.161409	-1.46776	0.170559	-1.49688	0.473531	-1.28467	0.00419102	-1.62952	0.0635525	-1.54578	PTPN22/TRIP12/RNF168/ITCH/TRIM56/UBR5/UBE2E3/RNF115/DDX3X/RNF5/PARP10/BIRC2/RNF4/UBE2B/TRAF1/TRAF3/TRIM5	17
GO:0004672	protein kinase activity	Non-expanders	0.000482481	-1.59351	0.00105908	-1.63465	0.210918	-1.23325	0.0021071	-1.41474	0.000871098	-1.45068	0.00398983	-1.66227	0.0564947	-1.38346	0.0197852	-1.4848	0.000387886	-1.5161	0.0019923	-1.7379	FYN/TGFBR3/STK17A/TNIK/AKAP13/PRKCH/RPS6KA3/AKT3/MAPK1/SMG1/CDK13/GRK2/PRKX/MAP3K2/CAB39/ITK/NEK7/PRKCQ/SIK3/PRKACB/SRPK2/IGF2R/STK38/CDK17/DYRK1A/MAP3K5/PIM1/EIF2AK2/STK39/BRD4/PTK2B/WNK1/MARK3/MAP4K5/PAN3/GSK3B/CSNK1D/SQSTM1/AAK1/BRAF/PIK3CG/JAK1/STK24/ERN1/SLA/SLK/PRPF4B/JAK3/MAPK14/ROCK1/LYN/CSNK1G2/PKN2/JAK2/MAPKAPK2/BMPR2/RIPK1/STK10/CDK12/BAZ1B/ATR/TAOK3/TRPM7/PIM3/ULK4/PRKD3/MKNK2/RPS6KC1…	88
GO:1990778	protein localization to cell periphery	Non-expanders	0.023927	-1.33518	0.0271472	-1.41158	0.579259	-1.07433	0.0338954	-1.37463	0.611827	-1.04642	0.0299812	-1.48905	0.57393	-1.10186	0.368808	-1.26328	0.0335522	-1.28276	0.0406992	-1.38526	ITGB1/GBP1/ATP2B4/ADAM10/TNIK/GGA2/PRKCH/PPP2R5A/SYTL2/MACF1/PIK3R1/PICALM/RAPGEF2/GOLGA4/CD81/SQSTM1/CLTC/RAB10/RAB8B/DENND4C/ROCK1/RAPGEF6/MYO5A/EZR/EPB41/PACS1/DLG1/GOLPH3/TGFB1/PRNP/EFR3A/GPHN/ROCK2/NSF/RABEP1/ARF6/CLIP1/CIB1/RAP2A/VTI1B/ZDHHC7/NUMA1/RAB11A/PLEKHF1	44
GO:0034067	protein localization to Golgi apparatus	Non-expanders	0.0139996	-1.68505	0.0246996	-1.70748	0.135952	-1.56134	0.0550221	-1.62095	0.151917	-1.44689	0.122108	-1.58136	0.114926	-1.61332	0.0783891	-1.76164	0.00873944	-1.67051	0.0553474	-1.61176	GBP5/VPS13C/CSNK1D/RAB6A/GBF1/GCC2/PACS1/GOLPH3/VPS13A/NUMA1	10
GO:0034504	protein localization to nucleus	Non-expanders	0.00231616	-1.46748	0.00317187	-1.55561	0.0297373	-1.49273	0.0330323	-1.37745	0.00144151	-1.51575	0.0395872	-1.47163	0.105771	-1.39264	0.333506	-1.29062	0.000578841	-1.45987	0.0404491	-1.39194	FYN/GBP2/PYHIN1/BCL3/SYNE1/PARP9/SP100/ARNTL/FAM53B/MAPK1/DNAJB6/ZBTB7A/DTX3L/PIK3R1/STAT3/KPNB1/CBLB/GSK3B/RASSF5/MORC3/PPP3CA/CTDNEP1/HNRNPU/UBR5/SMAD3/KPNA1/MAPK14/NUP98/RANBP2/POM121C/JAK2/APPL2/MDFIC/XPO1/TGFB1/KPNA4/NUP153/SIN3A/GLUL/POM121/NF1/TOR1AIP1/NUP214/ZC3H12A	44
GO:0072659	protein localization to plasma membrane	Non-expanders	0.0167434	-1.38077	0.0314951	-1.42875	0.523765	-1.11312	0.047288	-1.37239	0.500231	-1.09428	0.0455357	-1.47854	0.598968	-1.09086	0.463602	-1.214	0.0289538	-1.31293	0.0409131	-1.40936	ITGB1/GBP1/ATP2B4/TNIK/GGA2/PRKCH/PPP2R5A/SYTL2/MACF1/PIK3R1/PICALM/RAPGEF2/GOLGA4/CD81/SQSTM1/CLTC/RAB10/RAB8B/DENND4C/ROCK1/RAPGEF6/MYO5A/EZR/PACS1/DLG1/GOLPH3/TGFB1/PRNP/EFR3A/ROCK2/NSF/ARF6/CIB1/RAP2A/VTI1B/ZDHHC7/RAB11A/PLEKHF1	38
GO:0006479	protein methylation	Non-expanders	0.000978621	-1.59492	0.00961309	-1.54469	0.0632448	-1.48468	0.00931131	-1.51846	0.00421554	-1.53411	0.0767338	-1.461	0.0780884	-1.48491	0.693399	-1.06854	0.00237458	-1.46662	0.0019923	-1.7255	AUTS2/KMT2A/SETD2/KMT2C/ASH1L/CREBBP/ARID4B/GSPT1/KDM4C/BRD4/KMT2E/SETD5/SMYD3/BCOR/RIF1/CTNNB1/CTR9/RAB6A/CTCF/FBXO11/SUZ12/PCMTD1/MECP2/KDM6A/PAXBP1/SUPT6H/SMAD4/GFI1/ATRX/KMT5B/NSD1/OGT/IWS1/KDM3A/SNRPB/CAMKMT/JARID2/KMT2B/WDR82	39
GO:0070646	protein modification by small protein removal	Non-expanders	0.00204662	-1.44303	0.00731053	-1.46649	0.000831796	-1.78169	0.00175816	-1.50068	0.00192858	-1.46803	0.355909	-1.18466	0.00168041	-1.6296	0.339589	-1.26545	0.023435	-1.2814	0.259855	-1.19061	HIF1A/DDX58/USP15/USP24/TNFAIP3/PSMB9/BABAM2/USP34/SMAD7/SENP6/MBD5/USP47/USP28/TANK/BIRC3/USP25/ITCH/OTULIN/USP3/USP7/IFIH1/PSME4/USP9X/SMURF2/USP33/SMAD3/ADRB2/YY1/USP8/RAD23B/TNIP1/RIPK1/CYLD/PSMA3/VCP/SMAD4/BIRC2/SENP7/JOSD1/EP300/PTEN/OTUD4/PSMA5/FOXK2/TRIM21/USP36/PSME2/TRAF3/INO80D/OGT/ASXL2/USP14/TGFBR1/ZC3H12A/VCPIP1/PSMB10/SENP5	57
GO:0000209	protein polyubiquitination	Non-expanders	0.000482481	-1.5719	0.00105908	-1.55034	0.000831796	-1.73315	0.00154452	-1.49361	0.00296805	-1.41179	0.0752739	-1.36951	0.00949821	-1.52757	0.176768	-1.3518	0.000387886	-1.45526	0.0618594	-1.32674	RNF213/RNF19A/TRIM22/PTPN22/ZNRF2/UBR2/DTX3L/TNFAIP3/PSMB9/TRIP12/RNF168/TRIM38/HERC5/RNF166/FBXW7/UBE2L6/ITCH/FBXL17/TRIM56/LNPEP/PSME4/UBR5/HERC6/UBE2E3/RNF115/CTNNB1/TRIM14/SMURF2/CUL3/RMND5A/ANKIB1/FBXW11/UBE2M/NPEPPS/FBXO11/WSB1/DDX3X/UBE3A/RNF5/HUWE1/RC3H1/TNKS2/PSMA3/PARP10/TRIM44/SHPRH/BIRC2/ZNRF1/RNF4/UBE2H/PSMA5/RFFL/TRIM21/RNF216/UBE2B/TAF1/PSME2/ARIH1/TNKS/TRAF1/TRAF3/FBXL20/RNF111/KL…	69
GO:0004674	protein serine/threonine kinase activity	Non-expanders	0.000482481	-1.59974	0.00105908	-1.68205	0.131926	-1.29984	0.00250249	-1.44353	0.000512853	-1.52645	0.00398983	-1.75408	0.0137404	-1.4995	0.0113296	-1.60089	0.000387886	-1.52891	0.0019923	-1.8379	TGFBR3/STK17A/TNIK/AKAP13/PRKCH/RPS6KA3/AKT3/MAPK1/SMG1/CDK13/GRK2/PRKX/MAP3K2/CAB39/NEK7/PRKCQ/SIK3/PRKACB/SRPK2/STK38/CDK17/DYRK1A/MAP3K5/PIM1/EIF2AK2/STK39/BRD4/PTK2B/WNK1/MARK3/MAP4K5/GSK3B/CSNK1D/SQSTM1/AAK1/BRAF/PIK3CG/STK24/ERN1/SLK/PRPF4B/MAPK14/ROCK1/CSNK1G2/PKN2/MAPKAPK2/BMPR2/RIPK1/STK10/CDK12/ATR/TAOK3/TRPM7/PIM3/ULK4/PRKD3/MKNK2/RPS6KC1/CLK4/MAP2K1/ROCK2/CAMK1D/TLK2/TAF1/MAPK8/HIPK3/…	77
GO:0031503	protein-containing complex localization	Non-expanders	0.00254125	-1.43763	0.0290147	-1.39569	0.0365309	-1.46182	0.00175816	-1.55078	0.00309444	-1.45042	0.0862138	-1.38663	0.00918037	-1.57115	0.238942	-1.34053	0.00290214	-1.37578	0.0422601	-1.3799	MX1/SGCD/ADAM10/MX2/SETD2/SMG1/PCM1/EPS15/DNM2/SMAD7/PABPN1/YTHDC1/HNRNPU/UPF2/NUP98/SRSF7/RANBP2/POM121C/PURA/EZR/SLBP/ATR/SRSF9/DLG1/SRSF4/SUPT6H/XPO1/GPHN/NUP153/AP2B1/SMG7/AGFG1/POM121/NPTN/IWS1/NUP214/RAB11A/CASC3/SFPQ/SRSF5/KIF5C/TERF2	42
GO:0071824	protein-DNA complex subunit organization	Non-expanders	0.0365187	-1.35074	0.00491541	-1.56272	0.128273	-1.39398	0.0646576	-1.36037	0.00144151	-1.54821	0.139452	-1.37042	0.123674	-1.39704	0.193893	-1.40485	0.00363673	-1.42061	0.00928142	-1.53398	SETD2/CCNH/BPTF/KAT6A/BRD2/ATF7IP/SENP6/BAZ2A/SMYD3/ARID2/PSME4/NASP/CTCF/RAD23B/SMARCC1/ARID1A/BDP1/ERCC5/PIAS1/SUPT6H/SMARCA5/SHPRH/CUL4A/RNF4/SET/HP1BP3/TAF1/ATRX/RSF1/SRCAP/POGZ/SUPT16H	32
GO:0017016	Ras GTPase binding	Non-expanders	0.00193638	-1.42245	0.00722637	-1.44607	0.577725	-1.0694	0.17852	-1.2079	0.53061	-1.0675	0.0698535	-1.37474	0.632939	-1.06331	0.0795752	-1.44363	0.00126815	-1.37506	0.0019923	-1.54425	RABGAP1L/RASGRP1/CDC42SE2/IQGAP2/TBC1D2B/RAPGEF1/AKAP13/ARHGEF3/SYTL2/SPATA13/FMNL1/TBC1D22A/SOS1/CDC42EP3/PICALM/RAPGEF2/IQGAP1/KPNB1/PREX1/RANBP9/RASSF5/TBC1D5/VAV3/DOCK11/EXOC4/MYCBP2/MYO9B/EXOC2/USP33/DENND4A/DENND4C/ROCK1/RAPGEF6/MYO5A/PKN2/RANBP2/ERC1/WHAMM/PPP6R1/DENND1A/XPO1/ROCK2/NSF/CIB1/PAK2/NCKAP1L/RABGAP1/RALBP1/GDI1/DENND3/TBCK/RASGEF1B/DOCK2/RHOH/DIAPH2/ANKFY1	56
GO:0007259	receptor signaling pathway via JAK-STAT	Non-expanders	0.00120314	-1.71843	0.0104806	-1.63861	0.000831796	-2.00886	0.00175816	-1.7263	0.0138303	-1.55802	0.0770268	-1.54162	0.00168041	-1.97148	0.36144	-1.34976	0.00652674	-1.52102	0.00307717	-1.73686	FYN/STAT1/F2R/BCL3/PARP14/PARP9/STAT4/STAT5B/PTPRC/STAT3/PTK2B/SOCS1/STAT2/CTR9/JAK3/LYN/JAK2/PIAS1/STAT5A/IL10RA/PTPN2/PIBF1	22
GO:0097696	receptor signaling pathway via STAT	Non-expanders	0.000978621	-1.71674	0.0120186	-1.62506	0.000831796	-1.99971	0.00175816	-1.71401	0.0054376	-1.61411	0.0421994	-1.61559	0.00242796	-1.94129	0.405849	-1.31158	0.00632257	-1.5187	0.00614786	-1.6784	FYN/STAT1/F2R/BCL3/PARP14/PARP9/STAT4/STAT5B/PTPRC/STAT3/PTK2B/SOCS1/STAT2/CTR9/JAK3/LYN/JAK2/PIAS1/STAT5A/IL10RA/PTPN2/PIBF1	22
GO:0003002	regionalization	Non-expanders	0.0154296	-1.45272	0.0487372	-1.44195	0.696151	-0.998545	0.246174	-1.25798	0.42249	-1.14992	0.0688566	-1.49168	0.420245	-1.22611	0.480389	-1.22205	0.0268221	-1.36196	0.0335096	-1.47562	ZEB2/BPTF/ADGRG1/BHLHE40/PRKACB/KDM2B/EOMES/CTNNB1/SMAD3/BMI1/LFNG/YY1/SSBP3/BMPR2/MLLT3/KDM6A/HOXB2/SMAD4/ABI1/EP300/TGFBR1/TRA2B	22
GO:0050854	regulation of antigen receptor-mediated signaling pathway	Non-expanders	0.00925941	-1.62499	0.0307	-1.6108	0.171375	-1.46483	0.2557	-1.3263	0.0044696	-1.72895	0.455524	-1.19405	0.090413	-1.57343	0.825929	-0.913249	0.0461358	-1.44004	0.0846072	-1.49145	PTPRJ/RUNX1/GBP1/PTPN22/PRKCH/SLA2/ELF2/PTPRC/CD81/RELA/LYN/FOXP1/EZR/CYLD/RC3H1/PRNP/CARD11/PLCL2/PTPN2	19
GO:0010506	regulation of autophagy	Non-expanders	0.0169058	-1.31767	0.00286279	-1.49146	0.0529186	-1.39393	0.0457851	-1.308	0.125415	-1.23303	0.0269476	-1.45277	0.114918	-1.3561	0.107083	-1.4135	0.100327	-1.19265	0.00332683	-1.50435	IFI16/HIF1A/TRIM22/PTPN22/NPC1/SMG1/PIP4K2A/VPS13C/MCL1/TRIM38/STAT3/HERC1/GSK3B/FBXW7/EXOC4/ERN1/EIF4G2/TRIM14/SREBF2/USP33/RB1CC1/ROCK1/ADRB2/TAB2/UVRAG/WAC/BNIP3L/RNF5/GPR137B/HUWE1/EIF4G1/BCL2L11/EP300/FOXK2/AMBRA1/SESN3/FYCO1/TRIM21/TLK2/FOXO1/USP36/IL10RA/MAPK8/TBK1/PRKAG2/RUBCN/TRIM5/CAPNS1/HTT/ZC3H12A/ATG7/SH3GLB1/OSBPL7/PRKAA1/PLEKHF1/ITPR1/MTMR3/FOXO3	58
GO:0050770	regulation of axonogenesis	Non-expanders	0.00793219	-1.5425	0.0136728	-1.57466	0.890802	-0.793362	0.553925	-1.10424	0.0321419	-1.4758	0.293702	-1.28401	0.436757	-1.22899	0.293965	-1.38874	0.00572469	-1.48987	0.0434965	-1.48418	ZEB2/SKIL/MACF1/DNM2/PAFAH1B1/GOLGA4/GSK3B/MYCBP2/PLXND1/RAB21/BMPR2/SIPA1L1/ARHGAP35/ZSWIM6/PTEN/MAP2K1/SIN3A/KIF13B/PAK2/ADNP/GDI1/RAB11A/IST1	23
GO:0070167	regulation of biomineral tissue development	Non-expanders	0.00526001	-1.71078	0.0248975	-1.66753	0.0475816	-1.70398	0.269828	-1.34471	0.112324	-1.47235	0.140031	-1.52412	0.143298	-1.54949	0.469179	-1.29909	0.0141915	-1.57988	0.0412251	-1.6051	HIF1A/SRGN/ISG15/S1PR1/PTK2B/BCOR/SMAD3/ROCK1/ADRB2/BMPR2/NBR1/TGFB1/ROCK2	13
GO:0110149	regulation of biomineralization	Non-expanders	0.00526001	-1.71078	0.0248975	-1.66753	0.0475816	-1.70398	0.269828	-1.34471	0.112324	-1.47235	0.140031	-1.52412	0.143298	-1.54949	0.469179	-1.29909	0.0141915	-1.57988	0.0412251	-1.6051	HIF1A/SRGN/ISG15/S1PR1/PTK2B/BCOR/SMAD3/ROCK1/ADRB2/BMPR2/NBR1/TGFB1/ROCK2	13
GO:0030510	regulation of BMP signaling pathway	Non-expanders	0.0124724	-1.66247	0.00665013	-1.78786	0.514819	-1.17156	0.481212	-1.19248	0.080716	-1.51917	0.182268	-1.47435	0.0738322	-1.66794	0.0844695	-1.7165	0.0425502	-1.49408	0.0636826	-1.56808	SKIL/SMAD7/SMURF2/TRIM33/BMPR2/SMAD4/NUMA1	7
GO:0030500	regulation of bone mineralization	Non-expanders	0.0100014	-1.69298	0.0322039	-1.66611	0.126132	-1.57451	0.365319	-1.28679	0.184943	-1.40279	0.164353	-1.50076	0.117603	-1.60924	0.48817	-1.29423	0.0274027	-1.55801	0.0428422	-1.61939	HIF1A/SRGN/ISG15/S1PR1/PTK2B/BCOR/SMAD3/ADRB2/BMPR2/NBR1/TGFB1	11
GO:0060828	regulation of canonical Wnt signaling pathway	Non-expanders	0.000482481	-1.62309	0.00105908	-1.69581	0.00214746	-1.7125	0.00154452	-1.66316	0.00144151	-1.53617	0.0230201	-1.54996	0.00487504	-1.66429	0.196609	-1.39545	0.000743308	-1.49076	0.016629	-1.4787	RAPGEF1/ARNTL/FAM53B/CCDC88C/TBL1X/PSMB9/USP34/USP47/WNK1/GSK3B/CSNK1D/OTULIN/CTDNEP1/PSME4/UBR5/CTNNB1/SMURF2/CUL3/SMAD3/MAPK14/CHD8/CSNK1G2/USP8/DDX3X/MLLT3/CYLD/TNKS2/PSMA3/VCP/TLE4/NFKB1/TGFB1/INVS/PSMA5/G3BP1/FOXO1/CCNY/UBE2B/PSME2/TNKS/PPM1B/CSNK1G3/LGR6/STK4/PSMB10/FOXO3	46
GO:0006109	regulation of carbohydrate metabolic process	Non-expanders	0.00266827	-1.55491	0.0346482	-1.46531	0.0525986	-1.51798	0.180176	-1.28323	0.0120124	-1.47367	0.184619	-1.34499	0.108402	-1.4623	0.225222	-1.39928	0.00499553	-1.447	0.00319612	-1.65596	PLEK/RORA/ZBTB20/HIF1A/ZBTB7A/NCOA2/PFKFB3/STAT3/PTK2B/GSK3B/HDAC4/USP7/CLTC/MIDN/NUP98/RANBP2/POM121C/PPP4R3B/PPP1CB/PGAM1/NFKB1/EP300/NCOR1/TGFB1/FOXK2/NUP153/FOXO1/POM121/OGT/PRKAG2/NUP214/PTPN2/PRKAA1	33
GO:0060043	regulation of cardiac muscle cell proliferation	Non-expanders	0.0033055	-1.81844	0.0157183	-1.76044	0.0945985	-1.64633	0.147244	-1.49316	0.0723291	-1.58489	0.0526242	-1.72254	0.109777	-1.63953	0.203071	-1.60228	0.00511175	-1.73619	0.00647002	-1.82854	TGFBR3/MAPK1/PIM1/MAPK14/RIPK1/PTEN/TGFBR1/JARID2	8
GO:0055024	regulation of cardiac muscle tissue development	Non-expanders	0.0166233	-1.61394	0.0487372	-1.59158	0.675558	-1.01617	0.728875	-0.987028	0.214146	-1.35597	0.2345	-1.40536	0.166566	-1.51179	0.251919	-1.5052	0.0187596	-1.55683	0.00621259	-1.80085	TGFBR3/MAPK1/PIM1/MAPK14/YY1/RIPK1/SMAD4/PTEN/TGFB1/TGFBR1/JARID2	11
GO:1901888	regulation of cell junction assembly	Non-expanders	0.0124724	-1.53315	0.0353248	-1.542	0.498417	-1.16913	0.10138	-1.41314	0.343412	-1.21674	0.0811099	-1.53026	0.762408	-0.972806	0.397973	-1.31349	0.00985342	-1.49633	0.0278537	-1.54918	PTPRJ/RUNX1/RAPGEF1/PRKCH/MACF1/CLASP1/RAP1B/RAPGEF2/IQGAP1/BCAS3/SETD5/SMAD3/SLK/ROCK1/EIF4G1/PTEN/ROCK2/ARF6/ADNP/MAP4K4	20
GO:0022604	regulation of cell morphogenesis	Non-expanders	0.00204662	-1.43195	0.0133508	-1.41476	0.586217	-1.06429	0.131965	-1.23226	0.135891	-1.23158	0.266832	-1.21868	0.702628	-1.02536	0.405185	-1.21629	0.000578841	-1.39783	0.0215902	-1.38528	ZEB2/FYN/CDC42SE2/GBP1/SKIL/ADAM10/TNIK/ACTN4/FMNL1/MACF1/DNM2/ITSN2/CDC42EP3/RAPGEF2/PAFAH1B1/PTK2B/PREX1/GOLGA4/RASA1/GSK3B/GNA13/PPP3CA/PHIP/ARHGEF7/ANXA1/MYH9/MYCBP2/DHX36/MKLN1/CAPRIN1/PLXND1/SH3KBP1/CXCR4/ALDOA/RAB21/BMPR2/SIPA1L1/ATP10A/EZR/UBE3A/EPB41/ARHGAP35/DLG1/ZSWIM6/PTEN/BRWD1/SEPTIN7/MAP2K1/PRPF40A/MYO9A/SIN3A/KIF13B/CIB1/RAP2A/YWHAH/PAK2/ADNP/GDI1/BCL9L/MSN/ACTR2/RAB11A/TANC2/RHOH…	65
GO:0010769	regulation of cell morphogenesis involved in differentiation	Non-expanders	0.0033055	-1.49676	0.00731053	-1.52288	0.648487	-1.03557	0.203369	-1.24195	0.0290645	-1.39904	0.147418	-1.35397	0.563029	-1.11796	0.458693	-1.21999	0.0021424	-1.45126	0.028294	-1.4369	ZEB2/GBP1/SKIL/ADAM10/TNIK/ACTN4/MACF1/DNM2/RAPGEF2/PAFAH1B1/PREX1/GOLGA4/GSK3B/PPP3CA/ARHGEF7/MYCBP2/DHX36/CAPRIN1/PLXND1/RAB21/BMPR2/SIPA1L1/UBE3A/ARHGAP35/ZSWIM6/PTEN/MAP2K1/SIN3A/KIF13B/CIB1/RAP2A/YWHAH/PAK2/ADNP/GDI1/ACTR2/RAB11A/TANC2/IST1	39
GO:0031344	regulation of cell projection organization	Non-expanders	0.00292216	-1.35092	0.0227679	-1.33398	0.578537	-1.06075	0.148918	-1.19318	0.0592065	-1.24621	0.0553813	-1.34918	0.545054	-1.09607	0.610435	-1.10219	0.00385002	-1.30179	0.00793255	-1.38856	ZEB2/FYN/SYNE2/AUTS2/TOX/PPP1R16B/SKIL/ADAM10/TNIK/RAPGEF1/MACF1/MAP4/SETX/CFLAR/DNM2/ITSN2/CDC42EP3/RAPGEF2/IQGAP1/PAFAH1B1/PTK2B/BCAS3/PREX1/GOLGA4/GSK3B/HDAC4/FMR1/DOCK11/PPP3CA/STK24/ARHGEF7/MYCBP2/DHX36/ODF2L/CAPRIN1/PLXND1/RAB8B/CXCR4/LYN/RAB21/BMPR2/SIPA1L1/EZR/UBE3A/CYLD/ARHGAP35/C21orf91/ZSWIM6/ULK4/EP300/PTEN/NFE2L2/PRNP/SEPTIN7/MAP2K1/GFI1/CAMK1D/MYO9A/CEP120/CERS2/SIN3A/KIF13B/ARF6/CI…	80
GO:1903827	regulation of cellular protein localization	Non-expanders	0.000482481	-1.47275	0.00531856	-1.40713	0.0565849	-1.33764	0.0418297	-1.2738	0.00654958	-1.3332	0.00989408	-1.45705	0.0281003	-1.40314	0.234818	-1.2776	0.000387886	-1.37238	0.0107503	-1.36732	FYN/PYHIN1/STOM/GZMB/ITGB1/PARP9/GBP1/ATP2B4/ADAM10/SETD2/SP100/PRR5L/PRKCH/PPP2R5A/MAPK1/CD247/PCM1/DTX3L/PIK3R1/NIPBL/PICALM/IQGAP1/BCAS3/DNAJA1/ABHD17A/PPP3R1/GSK3B/RASSF5/CD81/SQSTM1/FBXW7/SPIDR/CLTC/UBR5/LCP1/CTNNB1/SREBF2/SMAD3/MAPK14/NPEPPS/SYT11/JAK2/GBF1/EZR/GCC2/BNIP3L/PTPN1/GPR137B/CYLD/HUWE1/EPB41/MDFIC/DLG1/SUPT6H/XPO1/ICE1/TGFB1/PRNP/TP53BP2/ROCK2/AP2B1/TSG101/USP36/SIN3A/GLUL/MAPK8…	86
GO:0090287	regulation of cellular response to growth factor stimulus	Non-expanders	0.00340002	-1.56333	0.0403424	-1.45909	0.577725	-1.08917	0.494809	-1.12821	0.0461922	-1.41783	0.158179	-1.37745	0.289996	-1.31015	0.368808	-1.30181	0.000578841	-1.55955	0.00684334	-1.58995	TGFBR3/HIF1A/SKIL/ATP2B4/ZBTB7A/CREBBP/CFLAR/DNM2/SMAD7/CHST11/CTNNB1/SMURF2/TRIM33/SMAD3/BMPR2/PTPN1/SMAD4/EP300/ITGA5/TGFB1/RNF111/ZNF451/NPTN/BCL9L/TGFBR1/NUMA1	26
GO:1902275	regulation of chromatin organization	Non-expanders	0.000482481	-1.60047	0.00138791	-1.72205	0.00214746	-1.74487	0.00175816	-1.61702	0.00309444	-1.54692	0.00958014	-1.64229	0.0157313	-1.61789	0.168002	-1.43939	0.000387886	-1.55426	0.0019923	-1.8259	AUTS2/KMT2A/RESF1/BRD7/ATF7IP/NIPBL/BCL6/TRIP12/KDM4C/BRD4/KMT2E/SETD5/FMR1/ATAD2B/BCOR/RIF1/HNRNPU/UBR5/CTNNB1/CTR9/CTCF/KDM5A/MECP2/MLLT3/TASOR/PAXBP1/PARP10/SUPT6H/SMAD4/SET/GFI1/TLK2/UBE2B/ATRX/SIN3A/MAPK8/ZNF451/NSD1/OGT/IWS1/KDM3A/JARID2/KMT2B/MIER1	44
GO:0033044	regulation of chromosome organization	Non-expanders	0.000746983	-1.47077	0.00286279	-1.51533	0.0128153	-1.4985	0.00154452	-1.53443	0.000512853	-1.46734	0.113959	-1.32817	0.0472962	-1.43534	0.183835	-1.34855	0.000387886	-1.46005	0.0019923	-1.5364	AUTS2/KMT2A/XRN1/MAPK1/SMG1/RESF1/BRD7/HNRNPD/ATF7IP/NIPBL/NEK7/PRKCQ/BCL6/TRIP12/SENP6/KDM4C/BRD4/KMT2E/SETD5/FMR1/ATAD2B/USP7/BCOR/RIF1/HNRNPU/UBR5/CTNNB1/DHX36/CUL3/CTR9/CTCF/KDM5A/MECP2/MLLT3/TNKS2/ATR/TASOR/PAXBP1/PARP10/NBN/SUPT6H/SMAD4/RNF4/SET/GFI1/TLK2/UBE2B/ATRX/SIN3A/TNKS/MAPK8/ZNF451/NSD1/OGT/IWS1/SLF2/RAD21/CDK5RAP2/EXOSC10/NUMA1/TINF2/KDM3A/SFPQ/JARID2/KMT2B/MIER1/WAPL/TERF2/MCPH1	69
GO:0042752	regulation of circadian rhythm	Non-expanders	0.00257704	-1.66215	0.0140796	-1.61954	0.221142	-1.37589	0.0506775	-1.49132	0.07229	-1.43643	0.232083	-1.35496	0.542616	-1.15714	0.802373	-0.957944	0.00404371	-1.54821	0.0130379	-1.63532	RORA/ARNTL/BHLHE40/CREM/HNRNPD/GSK3B/CSNK1D/FBXW7/FBXL17/USP7/USP9X/KDM2A/FBXW11/THRAP3/UBE3A/PPP1CB/ROCK2/SIN3A/MAPK8/ATG7/SFPQ/PRKAA1	22
GO:0001817	regulation of cytokine production	Non-expanders	0.000482481	-1.66645	0.00105908	-1.60095	0.000831796	-2.00416	0.00154452	-1.54338	0.000512853	-1.5367	0.0512162	-1.34358	0.00168041	-1.70491	0.0517721	-1.41085	0.000387886	-1.5164	0.0019923	-1.52632	PYHIN1/GBP5/STAT1/RORA/PTPRJ/RASGRP1/ZBTB20/F2R/BCL3/IFI16/HIF1A/PDE4D/IRF1/BTN3A2/BTN3A1/RUNX1/CADM1/MBP/PDCD4/IRF7/GBP1/SETD2/PTPN22/HLA-B/BTN3A3/TBX21/CX3CR1/DDX58/RELB/DDX60/SRGN/HLA-F/NFKB2/NLRC5/USP15/TNFRSF1B/PDE4B/ISG15/CD58/ANKRD17/SLAMF6/CREBBP/TNFAIP3/PIK3R1/LILRB1/PRKCQ/BCL6/SMAD7/TRIM38/PTPRC/IQGAP1/STAT3/EIF2AK2/SLC7A5/CD6/HERC5/BIRC3/CD46/CD81/SOCS1/UBE2L6/ZFP36/ITCH/TRIM56/IFIH1/H…	128
GO:0031347	regulation of defense response	Non-expanders	0.000482481	-1.58722	0.00105908	-1.65252	0.000831796	-1.96812	0.00154452	-1.57491	0.000512853	-1.492	0.0394067	-1.36604	0.00168041	-1.69936	0.112495	-1.35528	0.000387886	-1.44875	0.0019923	-1.49726	FYN/AOAH/PYHIN1/GBP5/METRNL/STAT1/RORA/RASGRP1/IFI16/IRF1/PARP14/CADM1/ADAR/PDCD4/PARP9/IRF7/PTPN22/LAG3/HLA-B/AKNA/DDX58/RELB/DDX60/HLA-F/NLRC5/ASH1L/USP15/TNFRSF1B/DTX3L/ANKRD17/STAT5B/SLAMF6/CREBBP/TNFAIP3/PSMB9/LILRB1/PLSCR1/BCL6/PRKACB/A2M/TRIM38/CST7/PTPRC/STAT3/STK39/BRD4/CD6/HERC5/BIRC3/CD81/SOCS1/ITCH/OTULIN/PIK3CG/IFIT1/JAK1/SERPINB9/PSME4/RELA/ANXA1/SBNO2/APOBEC3G/SMAD3/FBXW11/DHX9/MAP…	115
GO:0050688	regulation of defense response to virus	Non-expanders	0.000746983	-1.8455	0.0240372	-1.61121	0.000831796	-2.07189	0.0174581	-1.61846	0.00197127	-1.74887	0.345729	-1.27942	0.036733	-1.67734	0.287683	-1.43384	0.00367067	-1.59328	0.0775844	-1.48663	STAT1/PARP9/PTPN22/DDX58/DDX60/USP15/DTX3L/ANKRD17/TNFAIP3/LILRB1/TRIM38/HERC5/BIRC3/ITCH/IFIT1/APOBEC3G/DHX9/TRIM44/PUM1/BIRC2/PUM2/FGL2/RNF216/SIN3A/TRAF3/PPM1B/ZC3H12A	27
GO:0048638	regulation of developmental growth	Non-expanders	0.000978621	-1.57387	0.00317187	-1.59929	0.696151	-1.0006	0.00804755	-1.47234	0.00937994	-1.45921	0.0931383	-1.42077	0.197302	-1.35374	0.558534	-1.16073	0.000387886	-1.55254	0.00334036	-1.60056	TGFBR3/MAPK1/MACF1/STAT5B/NIPBL/DNM2/SMAD7/ITSN2/MBD5/PIM1/STAT3/PAFAH1B1/GOLGA4/GSK3B/CDKN1B/MAPK14/CXCR4/ADRB2/RAB21/YY1/BMPR2/EZR/RIPK1/TNKS2/BCL2L11/PTEN/STAT5A/SIN3A/ADNP/GDI1/TGFBR1/STK4/SASH3/RAB11A/JARID2/DUSP10/IST1	37
GO:0051052	regulation of DNA metabolic process	Non-expanders	0.00613314	-1.38154	0.0192655	-1.39477	0.0949866	-1.35236	0.0041533	-1.44577	0.0310633	-1.32282	0.243662	-1.23344	0.0816507	-1.38671	0.632498	-1.09959	0.0069041	-1.32268	0.0724277	-1.31837	TOX/KMT2A/PARP9/SETD2/XRN1/TBX21/SMCHD1/MAPK1/SMG1/DTX3L/HNRNPD/BABAM2/NEK7/PRKCQ/BCL6/TRIP12/RNF168/DEK/PTPRC/PTK2B/MBD2/PARP4/SPIDR/ARID2/USP7/RIF1/HNRNPU/USP9X/UBR5/CTNNB1/DHX36/KPNA1/RNF169/DHX9/BMPR2/MECP2/TNKS2/ATR/NBN/SUPT6H/CUL4A/TGFB1/OTUD4/UBE2B/ATRX/TNKS/WRNIP1/KMT5B/SLF2/ZNF91/EXOSC10/TINF2/ACTR2/TERF2	54
GO:0006282	regulation of DNA repair	Non-expanders	0.00573899	-1.56448	0.0427034	-1.4766	0.158459	-1.41248	0.166991	-1.32596	0.14436	-1.32727	0.167842	-1.38834	0.0725017	-1.53935	0.669886	-1.0942	0.0401854	-1.36786	0.154415	-1.33589	PARP9/SETD2/SMCHD1/DTX3L/BABAM2/TRIP12/RNF168/DEK/SPIDR/ARID2/RIF1/UBR5/RNF169/DHX9/CUL4A/WRNIP1/KMT5B/SLF2/ACTR2/TERF2	20
GO:2000779	regulation of double-strand break repair	Non-expanders	0.016786	-1.55759	0.0254177	-1.59289	0.101473	-1.54351	0.0356193	-1.54392	0.215784	-1.31338	0.150174	-1.45407	0.131837	-1.50355	0.715729	-1.05756	0.0819592	-1.35819	0.161078	-1.36789	PARP9/SETD2/SMCHD1/DTX3L/TRIP12/DEK/SPIDR/ARID2/RIF1/UBR5/RNF169/KMT5B/SLF2/ACTR2	14
GO:0040029	regulation of gene expression, epigenetic	Non-expanders	0.0148888	-1.45518	0.0451552	-1.4572	0.0773821	-1.48668	0.168619	-1.31054	0.00945951	-1.50892	0.0173163	-1.63928	0.383657	-1.24882	0.336623	-1.33041	0.00202467	-1.51062	0.00679442	-1.62144	IFI16/SMCHD1/UBR2/ARID4B/ARID1B/DEK/YTHDC1/HDAC4/ATAD2B/RIF1/AEBP2/HNRNPU/CTNNB1/MSL3/BMI1/CTCF/PCGF5/SUZ12/MECP2/ARID1A/BAZ1B/CREBZF/TASOR/SMARCA5/EP300/SIN3A/EXOSC10/JARID2/MIER1	29
GO:0060968	regulation of gene silencing	Non-expanders	0.00829664	-1.55436	0.0314152	-1.54634	0.0550014	-1.56986	0.00956952	-1.60291	0.00750838	-1.58244	0.155607	-1.42213	0.222775	-1.38175	0.567036	-1.17898	0.0109901	-1.47751	0.0262995	-1.57715	ADAR/STAT3/DDX5/POLR2A/FMR1/ATAD2B/ZFP36/PPP3CA/TNRC6A/DHX9/NUP98/RANBP2/POM121C/RIPK1/EIF4G1/PUM1/PUM2/NCOR1/TGFB1/MAP2K1/NUP153/SIN3A/POM121/POLR2B/NEAT1/AGO2/NUP214/ZC3H12A/MIER1	29
GO:0006110	regulation of glycolytic process	Non-expanders	0.0439258	-1.47394	0.034802	-1.58403	0.100327	-1.54164	0.0755494	-1.47841	0.0986009	-1.42623	0.260503	-1.35114	0.0738322	-1.6096	0.111043	-1.61765	0.0280127	-1.46454	0.0157652	-1.66703	ZBTB20/HIF1A/ZBTB7A/PFKFB3/STAT3/HDAC4/NUP98/RANBP2/POM121C/PGAM1/EP300/NCOR1/NUP153/POM121/OGT/PRKAG2/NUP214/PRKAA1	18
GO:0040008	regulation of growth	Non-expanders	0.000482481	-1.39726	0.0391667	-1.31044	0.550254	-1.07457	0.0256262	-1.30227	0.00841673	-1.33297	0.0992977	-1.30405	0.108842	-1.32516	0.565539	-1.11967	0.000743308	-1.35713	0.0145076	-1.37228	PTPRJ/TGFBR3/HIF1A/ADAM10/RFTN1/RPS6KA3/MAPK1/MACF1/STAT5B/NIPBL/PRKCQ/BCL6/DNM2/SMAD7/ITSN2/KIAA1109/OGFR/MBD5/USP47/PIM1/STAT3/PAFAH1B1/PTK2B/GOLGA4/GSK3B/SOCS1/KDM2B/ITCH/SMARCA2/EIF4G2/UBE2E3/SMAD3/CDKN1B/SAFB/MAPK14/CXCR4/ADRB2/RAB21/YY1/URI1/BMPR2/EZR/RIPK1/DDX3X/EIF4G1/TNKS2/BCL2L11/SMAD4/PTEN/TGFB1/TSG101/STAT5A/SIN3A/CIB1/PAK2/CDC73/ADNP/GDI1/MTPN/TGFBR1/STK4/SASH3/RAB11A/MT2A/JARID2/DUS…	68
GO:1903706	regulation of hemopoiesis	Non-expanders	0.000482481	-1.48342	0.00985554	-1.40244	0.000831796	-1.83014	0.00154452	-1.55721	0.000512853	-1.4954	0.182962	-1.25681	0.0295902	-1.43976	0.225222	-1.30634	0.00126815	-1.35375	0.0617779	-1.30455	STAT1/IKZF3/RASGRP1/HIF1A/NFATC2/TOX/IRF1/KMT2A/RUNX1/IRF7/LAG3/HLA-B/TBX21/ZFP36L1/KLF13/KMT2C/TCF12/ISG15/STAT5B/SOS1/CREBBP/GNAS/PSMB9/PIK3R1/LILRB1/PRKCQ/BCL6/SMAD7/TNRC6B/PTPRC/RUNX3/PIM1/STAT3/EIF2AK2/KMT2E/PTK2B/CD46/SOCS1/FBXW7/ZFP36/ITCH/ACIN1/PSME4/ANXA1/CTNNB1/DHX36/CTR9/AP3B1/TNRC6A/INPP5D/JAK3/MAPK14/LYN/N4BP2L2/FOXP1/RIPK1/CNOT4/PRDM1/GPR137B/CYLD/RC3H1/PSMA3/ZBTB1/ADAM8/CUL4A/EP300…	89
GO:0051569	regulation of histone H3-K4 methylation	Non-expanders	0.0189852	-1.66038	0.0400881	-1.65074	0.124354	-1.58643	0.165021	-1.46684	0.0299304	-1.65618	0.419101	-1.26354	0.357766	-1.3593	0.941477	-0.687406	0.00200149	-1.76353	0.0460885	-1.63529	AUTS2/KMT2A/KMT2E/BCOR/CTNNB1/CTR9/SMAD4/GFI1/KMT2B	9
GO:0031060	regulation of histone methylation	Non-expanders	0.00120605	-1.77048	0.00392146	-1.76548	0.0173477	-1.78286	0.065278	-1.50843	0.00434215	-1.70659	0.0558098	-1.6341	0.143298	-1.50741	0.811437	-0.939831	0.000934692	-1.71658	0.0029699	-1.83642	AUTS2/KMT2A/KDM4C/BRD4/KMT2E/BCOR/RIF1/CTNNB1/CTR9/CTCF/MECP2/PAXBP1/SUPT6H/SMAD4/GFI1/ATRX/NSD1/OGT/IWS1/KDM3A/JARID2/KMT2B	22
GO:0031056	regulation of histone modification	Non-expanders	0.00266827	-1.58759	0.00105908	-1.73634	0.00544198	-1.74735	0.0491705	-1.43583	0.0113712	-1.51456	0.0342788	-1.58444	0.102596	-1.47664	0.450989	-1.25122	0.000578841	-1.58582	0.00249006	-1.75372	AUTS2/KMT2A/BRD7/NIPBL/BCL6/TRIP12/KDM4C/BRD4/KMT2E/SETD5/FMR1/BCOR/RIF1/UBR5/CTNNB1/CTR9/CTCF/KDM5A/MECP2/PAXBP1/SUPT6H/SMAD4/SET/GFI1/UBE2B/ATRX/SIN3A/MAPK8/ZNF451/NSD1/OGT/IWS1/KDM3A/JARID2/KMT2B	35
GO:0002697	regulation of immune effector process	Non-expanders	0.000978621	-1.48411	0.00192717	-1.53999	0.00185392	-1.69816	0.0884408	-1.28246	0.0514943	-1.30628	0.303124	-1.20918	0.0509468	-1.44	0.577775	-1.13048	0.00290214	-1.36243	0.0165998	-1.41971	STAT1/PTPRJ/RASGRP1/CADM1/PARP9/PTPN22/RAPGEF1/LAG3/HLA-B/TBX21/DDX58/DDX60/HLA-F/USP15/TNFRSF1B/DTX3L/ANKRD17/STAT5B/SLAMF6/TNFAIP3/LILRB1/BCL6/SMAD7/A2M/TRIM38/PTPRC/SLC7A5/HERC5/BIRC3/CD46/CD81/ITCH/IFIT1/RIF1/SERPINB9/CD84/ANXA1/DHX36/IGLV2-14/APOBEC3G/JAK3/DHX9/LYN/APPL2/RC3H1/ZBTB1/TRIM44/SUPT6H/PUM1/BIRC2/PUM2/RSAD2/IRF4/TGFB1/FGL2/RNF216/SIN3A/TRAF3/PPM1B/KMT5B/HLA-E/SASH3/ZC3H12A/NCR1/DU…	65
GO:0050727	regulation of inflammatory response	Non-expanders	0.00182486	-1.50593	0.00348017	-1.57109	0.00151509	-1.76998	0.0249105	-1.4061	0.0515378	-1.34162	0.305516	-1.22961	0.124541	-1.39035	0.836899	-0.923132	0.00331935	-1.41212	0.0271704	-1.43463	AOAH/GBP5/METRNL/RORA/PDCD4/AKNA/ASH1L/TNFRSF1B/STAT5B/TNFAIP3/BCL6/CST7/PTPRC/STAT3/STK39/BRD4/CD6/BIRC3/CD81/OTULIN/PIK3CG/RELA/ANXA1/SBNO2/SMAD3/DHX9/MAPK14/CASP1/LYN/SYT11/JAK2/TNIP1/APPL2/FOXP1/RICTOR/RIPK1/ABCC1/CYLD/ADAM8/BIRC2/NFKB1/NLRP1/MYD88/IRF3/HLA-E/NEAT1/ZC3H12A/PTPN2/ETS1/DUSP10/ZBP1/MCPH1	52
GO:0045088	regulation of innate immune response	Non-expanders	0.000482481	-1.64463	0.00105908	-1.69131	0.000831796	-2.07394	0.00154452	-1.72852	0.000512853	-1.57094	0.048003	-1.45491	0.00168041	-1.84113	0.0187077	-1.58724	0.000387886	-1.47112	0.00614786	-1.50374	FYN/PYHIN1/GBP5/STAT1/RASGRP1/IFI16/IRF1/PARP14/CADM1/ADAR/PARP9/IRF7/PTPN22/LAG3/HLA-B/RELB/HLA-F/NLRC5/STAT5B/SLAMF6/CREBBP/TNFAIP3/PSMB9/LILRB1/PLSCR1/PRKACB/A2M/BIRC3/SOCS1/JAK1/SERPINB9/PSME4/RELA/FBXW11/DHX9/LYN/TAB2/JAK2/APPL2/PTPN1/PIAS1/PSMA3/ADAM8/BIRC2/NFKB1/EP300/TRAFD1/KRAS/PSMA5/CARD11/PSME2/SIN3A/IRF3/PAK2/TBK1/HLA-E/TRIM5/PTPN2/NCR1/SFPQ/DUSP10/PSMB10/ZBP1	63
GO:0032648	regulation of interferon-beta production	Non-expanders	0.000994071	-1.8393	0.032246	-1.6414	0.00206341	-2.04376	0.0261304	-1.64225	0.00555965	-1.75725	0.114531	-1.5667	0.0269435	-1.77171	0.112489	-1.67571	0.0140858	-1.56781	0.0617779	-1.56151	ZBTB20/IRF1/IRF7/DDX58/RELB/LILRB1/TRIM38/IFIH1/DHX9/YY1/DDX3X/REL/RNF216/IRF3/TRAF3/PPM1B/TBK1	17
GO:0060334	regulation of interferon-gamma-mediated signaling pathway	Non-expanders	0.036721	-1.60771	0.0364989	-1.67685	0.00387105	-1.9857	0.00458153	-1.85853	0.0044696	-1.83402	0.338004	-1.34405	0.130458	-1.59878	0.766132	-1.01053	0.0467822	-1.54028	0.132669	-1.49289	STAT1/PARP14/PARP9/NLRC5/SOCS1/JAK1/JAK2/PIAS1/PTPN2	9
GO:0032677	regulation of interleukin-8 production	Non-expanders	0.0313125	-1.54678	0.0447379	-1.60006	0.0123308	-1.86848	0.0981107	-1.48801	0.218743	-1.34761	0.485956	-1.17688	0.0035987	-1.92966	0.240405	-1.52053	0.141559	-1.33808	0.171028	-1.40335	F2R/BCL3/PTPN22/DDX58/CD58/PTPRC/STAT3/RELA/ANXA1/RIPK1/MYD88	11
GO:0046328	regulation of JNK cascade	Non-expanders	0.00497163	-1.5482	0.00105908	-1.76297	0.213509	-1.35625	0.0285361	-1.46753	0.0727823	-1.38202	0.00958014	-1.68156	0.0896847	-1.49139	0.0830973	-1.55834	0.0272026	-1.38128	0.00686004	-1.6004	ZEB2/RASGRP1/PDCD4/TNIK/PTPN22/RAPGEF1/MAP3K2/MAP3K5/PAFAH1B1/PTK2B/DNAJA1/MAP4K5/ITCH/ERN1/RB1CC1/GADD45B/PJA2/SPAG9/RIPK1/PTPN1/ZMYND11/CYLD/MDFIC/DTNBP1/TAOK3/ULK4/NCOR1/TRAF1/TRAF3/RAP2A/HIPK3/MAP4K4/MAP2K4/DUSP10	34
GO:0043506	regulation of JUN kinase activity	Non-expanders	0.0055986	-1.65616	0.00105908	-1.92372	0.28383	-1.35019	0.0876011	-1.46949	0.0802289	-1.47022	0.00958014	-1.85419	0.123504	-1.52554	0.190288	-1.5304	0.0194998	-1.49406	0.0101124	-1.71015	ZEB2/PDCD4/TNIK/PTPN22/MAP3K2/MAP3K5/PTK2B/DNAJA1/MAP4K5/ERN1/SPAG9/RIPK1/PTPN1/MDFIC/DTNBP1/TAOK3/HIPK3/MAP2K4/DUSP10	19
GO:0002706	regulation of lymphocyte mediated immunity	Non-expanders	0.0205386	-1.46219	0.0218773	-1.53678	0.397196	-1.22708	0.615549	-1.07041	0.168289	-1.31225	0.504057	-1.14005	0.195651	-1.39559	0.75883	-1.01507	0.0157221	-1.43309	0.0687515	-1.44114	RASGRP1/CADM1/LAG3/HLA-B/TBX21/HLA-F/TNFRSF1B/STAT5B/SLAMF6/LILRB1/BCL6/SMAD7/PTPRC/CD81/RIF1/SERPINB9/ZBTB1/SUPT6H/RSAD2/TGFB1/KMT5B/HLA-E/SASH3/NCR1	24
GO:0043408	regulation of MAPK cascade	Non-expanders	0.000482481	-1.46077	0.019908	-1.34706	0.438128	-1.12578	0.234898	-1.16217	0.163962	-1.18374	0.368331	-1.14888	0.592121	-1.07742	0.317704	-1.23077	0.00223408	-1.3232	0.0237852	-1.3339	ZEB2/PTPRJ/RASGRP1/F2R/PDCD4/GBP1/TNIK/PTPN22/RAPGEF1/AKAP13/MAPK1/ASH1L/MAP3K2/RAP1B/CFLAR/STK38/PTPRC/RAPGEF2/MAP3K5/IQGAP1/EIF2AK2/STK39/PAFAH1B1/PTK2B/DNAJA1/MAP4K5/LBH/RANBP9/CD81/FBXW7/ITCH/RNF149/BRAF/PIK3CG/ERN1/CTNNB1/PDGFD/RB1CC1/PROK2/MAPK14/ROCK1/CXCR4/ADRB2/LYN/TAB2/GADD45B/JAK2/MAPKAPK2/TNIP1/PJA2/SPAG9/EZR/RIPK1/PTPN1/CDK12/ZMYND11/CYLD/DUSP16/MDFIC/DLG1/DTNBP1/DUSP4/TAOK3/ADAM8/SM…	94
GO:0042269	regulation of natural killer cell mediated cytotoxicity	Non-expanders	0.0109326	-1.68699	0.0330842	-1.66102	0.221142	-1.46232	0.547957	-1.15008	0.170955	-1.42339	0.644791	-1.05065	0.0128399	-1.84601	0.490395	-1.29792	0.009364	-1.64159	0.0259892	-1.67817	RASGRP1/CADM1/LAG3/HLA-B/HLA-F/STAT5B/SLAMF6/LILRB1/SERPINB9/HLA-E/NCR1	11
GO:0002715	regulation of natural killer cell mediated immunity	Non-expanders	0.0134229	-1.66002	0.0157855	-1.71685	0.275395	-1.40206	0.588657	-1.11776	0.209209	-1.38494	0.525353	-1.16367	0.0231546	-1.8011	0.358812	-1.42262	0.0134454	-1.60758	0.0170258	-1.7162	RASGRP1/CADM1/LAG3/HLA-B/HLA-F/STAT5B/SLAMF6/LILRB1/SERPINB9/HLA-E/NCR1	11
GO:2000177	regulation of neural precursor cell proliferation	Non-expanders	0.00473008	-1.72199	0.0411122	-1.61429	0.724016	-0.964507	0.397195	-1.25466	0.429105	-1.20439	0.385451	-1.27354	0.632262	-1.10417	0.747412	-1.03387	0.000387886	-1.81834	0.0163932	-1.71655	HIF1A/TOX/RAPGEF1/CX3CR1/ADGRG1/KDM2B/CTNNB1/LYN/APPL2/FOXO1/NF1/GNAI2/FOXO3	13
GO:1902115	regulation of organelle assembly	Non-expanders	0.00133902	-1.54273	0.00710768	-1.5806	0.144177	-1.39503	0.10198	-1.34047	0.00447348	-1.52783	0.0342788	-1.55074	0.088025	-1.46362	0.0113296	-1.71594	0.010805	-1.40726	0.00999855	-1.56684	SYNE2/AKAP13/CNOT6L/PIP4K2A/MAP4/DNM2/SENP6/PAN3/HNRNPU/LCP1/ODF2L/EZR/PATL2/RNF5/CYLD/VPS4B/ARHGAP35/ATXN2L/SMAD4/RNF4/CHMP5/SEPTIN7/G3BP1/TSG101/CEP120/MSN/CDK5RAP2/CNOT1/HTT/NUMA1/DYNC1H1/SH3GLB1/ATXN2/PRKAA1/MTMR3/PDCD6IP	36
GO:0062207	regulation of pattern recognition receptor signaling pathway	Non-expanders	0.002968	-1.68491	0.00845627	-1.70735	0.0265939	-1.74688	0.117061	-1.41858	0.0101941	-1.61826	0.07161	-1.58521	0.199789	-1.4404	0.225222	-1.50009	0.00387394	-1.59246	0.00899986	-1.69793	IRF1/IRF7/PTPN22/DDX60/USP15/ANKRD17/TNFAIP3/BIRC3/LYN/PJA2/APPL2/DDX3X/PUM1/BIRC2/PUM2/RSAD2/IRF4/OTUD4/GFI1/ERBIN	20
GO:0120035	regulation of plasma membrane bounded cell projection organization	Non-expanders	0.00292216	-1.351	0.0251864	-1.33048	0.601377	-1.04972	0.131495	-1.20177	0.0541219	-1.25251	0.0526242	-1.35452	0.540081	-1.09878	0.583464	-1.11116	0.00354709	-1.30627	0.00923018	-1.38512	ZEB2/FYN/SYNE2/AUTS2/TOX/PPP1R16B/SKIL/ADAM10/TNIK/RAPGEF1/MACF1/MAP4/SETX/CFLAR/DNM2/ITSN2/CDC42EP3/RAPGEF2/IQGAP1/PAFAH1B1/PTK2B/BCAS3/PREX1/GOLGA4/GSK3B/HDAC4/FMR1/DOCK11/PPP3CA/STK24/ARHGEF7/MYCBP2/DHX36/ODF2L/CAPRIN1/PLXND1/CXCR4/LYN/RAB21/BMPR2/SIPA1L1/EZR/UBE3A/CYLD/ARHGAP35/C21orf91/ZSWIM6/ULK4/EP300/PTEN/NFE2L2/PRNP/SEPTIN7/MAP2K1/GFI1/CAMK1D/MYO9A/CEP120/CERS2/SIN3A/KIF13B/ARF6/CIB1/RAP…	79
GO:0099072	regulation of postsynaptic membrane neurotransmitter receptor levels	Non-expanders	0.0422049	-1.53692	0.0247256	-1.665	0.603635	-1.08312	0.0342844	-1.64521	0.24657	-1.33267	0.361417	-1.30044	0.191534	-1.48936	0.676182	-1.10661	0.0908775	-1.40843	0.0173375	-1.69536	MX1/ADAM10/MX2/EPS15/DNM2/DLG1/GPHN/AP2B1/ERBIN/RAB11A	10
GO:1901016	regulation of potassium ion transmembrane transporter activity	Non-expanders	0.00778342	-1.76687	0.0371324	-1.65801	0.40752	-1.2822	0.145236	-1.47838	0.206175	-1.39756	0.407148	-1.2737	0.311303	-1.40863	0.222692	-1.58497	0.0101089	-1.68383	0.114754	-1.50757	ITGB1/CAB39/DNM2/STK39/AKAP9/DLG1/KLHL24/PTEN	8
GO:0030162	regulation of proteolysis	Non-expanders	0.0140813	-1.26696	0.032889	-1.29443	0.0128008	-1.42372	0.177423	-1.17463	0.0395374	-1.25718	0.0300872	-1.37779	0.0519395	-1.35716	0.368924	-1.1994	0.0213091	-1.22738	0.239011	-1.15698	FYN/PYHIN1/IFI6/RNF19A/F2R/IFI16/N4BP1/MBP/RPS6KA3/DNAJC1/DNAJB6/SPOCK2/TNFRSF1B/CAST/PSMB9/PZP/CFLAR/SMAD7/BIRC6/PRKACB/PICALM/A2M/CST7/MAP3K5/USP47/STAT3/PTK2B/NUB1/TANK/BIRC3/GSK3B/FMR1/CSNK1D/FBXW7/NRDC/USP25/ITCH/COP1/USP7/SERPINB9/PSME4/MYH9/ANKIB1/SMAD3/FBXW11/MAPK14/CASP1/ROCK1/LYN/APLP2/JAK2/RAD23B/TNIP1/SMARCC1/WAC/RIPK1/DDX3X/UBE3A/CARD8/PIAS1/PSMA3/VCP/FASLG/BCL2L11/ADAM8/BIRC2/XPO1/P…	92
GO:0002831	regulation of response to biotic stimulus	Non-expanders	0.000482481	-1.61497	0.00105908	-1.61444	0.000831796	-1.99018	0.00154452	-1.66042	0.000512853	-1.53982	0.118874	-1.32419	0.00168041	-1.7667	0.0266814	-1.51913	0.000387886	-1.45321	0.00794281	-1.44484	FYN/PYHIN1/GBP5/STAT1/RASGRP1/IFI16/IRF1/PARP14/CADM1/ADAR/PARP9/IRF7/PTPN22/LAG3/HLA-B/DDX58/RELB/DDX60/HLA-F/NLRC5/USP15/DTX3L/ANKRD17/STAT5B/SLAMF6/CREBBP/TNFAIP3/PSMB9/LILRB1/PLSCR1/PRKACB/A2M/TRIM38/HERC5/BIRC3/SOCS1/ITCH/IFIT1/JAK1/SERPINB9/PSME4/RELA/APOBEC3G/FBXW11/DHX9/LYN/TAB2/SYT11/JAK2/APPL2/FOXP1/PTPN1/CARD8/PIAS1/PSMA3/TRIM44/PUM1/ADAM8/BIRC2/PUM2/NFKB1/EP300/TRAFD1/KRAS/PSMA5/CARD1…	85
GO:0060330	regulation of response to interferon-gamma	Non-expanders	0.036721	-1.60771	0.0364989	-1.67685	0.00387105	-1.9857	0.00458153	-1.85853	0.0044696	-1.83402	0.338004	-1.34405	0.130458	-1.59878	0.766132	-1.01053	0.0467822	-1.54028	0.132669	-1.49289	STAT1/PARP14/PARP9/NLRC5/SOCS1/JAK1/JAK2/PIAS1/PTPN2	9
GO:2000736	regulation of stem cell differentiation	Non-expanders	0.0066753	-1.59136	0.0261395	-1.57082	0.00153791	-1.92558	0.00250249	-1.68716	0.0147541	-1.55463	0.619114	-1.05712	0.00609058	-1.78531	0.299531	-1.39246	0.127114	-1.29123	0.534631	-1.07981	KMT2A/RUNX1/CDK13/TCF12/PSMB9/STAT3/EIF2AK2/KDM4C/LBH/ITCH/HNRNPU/PSME4/DHX36/N4BP2L2/CDK12/PSMA3/NFE2L2/PSMA5/PSME2/KDM3A/PSMB10	21
GO:0072091	regulation of stem cell proliferation	Non-expanders	0.0133011	-1.67391	0.0326103	-1.66247	0.586727	-1.10051	0.592434	-1.11305	0.0443271	-1.60524	0.298741	-1.35958	0.134771	-1.58536	0.355874	-1.42837	0.00527422	-1.67071	0.130512	-1.47381	HIF1A/CX3CR1/ZFP36L1/PTPRC/PIM1/EIF2AK2/HNRNPU/CTNNB1/N4BP2L2/NF1	10
GO:0032872	regulation of stress-activated MAPK cascade	Non-expanders	0.00467554	-1.50475	0.00138791	-1.62449	0.304403	-1.26327	0.0579293	-1.37945	0.14014	-1.29288	0.0428197	-1.51467	0.249356	-1.31206	0.306931	-1.32944	0.00971955	-1.39641	0.00639931	-1.55749	ZEB2/RASGRP1/PDCD4/TNIK/PTPN22/RAPGEF1/MAPK1/MAP3K2/MAP3K5/EIF2AK2/PAFAH1B1/PTK2B/DNAJA1/MAP4K5/ITCH/ERN1/RB1CC1/GADD45B/PJA2/SPAG9/EZR/RIPK1/PTPN1/ZMYND11/CYLD/MDFIC/DLG1/DTNBP1/TAOK3/NBR1/ULK4/NCOR1/MAP2K1/FOXO1/TRAF1/TRAF3/RAP2A/HIPK3/ZC3H12A/MAP4K4/MAP2K4/DUSP10	42
GO:0070302	regulation of stress-activated protein kinase signaling cascade	Non-expanders	0.0031965	-1.51572	0.00138791	-1.64823	0.330861	-1.2449	0.0406343	-1.40457	0.14914	-1.28326	0.0514056	-1.49544	0.263914	-1.30248	0.271777	-1.35373	0.00697007	-1.41199	0.00723098	-1.55199	ZEB2/RASGRP1/PDCD4/TNIK/PTPN22/RAPGEF1/MAPK1/MAP3K2/MAP3K5/EIF2AK2/PAFAH1B1/PTK2B/DNAJA1/MAP4K5/ITCH/ERN1/RB1CC1/LYN/GADD45B/PJA2/SPAG9/EZR/RIPK1/PTPN1/ZMYND11/CYLD/MDFIC/DLG1/DTNBP1/TAOK3/NBR1/ULK4/NCOR1/MAP2K1/FOXO1/TRAF1/TRAF3/RAP2A/HIPK3/ZC3H12A/MAP4K4/MAP2K4/DUSP10	43
GO:0016202	regulation of striated muscle tissue development	Non-expanders	0.0144478	-1.5562	0.0484023	-1.53416	0.653338	-1.03576	0.432897	-1.19447	0.03378	-1.52874	0.441591	-1.19413	0.33015	-1.32625	0.408277	-1.32104	0.00074455	-1.6562	0.00200586	-1.80014	TGFBR3/ARNTL/MAPK1/PIM1/DDX5/HDAC4/CTNNB1/SMAD3/MAPK14/YY1/RIPK1/DDX17/SMAD4/PTEN/TGFB1/MTPN/TGFBR1/PRKAA1/JARID2	19
GO:1904353	regulation of telomere capping	Non-expanders	0.00422132	-1.78668	0.0419263	-1.64843	0.28123	-1.40504	0.0735235	-1.58848	0.0513272	-1.60253	0.163986	-1.52155	0.229392	-1.47704	0.385845	-1.40932	0.0260474	-1.58847	0.0265418	-1.70468	MAPK1/HNRNPD/NEK7/PRKCQ/USP7/TNKS2/NBN/TNKS/TERF2	9
GO:0032204	regulation of telomere maintenance	Non-expanders	0.012942	-1.54794	0.0118398	-1.6534	0.139477	-1.47439	0.00154452	-1.77446	0.00313185	-1.66515	0.639696	-1.04407	0.113109	-1.50714	0.183835	-1.50878	0.00632257	-1.52422	0.0811577	-1.4693	XRN1/MAPK1/SMG1/HNRNPD/NEK7/PRKCQ/USP7/HNRNPU/CTNNB1/DHX36/TNKS2/ATR/NBN/ATRX/TNKS/EXOSC10/TINF2/TERF2	18
GO:0034121	regulation of toll-like receptor signaling pathway	Non-expanders	0.00835048	-1.66526	0.0119754	-1.7119	0.0476351	-1.70859	0.34424	-1.27416	0.0266092	-1.60078	0.122108	-1.53816	0.114926	-1.57583	0.287103	-1.46768	0.0490081	-1.45953	0.0279737	-1.64044	IRF1/IRF7/PTPN22/TNFAIP3/BIRC3/LYN/PJA2/APPL2/DDX3X/BIRC2/RSAD2/IRF4/OTUD4/GFI1	14
GO:0032479	regulation of type I interferon production	Non-expanders	0.000482481	-1.87411	0.00105908	-1.74649	0.000831796	-2.28087	0.00175816	-1.79953	0.000512853	-1.85499	0.0746028	-1.52072	0.00168041	-1.85261	0.12304	-1.5231	0.000387886	-1.65338	0.018753	-1.54984	STAT1/ZBTB20/IFI16/IRF1/IRF7/SETD2/PTPN22/DDX58/RELB/NFKB2/NLRC5/ISG15/CREBBP/TNFAIP3/LILRB1/TRIM38/HERC5/UBE2L6/ITCH/TRIM56/IFIH1/RELA/CTNNB1/DHX36/TAX1BP1/DHX9/YY1/DDX3X/CYLD/NFKB1/EP300/REL/TRIM21/RNF216/MYD88/IRF3/TRAF3/PPM1B/TBK1	39
GO:1901342	regulation of vasculature development	Non-expanders	0.000482481	-1.73157	0.0252802	-1.47259	0.108952	-1.43138	0.0658193	-1.3715	0.0110802	-1.47518	0.0931383	-1.4358	0.463887	-1.18585	0.4968	-1.20564	0.000387886	-1.70947	0.00621259	-1.56693	STAT1/HIF1A/NFATC2/PPP1R16B/ITGB1/RUNX1/PDCD4/ATP2B4/ADAM10/SP100/CX3CR1/AKT3/TNFAIP3/CFLAR/RAPGEF2/STAT3/PTK2B/PDE3B/PTPRM/FBXW7/JAK1/ANXA1/CTNNB1/PDGFD/PROK2/PLXND1/ROCK1/CXCR4/CEMIP2/MECP2/FASLG/ITGA5/NFE2L2/VEGFB/ROCK2/GLUL/CIB1/NF1/AGO2/ZC3H12A/ETS1/STIM1	42
GO:0045069	regulation of viral genome replication	Non-expanders	0.000978621	-1.70674	0.0371324	-1.53815	0.0345998	-1.63388	0.0163536	-1.58218	0.00169362	-1.66413	0.318002	-1.28187	0.00168041	-2.11527	0.536756	-1.20706	0.000387886	-1.66559	0.0322487	-1.5548	OASL/STOM/IFI16/MX1/ADAR/OAS2/RESF1/TOP2B/ISG15/PLSCR1/IFITM1/OAS1/SRPK2/TRIM38/EIF2AK2/DDX5/FMR1/IFIT1/APOBEC3G/PKN2/TNIP1/DDX3X/TASOR/OAS3/PARP10/IFIT5/RSAD2/ZC3H12A	28
GO:1903900	regulation of viral life cycle	Non-expanders	0.00133902	-1.61795	0.0160562	-1.54469	0.00747319	-1.71996	0.0252159	-1.49216	0.0117823	-1.50722	0.27708	-1.28364	0.00168041	-1.99575	0.363916	-1.30937	0.00665686	-1.44958	0.0205285	-1.53371	OASL/STOM/IFI16/MX1/TRIM22/ADAR/OAS2/RESF1/TOP2B/ISG15/PLSCR1/IFITM1/OAS1/SRPK2/TRIM38/EIF2AK2/DDX5/FMR1/IFIT1/TRIM14/APOBEC3G/VPS37B/PKN2/TNIP1/DDX3X/VPS4B/TASOR/OAS3/PARP10/IFIT5/RSAD2/TSG101/TRIM21/TRIM5/ZC3H12A	35
GO:0030111	regulation of Wnt signaling pathway	Non-expanders	0.000746983	-1.54878	0.00105908	-1.63593	0.00636322	-1.60242	0.00175816	-1.52354	0.00435463	-1.44628	0.0282378	-1.49289	0.024561	-1.52707	0.234818	-1.34828	0.000387886	-1.48063	0.00716746	-1.49279	ZEB2/RNF213/RUNX1/RAPGEF1/ARNTL/FAM53B/CCDC88C/MACF1/TBL1X/TNFAIP3/PSMB9/USP34/USP47/WNK1/MBD2/GSK3B/CSNK1D/WWOX/OTULIN/CTDNEP1/PSME4/UBR5/CTNNB1/SMURF2/CUL3/SMAD3/MAPK14/CHD8/CSNK1G2/USP8/DDX3X/MLLT3/CYLD/TNKS2/MDFIC/PSMA3/VCP/TLE4/NFKB1/TGFB1/INVS/PSMA5/G3BP1/FOXO1/CCNY/UBE2B/PSME2/TNKS/PPM1B/CSNK1G3/CDC73/LGR6/STK4/PSMB10/FOXO3	55
GO:0009617	response to bacterium	Non-expanders	0.00193638	-1.41077	0.0172048	-1.39132	0.000831796	-1.76381	0.00776336	-1.39411	0.329377	-1.13906	0.663111	-1.02238	0.075736	-1.38655	0.611439	-1.113	0.0128638	-1.28873	0.118698	-1.26091	GBP2/GBP5/LYST/GBP4/IKZF3/F2R/BCL3/PDE4D/PDCD4/OAS2/PTPN22/HLA-B/CX3CR1/RPS6KA3/MAPK1/NFKB2/NLRC5/TNFRSF1B/PDE4B/ISG15/ANKRD17/TNFAIP3/LILRB1/CFLAR/PABPN1/CD6/ZFP36/SERPINB9/RELA/HERC6/SBNO2/CTR9/MAPK14/CASP1/LYN/TAB2/SYT11/JAK2/MAPKAPK2/FOXP1/IFI44/PLAAT3/RNF5/CARD8/FASLG/NFKB1/TGFB1/CHMP5/GFI1/ERBIN/NLRP1/IL10RA/MYD88/IRF3/MAPK8/TRAV17/CDC73/CMPK2/TBK1/PRPF8/HLA-E/TRIM5/TMF1/ZC3H12A/DUSP10/CARD…	68
GO:0071772	response to BMP	Non-expanders	0.00452825	-1.65825	0.00485037	-1.75264	0.135872	-1.48794	0.0650038	-1.48507	0.010768	-1.61222	0.264779	-1.33666	0.135215	-1.4982	0.413256	-1.31326	0.00597361	-1.55328	0.0291344	-1.58194	TGFBR3/PDCD4/SKIL/USP15/SMAD7/DDX5/USP9X/SMURF2/TRIM33/SMAD3/BMPR2/SMAD4/TGFB1/ZFYVE16/NUMA1	15
GO:0070848	response to growth factor	Non-expanders	0.000482481	-1.46528	0.0307	-1.3299	0.319186	-1.18338	0.251648	-1.16405	0.00118384	-1.41946	0.0784901	-1.33153	0.286049	-1.21832	0.516481	-1.14717	0.000387886	-1.41497	0.00438076	-1.45078	FYN/NR3C1/TGFBR3/HIF1A/PDCD4/SKIL/ATP2B4/RAPGEF1/CX3CR1/MAPK1/ZFP36L1/USP15/TNFRSF1B/ZBTB7A/STAT5B/SOS1/CREBBP/SETX/CFLAR/DNM2/SMAD7/RAPGEF2/RUNX3/IQGAP1/PTPN12/DDX5/IER2/TGIF1/POLR2A/CHST11/WWOX/ZFP36/ERN1/RELA/USP9X/ANXA1/CTNNB1/PDGFD/SMURF2/TRIM33/HNRNPF/SMAD3/MAPK14/ROCK1/MAPKAPK2/USP8/URI1/APPL2/BMPR2/RIPK1/UBE3A/PTPN1/SHOC2/FASLG/SMAD4/EP300/ITGA5/PTEN/TGFB1/VEGFB/ROCK2/FNTA/ARF6/TIA1/CIB1/…	75
GO:0035456	response to interferon-beta	Non-expanders	0.00637982	-1.75915	0.0365116	-1.66169	0.00383947	-2.00036	0.00613461	-1.82581	0.0334646	-1.65272	0.163717	-1.51814	0.00171387	-2.06322	0.694988	-1.09865	0.0473004	-1.52207	0.180305	-1.42377	PYHIN1/STAT1/XAF1/IFI16/IRF1/PLSCR1/IFITM1	7
GO:0034341	response to interferon-gamma	Non-expanders	0.00292216	-1.55457	0.0178616	-1.53065	0.000831796	-2.24965	0.00175816	-1.77703	0.0119398	-1.48983	0.469773	-1.15003	0.00242796	-1.80995	0.557421	-1.17232	0.0279127	-1.36203	0.341795	-1.17873	OASL/GBP2/GBP5/GBP4/STAT1/TRIM22/IRF1/PARP14/PARP9/IRF7/GBP1/OAS2/SP100/HLA-B/HLA-F/NLRC5/IRF9/CD58/IFITM1/OAS1/TRIM38/IRF2/NUB1/GBP3/SOCS1/HLA-DPB1/JAK1/CASP1/JAK2/PIAS1/HLA-DPA1/OAS3/FASLG/IRF4/STXBP3/TRIM21/IRF3/HLA-C/HLA-E/TRIM5/ACTR2/PTPN2/MT2A	43
GO:1901652	response to peptide	Non-expanders	0.00215597	-1.41432	0.0453171	-1.33334	0.0676348	-1.36881	0.0312657	-1.32593	0.0121678	-1.35915	0.151627	-1.28972	0.743882	-0.998678	0.787711	-0.989806	0.00363673	-1.33843	0.00386235	-1.46885	FYN/STAT1/TGFBR3/STAT4/PTPN22/ZFP36L1/VPS13C/PTPRE/STAT5B/SOS1/TNFAIP3/PIK3R1/PRKCQ/RAP1B/CFLAR/PRKACB/ARID1B/MBD5/IQGAP1/STAT3/PTPRA/PDE3B/GSK3B/PRKAR1A/SOCS1/LPIN2/STAT2/PHIP/RELA/ANXA1/RAB10/CDKN1B/RAB8B/JAK3/MAX/MAPK14/DENND4C/ROCK1/ADRB2/LYN/MYO5A/JAK2/APPL2/SMARCC1/PTPN1/ABCC1/SRSF4/BCL2L11/NFKB1/PTEN/NFE2L2/PRNP/CHMP5/STXBP3/ROCK2/SESN3/STAT5A/FOXO1/ERBIN/NLRP1/NCK1/OGT/GNAI2/GRB2/ZDHHC7/G…	70
GO:0043434	response to peptide hormone	Non-expanders	0.00215597	-1.44156	0.0390148	-1.36724	0.0556506	-1.41117	0.019863	-1.37603	0.0161805	-1.37614	0.107837	-1.35555	0.458533	-1.15978	0.643287	-1.09631	0.00616357	-1.34267	0.00298805	-1.54018	FYN/STAT1/TGFBR3/STAT4/ZFP36L1/VPS13C/PTPRE/STAT5B/SOS1/PIK3R1/PRKCQ/RAP1B/CFLAR/PRKACB/ARID1B/MBD5/IQGAP1/STAT3/PTPRA/PDE3B/GSK3B/PRKAR1A/SOCS1/LPIN2/STAT2/PHIP/RELA/ANXA1/RAB10/CDKN1B/RAB8B/JAK3/MAX/DENND4C/ROCK1/LYN/MYO5A/JAK2/APPL2/SMARCC1/PTPN1/SRSF4/NFKB1/PTEN/NFE2L2/STXBP3/ROCK2/SESN3/STAT5A/FOXO1/NCK1/OGT/GNAI2/GRB2/ZDHHC7/GKAP1/PTPN2/PRKAA1/SRSF5/FOXO3	60
GO:0034612	response to tumor necrosis factor	Non-expanders	0.00795049	-1.41719	0.0146201	-1.46117	0.000831796	-2.08004	0.00154452	-1.66228	0.0419792	-1.35208	0.153012	-1.32984	0.0808886	-1.43179	0.394112	-1.24977	0.327878	-1.12133	0.587246	-1.03807	GBP2/STAT1/RORA/GBP1/ADAM10/MAPK1/ACTN4/ZFP36L1/TNFRSF1B/CD58/TNFAIP3/PSMB9/MAP3K5/PTK2B/NUB1/GBP3/TANK/SPPL2A/BIRC3/HDAC4/ZFP36/OTULIN/PSME4/RELA/ZFAND6/TAX1BP1/DHX9/MAPK14/CASP1/JAK2/RIPK1/CYLD/CARD8/PSMA3/BIRC2/NFKB1/NFE2L2/PSMA5/RFFL/ERBIN/PSME2/TRAF1/TRAF3/CIB1/PRPF8/ZC3H12A/PTPN2/PSMB10/CARD16/FOXO3/CASP8	51
GO:0034340	response to type I interferon	Non-expanders	0.000482481	-2.06475	0.00105908	-1.90972	0.000831796	-2.56592	0.00154452	-2.03174	0.000512853	-2.19562	0.170439	-1.4146	0.00168041	-2.41558	0.147786	-1.54407	0.000387886	-1.92761	0.0019923	-1.79863	OASL/GBP2/STAT1/IFI6/XAF1/MX1/IRF1/ADAR/IRF7/OAS2/MX2/SETD2/SP100/HLA-B/HLA-F/NLRC5/IRF9/ISG15/IFIT3/IFITM1/OAS1/IRF2/IFIT2/TRIM56/STAT2/IFIT1/JAK1/PTPN1/OAS3/IFI35/RSAD2/IRF4/MYD88/IRF3/HLA-C/TBK1/HLA-E/PTPN2/ZBP1	39
GO:0009615	response to virus	Non-expanders	0.000482481	-1.76027	0.00105908	-1.77119	0.000831796	-2.23835	0.00154452	-1.73666	0.000512853	-1.81058	0.07161	-1.39711	0.00168041	-2.05528	0.0113296	-1.59038	0.000387886	-1.63119	0.0019923	-1.69662	OASL/LYST/STAT1/IFI6/BCL3/IFI16/MX1/TRIM22/IRF1/PRF1/ADAR/PARP9/IRF7/GBP1/OAS2/MX2/SETD2/PTPN22/IFI44L/TBX21/DDX58/DDX60/NLRC5/USP15/IRF9/ISG15/DTX3L/ANKRD17/TNFAIP3/LILRB1/PLSCR1/IFIT3/IFITM1/OAS1/TRIM38/PTPRC/IRF2/EIF2AK2/IFIT2/GBP3/HERC5/BIRC3/FMR1/ITCH/TRIM56/IFIH1/STAT2/IFIT1/RELA/DHX36/APOBEC3G/DHX9/MAPK14/CXCR4/URI1/GBF1/BNIP3L/IFI44/DDX3X/ZMYND11/CREBZF/OAS3/IFIT5/DDX17/TRIM44/PUM1/NCBP3/…	84
GO:0048511	rhythmic process	Non-expanders	0.000482481	-1.6508	0.0106391	-1.50709	0.0911894	-1.42002	0.00749018	-1.48278	0.000512853	-1.62365	0.0417637	-1.49918	0.615853	-1.0863	0.698215	-1.06264	0.000387886	-1.58504	0.00371437	-1.60497	RORA/KMT2A/NCOA1/ARNTL/RELB/NFKB2/BHLHE40/CREM/STAT5B/CREBBP/HNRNPD/NCOA2/SETX/DYRK1A/DDX5/GSK3B/CSNK1D/BTBD9/FBXW7/PAM/FBXL17/USP7/HNRNPU/USP9X/KDM2A/MYCBP2/PROK2/FBXW11/DHX9/THRAP3/KDM5A/UBE3A/HUWE1/PPP1CB/CUL4A/EP300/PLEKHA1/NCOR1/PTEN/ROCK2/SIN3A/MAPK8/ADNP/OGT/ATG7/ETS1/SFPQ/PRKAA1/FOXO3	49
GO:0035770	ribonucleoprotein granule	Non-expanders	0.000746983	-1.55757	0.0290147	-1.42725	0.00809462	-1.59134	0.029651	-1.40259	0.000512853	-1.74851	0.157183	-1.33138	0.0411418	-1.50745	0.617826	-1.12399	0.000578841	-1.47034	0.033305	-1.42264	SYNE1/XRN1/ARNTL/MBNL1/ZFP36L1/TUT4/PRRC2C/TNRC6B/IQGAP1/KPNB1/PAN3/FMR1/SOCS1/SQSTM1/ZFP36/USP3/HNRNPU/DHX36/APOBEC3G/CAPRIN1/UPF2/TNRC6A/DHX9/ROCK1/PCBP1/DDX6/DDX3X/PATL2/LARP4B/EIF4G1/RC3H1/VCP/ATXN2L/NUFIP2/PUM1/HELZ/PUM2/GIGYF2/DCP1B/G3BP1/ROCK2/TRIM21/TIA1/AGO2/TRIM5/CNOT1/ZC3H12A/HNRNPK/ATXN2/CASC3	50
GO:0050779	RNA destabilization	Non-expanders	0.00920469	-1.70058	0.0450283	-1.61983	0.0719836	-1.6648	0.0239655	-1.68383	0.00125053	-1.86846	0.0428742	-1.73522	0.269392	-1.42191	0.482153	-1.30985	0.00537235	-1.67309	0.123595	-1.47576	CNOT6L/ZFP36L1/TNFRSF1B/HNRNPD/ZFP36/DHX36/ROCK1/RC3H1/PUM1/GIGYF2/ROCK2/ZC3H12A	12
GO:0006403	RNA localization	Non-expanders	0.00215597	-1.468	0.0225266	-1.42806	0.00349291	-1.6306	0.0021071	-1.54874	0.000512853	-1.65896	0.386004	-1.17773	0.00168041	-1.75985	0.197571	-1.37852	0.000926137	-1.42413	0.066994	-1.3617	MX2/SETD2/RFTN1/SMG1/ZFP36L1/QKI/PABPN1/YTHDC1/FMR1/ZFP36/HNRNPU/DHX36/UPF2/DHX9/NUP98/SRSF7/RANBP2/POM121C/YY1/PURA/RBM26/SLBP/ATR/SRSF9/SRSF4/SUPT6H/NCBP3/XPO1/PARP11/NUP153/SMG7/TNKS/AGFG1/POM121/SIDT1/IWS1/NOP58/NUP214/EXOSC10/ATXN2/CASC3/SFPQ/SRSF5/KIF5C/TERF2	45
GO:0043175	RNA polymerase core enzyme binding	Non-expanders	0.0185321	-1.59461	0.0406056	-1.60297	0.330315	-1.318	0.0885462	-1.50985	0.0187535	-1.62432	0.2345	-1.40007	0.12248	-1.55236	0.0953684	-1.68048	0.0774693	-1.41237	0.0811529	-1.51987	BRD4/SMYD3/HNRNPU/CTR9/DHX9/NCOA3/URI1/WAC/ERCC5/RPAP2/SCAF8/RPRD2/CDC73/AGO2	14
GO:0050658	RNA transport	Non-expanders	0.00204662	-1.50637	0.0371324	-1.41861	0.010291	-1.59449	0.00528958	-1.51692	0.000512853	-1.67354	0.204326	-1.30754	0.00242796	-1.70181	0.363916	-1.27948	0.000578841	-1.48628	0.038542	-1.42913	MX2/SETD2/RFTN1/SMG1/ZFP36L1/QKI/PABPN1/YTHDC1/FMR1/ZFP36/HNRNPU/UPF2/DHX9/NUP98/SRSF7/RANBP2/POM121C/PURA/RBM26/SLBP/SRSF9/SRSF4/SUPT6H/NCBP3/XPO1/PARP11/NUP153/SMG7/TNKS/AGFG1/POM121/SIDT1/IWS1/NUP214/ATXN2/CASC3/SFPQ/SRSF5/KIF5C/TERF2	40
GO:0033363	secretory granule organization	Non-expanders	0.0149475	-1.67433	0.0227679	-1.72467	0.160159	-1.53645	0.240658	-1.39312	0.160287	-1.45098	0.068291	-1.68981	0.26636	-1.44445	0.556804	-1.25094	0.00153726	-1.82357	0.0748767	-1.57959	LYST/F2R/SRGN/PAFAH1B1/AP3B1/DTNBP1/AGFG1/TMF1	8
GO:0019953	sexual reproduction	Non-expanders	0.00254125	-1.35996	0.00105908	-1.5056	0.096629	-1.31743	0.0148674	-1.31969	0.00118384	-1.40793	0.0926791	-1.30371	0.099511	-1.32883	0.263579	-1.2648	0.00190469	-1.32488	0.00242577	-1.49152	SYNE1/ITGB1/CADM1/SKIL/ATP2B4/ADAM10/NCOA1/ARNTL/BRD2/UBR2/TUT4/ETV6/ASH1L/CREM/QKI/SOS1/SETX/MYBL1/ARID4B/BCL6/DNM2/IGF2R/STAT3/TUT7/PAFAH1B1/PTK2B/BIRC3/CD46/HDAC4/PRKAR1A/KDM2B/HERC4/CTDNEP1/PSME4/SMARCA2/USP9X/CTNNB1/DHX36/PROK2/FBXW11/ZNF148/ALDOA/YY1/RAD23B/IMMP2L/FNDC3A/KDM5A/DDX6/DDX3X/UBE3A/PRDM1/PIAS1/NR2C2/BCL2L11/PUM1/SMAD4/CELF1/PLEKHA1/PTEN/SEPTIN7/PARP11/UBE2B/ATRX/AGFG1/HERPUD2/CI…	73
GO:0007062	sister chromatid cohesion	Non-expanders	0.00918032	-1.64642	0.0285361	-1.64133	0.22205	-1.4322	0.0528221	-1.55307	0.0514943	-1.53106	0.40479	-1.24534	0.0564947	-1.67537	0.396354	-1.36222	0.00597361	-1.59837	0.0161946	-1.69762	NAA50/STAG1/STAG2/NIPBL/FBXW7/PDS5B/CTNNB1/CTCF/PDS5A/SMC1A/ATRX/TNKS/SLF2/RAD21/POGZ/ESCO1/SFPQ/WAPL	18
GO:0031267	small GTPase binding	Non-expanders	0.00167512	-1.42114	0.00701534	-1.44837	0.634451	-1.0382	0.192485	-1.19894	0.551421	-1.05873	0.0605556	-1.38525	0.579632	-1.09025	0.0630412	-1.4554	0.00109746	-1.38088	0.0019923	-1.55425	RABGAP1L/RASGRP1/CDC42SE2/IQGAP2/GGA2/TBC1D2B/RAPGEF1/AKAP13/ARHGEF3/SYTL2/SPATA13/FMNL1/TBC1D22A/SOS1/CDC42EP3/PICALM/RAPGEF2/IQGAP1/KPNB1/PREX1/RANBP9/RASSF5/TBC1D5/VAV3/DOCK11/EXOC4/MYCBP2/MYO9B/EXOC2/USP33/DENND4A/DENND4C/ROCK1/RAPGEF6/MYO5A/PKN2/RANBP2/ERC1/WHAMM/PPP6R1/DENND1A/XPO1/ROCK2/NSF/CIB1/PAK2/NCKAP1L/RABGAP1/RALBP1/GDI1/DENND3/TBCK/RASGEF1B/DOCK2/RHOH/DIAPH2/ANKFY1	57
GO:0036477	somatodendritic compartment	Non-expanders	0.00303161	-1.33628	0.0290147	-1.3139	0.374454	-1.14659	0.62168	-1.03559	0.0855414	-1.22314	0.119222	-1.27252	0.129305	-1.29186	0.471685	-1.15283	0.00632257	-1.27541	0.0132785	-1.35206	FYN/STAT1/MX1/ITGB1/MBP/ADAM10/MX2/XRN1/TBX21/CX3CR1/MAPK1/RAB27A/TNFRSF1B/PDE4B/GABARAPL1/SOS1/GNAS/DNM2/GNB1/PICALM/RAPGEF2/DYRK1A/VTI1A/PAFAH1B1/PTK2B/PREX1/MARK3/ABHD17A/AKAP9/GSK3B/FMR1/SLC38A2/PAM/PPP3CA/TMEM50A/HNRNPU/ARHGEF7/SLA/SPG11/DHX36/FBXW11/CAPRIN1/KPNA1/MAX/SYT11/MYO5A/USP8/PURA/URI1/BMPR2/SIPA1L1/DENND1A/DTNBP1/KLHL24/PTEN/PRNP/GIGYF2/CAMK2N1/STRN/GPHN/G3BP1/NSF/GLUL/MAPK8/AGFG1/…	87
GO:0007283	spermatogenesis	Non-expanders	0.0105208	-1.37828	0.00366254	-1.50711	0.13517	-1.34185	0.047288	-1.32522	0.00750838	-1.42328	0.0491427	-1.42757	0.0519395	-1.45911	0.358812	-1.25574	0.00526219	-1.35349	0.00684334	-1.47583	SYNE1/CADM1/SKIL/ATP2B4/ADAM10/ARNTL/BRD2/UBR2/CREM/QKI/SETX/MYBL1/ARID4B/BCL6/DNM2/IGF2R/PAFAH1B1/BIRC3/KDM2B/HERC4/PSME4/SMARCA2/DHX36/PROK2/YY1/RAD23B/IMMP2L/FNDC3A/KDM5A/DDX6/PIAS1/NR2C2/BCL2L11/PUM1/SMAD4/PLEKHA1/SEPTIN7/PARP11/UBE2B/ATRX/AGFG1/HERPUD2/CIB1/TMF1/KDM3A	45
GO:0007051	spindle organization	Non-expanders	0.0168706	-1.42549	0.0487372	-1.43362	0.526462	-1.11939	0.408979	-1.1655	0.22262	-1.24129	0.56927	-1.08509	0.193815	-1.36305	0.413256	-1.26297	0.00319638	-1.45221	0.0161967	-1.52567	STAG1/STAG2/MAP4/NEK7/CLASP1/SENP6/TACC1/KPNB1/CSNK1D/CHD3/CLTC/HNRNPU/MYH9/UVRAG/EZR/MECP2/VPS4B/DLG1/VCP/SMC1A/RNF4/NCOR1/CHMP5/CEP120/ATRX/TNKS/NUMA1/DYNC1H1/RAB11A/CEP192/PIBF1	31
GO:0048863	stem cell differentiation	Non-expanders	0.000746983	-1.62055	0.00247655	-1.62981	0.00114946	-1.86051	0.0021071	-1.61927	0.00480866	-1.5236	0.22691	-1.3059	0.00242796	-1.74823	0.272593	-1.35722	0.0065579	-1.42248	0.113609	-1.34486	ZEB2/HIF1A/KMT2A/RUNX1/SETD2/MAPK1/CDK13/TCF12/PSMB9/A2M/PTPRC/STAT3/EIF2AK2/KDM4C/CHD2/LBH/ITCH/FAM172A/FBXL17/EOMES/HNRNPU/PSME4/DHX36/N4BP2L2/MLLT3/CDK12/PSMA3/PUM1/SMAD4/NFE2L2/PSMA5/PSME2/KDM3A/JARID2/PSMB10	35
GO:0019827	stem cell population maintenance	Non-expanders	0.00167512	-1.63362	0.00822669	-1.61587	0.199928	-1.37433	0.0447338	-1.45946	0.00348686	-1.59764	0.134897	-1.42605	0.0246048	-1.63871	0.12304	-1.51972	0.00391931	-1.49485	0.0374296	-1.49841	TUT4/PCM1/NIPBL/STAT3/KDM4C/LBH/POLR2A/KDM2B/EOMES/RIF1/CTNNB1/CTR9/NCOA3/SS18/FOXP1/DDX6/ZHX2/ARID1A/SMC1A/SMAD4/CUL4A/FOXO1/POLR2B/CDC73/ZC3H13/BCL9L/CNOT1/KDM3A/MED14/SRRT/FOXO3/MCPH1	32
GO:0072089	stem cell proliferation	Non-expanders	0.00247827	-1.71974	0.00328453	-1.76319	0.514819	-1.16124	0.155373	-1.4027	0.00938037	-1.66067	0.375165	-1.26208	0.0530364	-1.67343	0.185353	-1.54016	0.000387886	-1.73643	0.0258804	-1.63249	HIF1A/RUNX1/AKNA/CX3CR1/ZFP36L1/ETV6/PTPRC/PIM1/EIF2AK2/PAFAH1B1/HNRNPU/CTNNB1/RAB10/N4BP2L2/NF1	15
GO:0051403	stress-activated MAPK cascade	Non-expanders	0.00167512	-1.51666	0.00247655	-1.6017	0.294608	-1.24864	0.0646576	-1.33802	0.0692033	-1.32889	0.060235	-1.45041	0.27858	-1.27495	0.369582	-1.26869	0.00343376	-1.41632	0.00371437	-1.57081	ZEB2/RASGRP1/PDCD4/TNIK/PTPN22/RAPGEF1/MAPK1/ZFP36L1/MAP3K2/MAP3K5/EIF2AK2/PAFAH1B1/PTK2B/DNAJA1/MAP4K5/ZFP36/ITCH/ERN1/RB1CC1/FBXW11/MAPK14/TAB2/GADD45B/MAPKAPK2/PJA2/SPAG9/EZR/RIPK1/PTPN1/ZMYND11/CYLD/MDFIC/DLG1/DTNBP1/TAOK3/NBR1/NFKB1/ULK4/NCOR1/MAP2K1/FOXO1/TRAF1/MAPK8/TRAF3/RAP2A/HIPK3/ZC3H12A/MAP4K4/MAP2K4/DUSP10	50
GO:0031098	stress-activated protein kinase signaling cascade	Non-expanders	0.00120314	-1.54149	0.00105908	-1.63036	0.297423	-1.24232	0.0459897	-1.35751	0.0519934	-1.34362	0.0666487	-1.43394	0.295821	-1.26303	0.412136	-1.23718	0.000743308	-1.45528	0.00291107	-1.57736	ZEB2/RASGRP1/PDCD4/TNIK/PTPN22/RAPGEF1/MAPK1/ZFP36L1/CCDC88C/MAP3K2/MAP3K5/EIF2AK2/PAFAH1B1/PTK2B/DNAJA1/MAP4K5/ZFP36/ITCH/ERN1/RB1CC1/FBXW11/MAPK14/LYN/TAB2/GADD45B/MAPKAPK2/PJA2/SPAG9/EZR/RIPK1/PTPN1/ZMYND11/CYLD/MDFIC/DLG1/DTNBP1/TAOK3/NBR1/NFKB1/ULK4/NCOR1/MAP2K1/FOXO1/TRAF1/MAPK8/TRAF3/RAP2A/HIPK3/PAK2/STK4/ZC3H12A/MAP4K4/MAP2K4/DUSP10	54
GO:0014855	striated muscle cell proliferation	Non-expanders	0.000492654	-1.90682	0.0027453	-1.88845	0.00294993	-2.03287	0.16915	-1.43433	0.00296805	-1.82248	0.136018	-1.54388	0.017716	-1.82074	0.353401	-1.43095	0.000391623	-1.85601	0.0040889	-1.8694	TGFBR3/MAPK1/CFLAR/PIM1/STAT3/PRKAR1A/ARID2/MAPK14/JAK2/RIPK1/PAXBP1/PTEN/TGFBR1/JARID2	14
GO:0014897	striated muscle hypertrophy	Non-expanders	0.044978	-1.49922	0.0453171	-1.58256	0.543963	-1.13426	0.371585	-1.24616	0.418661	-1.19594	0.0571823	-1.64415	0.144139	-1.51237	0.522459	-1.24713	0.100961	-1.36947	0.0110681	-1.72924	ATP2B4/AKAP13/TNFRSF1B/HDAC4/PPP3CA/SMAD3/ROCK1/YY1/SMAD4/ROCK2/FOXO1/MEF2A/MTPN/MAP2K4/JARID2	15
GO:0070603	SWI/SNF superfamily-type complex	Non-expanders	0.0198866	-1.52151	0.0108747	-1.66784	0.448819	-1.19625	0.0826114	-1.4509	0.0985797	-1.42211	0.0659259	-1.59324	0.164067	-1.46196	0.291265	-1.41868	0.0179035	-1.48148	0.00332683	-1.7711	BPTF/ZBTB7A/ARID1B/GATAD2B/BAZ1A/CHD3/SMARCA2/YY1/SS18/SMARCC1/ARID1A/CHD4/SMARCA5/PBRM1/PHF10/RSF1/SRCAP/YY1AP1/EP400/NCR1	20
GO:0099536	synaptic signaling	Non-expanders	0.00120314	-1.45429	0.0487372	-1.33277	0.711148	-0.995245	0.721449	-1.00065	0.144376	-1.22279	0.34309	-1.17948	0.37638	-1.20078	0.664904	-1.07669	0.0025913	-1.35092	0.00291107	-1.50786	FYN/RNF19A/F2R/ITGB1/MBP/CX3CR1/MAPK1/GLS/SRGN/GRK2/RAP1B/GNB1/ARID1B/RAPGEF2/STAT3/PTPRA/PAFAH1B1/PTK2B/AKAP9/GSK3B/FMR1/BTBD9/SQSTM1/EXOC4/FCHSD2/PPP3CA/RELA/SPG11/CTNNB1/KPNA1/ADRB2/SYT11/MYO5A/JAK2/USP8/SIPA1L1/MECP2/DLG1/DTNBP1/PTEN/PRNP/KRAS/STXBP3/PLCL2/RNF216/GLUL/FBXL20/KCMF1/YWHAH/ADNP/NF1/NPTN/SSH1/GNAI2/USP14/RAB11A	56
GO:0002286	T cell activation involved in immune response	Non-expanders	0.00270235	-1.68451	0.0295287	-1.59	0.000831796	-2.09362	0.09296	-1.44432	0.0796462	-1.4462	0.441577	-1.19321	0.0875582	-1.55678	0.469179	-1.27073	0.00322954	-1.57477	0.0249535	-1.61005	RORA/BCL3/TBX21/RELB/RAB27A/SLAMF6/LILRB1/BCL6/SMAD7/STAT3/CD46/CD81/EOMES/ANXA1/LCP1/JAK3/APBB1IP/FOXP1/LY9/ITGAL/RC3H1/IRF4/FGL2/ZC3H12A	24
GO:0030217	T cell differentiation	Non-expanders	0.00204662	-1.49426	0.0413912	-1.40319	0.0206178	-1.56026	0.0982723	-1.30994	0.00309444	-1.48942	0.40479	-1.17314	0.0519395	-1.48471	0.196609	-1.39741	0.00647555	-1.37977	0.0635723	-1.37827	RORA/RASGRP1/BCL3/NFATC2/TOX/IRF1/RUNX1/PTPN22/LAG3/TBX21/ZFP36L1/RELB/STAT5B/SLAMF6/SOS1/ITK/BCL6/SMAD7/PTPRC/RUNX3/STAT3/PREX1/BCL11B/CD46/SOCS1/EOMES/ANXA1/CTNNB1/AP3B1/PIK3CD/JAK3/LFNG/FOXP1/LY9/PRDM1/CYLD/JMJD6/RC3H1/ZBTB1/ADAM8/CD8A/RSAD2/IRF4/CARD11/FGL2/SP3/THEMIS/NCKAP1L/SASH3/DOCK2/ZC3H12A/PTPN2/DUSP10/RHOH	54
GO:0002292	T cell differentiation involved in immune response	Non-expanders	0.00631605	-1.66165	0.0427034	-1.57761	0.000831796	-2.11899	0.0841889	-1.48917	0.058472	-1.50948	0.592829	-1.08286	0.0502481	-1.679	0.509714	-1.25927	0.00388605	-1.61877	0.0265322	-1.6325	RORA/BCL3/TBX21/RELB/SLAMF6/BCL6/SMAD7/STAT3/CD46/EOMES/ANXA1/JAK3/FOXP1/LY9/RC3H1/IRF4/FGL2/ZC3H12A	18
GO:0016233	telomere capping	Non-expanders	0.0399783	-1.54648	0.0198297	-1.68866	0.28123	-1.384	0.0340746	-1.63662	0.0376471	-1.59278	0.183402	-1.47027	0.453852	-1.25815	0.400407	-1.36508	0.0604945	-1.45611	0.11757	-1.48115	MAPK1/HNRNPD/NEK7/PRKCQ/USP7/TNKS2/NBN/TNKS/TINF2/TERF2	10
GO:0000723	telomere maintenance	Non-expanders	0.0376687	-1.38642	0.0225266	-1.50311	0.0805028	-1.48588	0.0041533	-1.58711	0.00771573	-1.52351	0.692456	-1.00742	0.0862491	-1.4789	0.480743	-1.21844	0.0936961	-1.27143	0.151326	-1.32578	SP100/XRN1/MAPK1/SMG1/HNRNPD/NEK7/PRKCQ/USP7/RIF1/HNRNPU/CTNNB1/DHX36/TNKS2/ATR/NBN/ATRX/TNKS/EXOSC10/TINF2/TERF2	20
GO:0032200	telomere organization	Non-expanders	0.0401746	-1.38038	0.0231658	-1.50065	0.0805028	-1.48588	0.0041533	-1.58507	0.00763271	-1.51963	0.695523	-1.00517	0.0862491	-1.4789	0.484102	-1.21617	0.0981677	-1.26686	0.159268	-1.31768	SP100/XRN1/MAPK1/SMG1/HNRNPD/NEK7/PRKCQ/USP7/RIF1/HNRNPU/CTNNB1/DHX36/TNKS2/ATR/NBN/ATRX/TNKS/EXOSC10/TINF2/TERF2	20
GO:0042093	T-helper cell differentiation	Non-expanders	0.014944	-1.60582	0.0442529	-1.59162	0.000831796	-2.12132	0.117422	-1.46214	0.0504404	-1.5419	0.561716	-1.11383	0.0738322	-1.63099	0.523005	-1.25211	0.00783387	-1.5901	0.0271704	-1.64243	RORA/BCL3/TBX21/RELB/SLAMF6/BCL6/SMAD7/STAT3/ANXA1/JAK3/FOXP1/LY9/RC3H1/IRF4/ZC3H12A	15
GO:0046966	thyroid hormone receptor binding	Non-expanders	0.0340637	-1.58061	0.0157855	-1.7382	0.0886439	-1.63517	0.175881	-1.44525	0.159384	-1.42716	0.145583	-1.53762	0.058256	-1.70111	0.23453	-1.56395	0.0616797	-1.47523	0.0142461	-1.74704	OASL/ARID5A/TRIP12/TACC1/JMJD1C/NCOA3/THRAP3/NCOR1/MED13/NCOA6/NSD1	11
GO:0048729	tissue morphogenesis	Non-expanders	0.00182486	-1.42071	0.0364989	-1.3368	0.128807	-1.31185	0.0405831	-1.30461	0.473485	-1.08506	0.298741	-1.19462	0.0530364	-1.41512	0.196609	-1.32387	0.0130691	-1.28304	0.118737	-1.25234	ZEB2/STAT1/TGFBR3/HIF1A/ITGB1/MTSS1/SETD2/TBX21/BRD2/PRKX/SOS1/S1PR1/PSMB9/CLASP1/SMAD7/PRKACB/PAFAH1B1/LUZP1/PRKAR1A/GNA13/KDM2B/EXOC4/EOMES/CLTC/PSME4/CTNNB1/SMURF2/RAB10/SMAD3/PLXND1/CXCR4/BMPR2/FOXP1/MLLT3/ARID1A/KDM6A/PSMA3/ARHGAP35/HOXB2/DLG1/SMAD4/ITGA5/PTEN/TGFB1/MRTFA/KRAS/PSMA5/AP2B1/MYO9A/PSME2/SEC24B/HEG1/BTBD7/MSN/GRB2/TGFBR1/ZDHHC7/KDM6B/STK4/RALA/PSMB10	61
GO:0003712	transcription coregulator activity	Non-expanders	0.000746983	-1.39828	0.00286279	-1.43222	0.200649	-1.23392	0.045762	-1.2698	0.00778175	-1.32851	0.00958014	-1.48228	0.0815772	-1.3369	0.536235	-1.13508	0.000387886	-1.42321	0.0019923	-1.56048	TRIM22/PARP14/PARP9/JAZF1/NCOA1/KAT6A/ACTN4/ARID5B/KMT2C/BHLHE40/TBL1X/BRD7/CREBBP/NCOA2/ATF7IP/ARID5A/MED13L/ARID1B/SPEN/JMJD1C/DYRK1A/BRD4/HDAC4/WWOX/LPIN2/BCOR/AEBP2/HNRNPU/SMARCA2/CTNNB1/DHX9/NUP98/NCOA3/N4BP2L2/THRAP3/URI1/SS18/SMARCC1/KDM5A/MECP2/UBE3A/ARID1A/ZMYND11/JMJD6/PIAS1/PHF12/PARP10/DDX17/YAF2/TLE4/BIRC2/RNF4/EP300/CALCOCO1/NCOR1/MED13/MRTFA/PHF10/HDGF/NCOA6/TSG101/SIN3A/BTAF1/CEBP…	76
GO:0008134	transcription factor binding	Non-expanders	0.000482481	-1.43284	0.0098091	-1.35231	0.00214746	-1.48009	0.00154452	-1.47383	0.000871098	-1.42497	0.03175	-1.36923	0.230592	-1.21447	0.750339	-1.02035	0.000387886	-1.44681	0.00386235	-1.41932	OASL/STAT1/RORA/RNF19A/BCL3/IFI16/HIF1A/NFATC2/BPTF/NCOA1/ARNTL/KAT6A/MAPK1/ACTN4/BHLHE40/TCF12/TBL1X/GABARAPL1/BRD7/ZBTB7A/CREM/NFAT5/STAT5B/CREBBP/HNRNPD/NCOA2/ARID5A/PIK3R1/TRIP12/SMAD7/TACC1/SPEN/JMJD1C/PIM1/STAT3/KDM4C/DDX5/BCAS3/BAZ2A/DNAJA1/GSK3B/FAF1/HDAC4/USP7/BCOR/EOMES/HNRNPU/RELA/CTNNB1/HNRNPF/SMAD3/DHX9/MAPK14/NCOA3/PURA/THRAP3/FOXP1/MECP2/DDX3X/ARID1A/BDP1/MDFIC/PIAS1/CHD4/PHF12/PAX…	104
GO:0035239	tube morphogenesis	Non-expanders	0.000482481	-1.55393	0.00347826	-1.42916	0.181027	-1.25596	0.0396588	-1.27949	0.0484408	-1.26108	0.0102283	-1.45492	0.211925	-1.25624	0.331211	-1.22806	0.000387886	-1.51816	0.00298805	-1.48259	ZEB2/SH2D2A/STAT1/RORA/TGFBR3/RNF213/HIF1A/PPP1R16B/ITGB1/RUNX1/SGCD/ATP2B4/MTSS1/SETD2/SP100/TBX21/CX3CR1/AKT3/ZFP36L1/BRD2/ADGRG1/PRKX/QKI/SOS1/TNFAIP3/S1PR1/NIPBL/SMAD7/PRKACB/SRPK2/MIA3/RAPGEF2/STAT3/PTK2B/BCAS3/RASA1/PDE3B/LUZP1/PTPRM/GNA13/VAV3/KDM2B/FBXW7/ARID2/OTULIN/EOMES/PIK3CG/JAK1/TYMP/ANXA1/MYH9/CTNNB1/SMAD3/PROK2/PLXND1/MAPK14/ROCK1/CXCR4/BMPR2/FOXP1/CEMIP2/MECP2/PRDM1/ARID1A/JMJD6/…	93
GO:0032606	type I interferon production	Non-expanders	0.000482481	-1.86968	0.00105908	-1.75105	0.000831796	-2.26079	0.00175816	-1.81536	0.000512853	-1.8591	0.0699707	-1.52585	0.00168041	-1.87486	0.111442	-1.54188	0.000387886	-1.64945	0.0145076	-1.57064	STAT1/ZBTB20/IFI16/IRF1/IRF7/SETD2/PTPN22/DDX58/RELB/NFKB2/NLRC5/ISG15/CREBBP/TNFAIP3/LILRB1/TRIM38/HERC5/UBE2L6/ITCH/TRIM56/IFIH1/RELA/CTNNB1/DHX36/TAX1BP1/DHX9/YY1/DDX3X/CYLD/NFKB1/EP300/REL/G3BP1/TRIM21/RNF216/MYD88/IRF3/TRAF3/PPM1B/TBK1	40
GO:0060337	type I interferon signaling pathway	Non-expanders	0.000482481	-2.05835	0.00105908	-1.86542	0.000831796	-2.55817	0.00154452	-2.0029	0.000512853	-2.1878	0.182962	-1.40907	0.00168041	-2.41175	0.164909	-1.53667	0.000387886	-1.89948	0.00307717	-1.75879	OASL/GBP2/STAT1/IFI6/XAF1/MX1/IRF1/ADAR/IRF7/OAS2/MX2/SP100/HLA-B/HLA-F/NLRC5/IRF9/ISG15/IFIT3/IFITM1/OAS1/IRF2/IFIT2/STAT2/IFIT1/JAK1/PTPN1/OAS3/IFI35/RSAD2/IRF4/MYD88/IRF3/HLA-C/TBK1/HLA-E/PTPN2/ZBP1	37
GO:0019787	ubiquitin-like protein transferase activity	Non-expanders	0.000482481	-1.46163	0.00366254	-1.44475	0.0365916	-1.39089	0.00349897	-1.398	0.00296805	-1.38659	0.00592079	-1.53174	0.115588	-1.32452	0.112495	-1.38204	0.000387886	-1.41458	0.00938301	-1.41454	RNF213/RNF19A/TRIM22/ZNRF2/UBR2/DTX3L/TNFAIP3/TRIP12/BIRC6/RNF168/TRIM38/CBLB/HERC1/HERC5/BIRC3/HECTD4/HDAC4/RNF166/RNF38/UBE2L6/UBR4/ITCH/TRIM56/COP1/RNF149/BCOR/HERC4/UBR5/HERC6/MYCBP2/UBE2E3/RNF115/TRIM14/SMURF2/CUL3/TRIM33/RMND5A/ANKIB1/FBXW11/UBE2M/FBXO11/RANBP2/PJA2/MSL2/UHRF2/CNOT4/UBE3A/RNF5/HUWE1/RC3H1/PIAS1/UBR1/TRIM44/SHPRH/BIRC2/ZNRF1/CUL4A/RNF4/UBE2H/RFFL/TRIM21/RNF216/UBE2B/TAF1/ARI…	76
GO:0004842	ubiquitin-protein transferase activity	Non-expanders	0.000482481	-1.48493	0.00432449	-1.45288	0.0251698	-1.42747	0.00468899	-1.4098	0.00291137	-1.3937	0.00971019	-1.497	0.117633	-1.32957	0.111043	-1.39086	0.000387886	-1.42241	0.0104749	-1.42154	RNF213/RNF19A/TRIM22/ZNRF2/UBR2/DTX3L/TNFAIP3/TRIP12/BIRC6/RNF168/TRIM38/CBLB/HERC1/HERC5/BIRC3/HECTD4/RNF166/RNF38/UBE2L6/UBR4/ITCH/TRIM56/COP1/RNF149/BCOR/HERC4/UBR5/HERC6/MYCBP2/UBE2E3/RNF115/TRIM14/SMURF2/CUL3/TRIM33/RMND5A/ANKIB1/FBXW11/UBE2M/FBXO11/PJA2/MSL2/UHRF2/CNOT4/UBE3A/RNF5/HUWE1/RC3H1/UBR1/TRIM44/SHPRH/BIRC2/ZNRF1/CUL4A/RNF4/UBE2H/RFFL/TRIM21/RNF216/UBE2B/TAF1/ARIH1/RNF130/TRAF3/KCM…	72
GO:0048010	vascular endothelial growth factor receptor signaling pathway	Non-expanders	0.0119974	-1.59178	0.0470103	-1.55623	0.447504	-1.20996	0.307554	-1.28038	0.0219438	-1.59605	0.169297	-1.45299	0.19724	-1.45773	0.404902	-1.33587	0.0149703	-1.53053	0.0277215	-1.61979	FYN/SH2D2A/HIF1A/PIK3R1/PTK2B/VAV3/MAPK14/ROCK1/MAPKAPK2/PTPN1/ABI1/ITGA5/VEGFB/ROCK2/PAK2/NCKAP1L/NCK1	17
GO:0001944	vasculature development	Non-expanders	0.000482481	-1.69178	0.00138791	-1.53293	0.0117006	-1.4939	0.0261304	-1.32193	0.000512853	-1.49041	0.00958014	-1.49139	0.0677478	-1.38521	0.187696	-1.32416	0.000387886	-1.62245	0.0019923	-1.57966	SH2D2A/STAT1/RORA/TGFBR3/RNF213/HIF1A/NFATC2/PPP1R16B/ITGB1/RUNX1/SGCD/PDCD4/ATP2B4/ADAM10/SETD2/SP100/RAPGEF1/CX3CR1/AKT3/MAPK1/ZFP36L1/ADGRG1/PRKX/ANKRD17/QKI/SOS1/TNFAIP3/S1PR1/CFLAR/DNM2/SMAD7/SRPK2/MIA3/RAPGEF2/STAT3/PTK2B/BCAS3/RASA1/PDE3B/LUZP1/PTPRM/GNA13/VAV3/FBXW7/ARID2/OTULIN/PIK3CG/JAK1/TYMP/ANXA1/MYH9/CTNNB1/PDGFD/PROK2/PLXND1/MAPK14/ROCK1/CXCR4/BMPR2/IMMP2L/CEMIP2/MECP2/PRDM1/ARID1A…	90
GO:0003281	ventricular septum development	Non-expanders	0.0158239	-1.61874	0.0186938	-1.69455	0.974394	-0.566303	0.54367	-1.14497	0.485074	-1.16401	0.215662	-1.43589	0.381587	-1.32392	0.123428	-1.64543	0.00706827	-1.62491	0.0161709	-1.70542	TGFBR3/DNM2/SMAD7/LUZP1/BMPR2/PRDM1/SMAD4/AP2B1/HEG1/TGFBR1	10
GO:0051648	vesicle localization	Non-expanders	0.0176452	-1.38907	0.00665013	-1.53911	0.15149	-1.35531	0.0675868	-1.35106	0.297477	-1.18563	0.165682	-1.33858	0.206881	-1.33569	0.0113296	-1.68831	0.103195	-1.23453	0.00681321	-1.54897	RASGRP1/MX1/MX2/ACTN4/TRAPPC10/MYO1F/RAB27A/CLASP1/DNM2/PICALM/PAFAH1B1/MYO6/CSNK1D/EXOC4/PIK3CG/SPG11/CTNNB1/CUL3/AP3B1/FBXW11/SYT11/MYO5A/GBF1/PPP6R1/PPP6R3/DTNBP1/PTEN/TRAPPC9/FYCO1/NSF/SEC24B/HTT/DYNC1H1/RAB11A/TANC2/KIF5C	36
GO:0016050	vesicle organization	Non-expanders	0.000978621	-1.48421	0.00678558	-1.47155	0.0475816	-1.42388	0.0218213	-1.37577	0.0151692	-1.37576	0.207723	-1.26279	0.169284	-1.32115	0.122632	-1.40715	0.00746922	-1.33101	0.0162803	-1.43366	ZEB2/LYST/F2R/MX1/MX2/TAP1/SAMD9/TRAPPC10/SRGN/RAB27A/EPS15/DNM2/PICALM/MIA3/VTI1A/PAFAH1B1/TAP2/CSNK1D/VAV3/SQSTM1/ANXA1/SPG11/CUL3/TAPBP/AP3B1/RAB8B/VPS37B/SYT11/UVRAG/USP8/GBF1/VPS4B/PPP6R1/PPP6R3/DTNBP1/GOLPH3/FASLG/CHMP5/TRAPPC9/TSG101/NSF/AGFG1/SEC24B/ZFYVE16/VTI1B/RAB5B/TMF1/RAB11A/PLEKHF1/RAB22A/IST1/ANKFY1/PDCD6IP	53
GO:0019079	viral genome replication	Non-expanders	0.00133902	-1.6457	0.0487372	-1.47884	0.024873	-1.6371	0.0117056	-1.56958	0.0014435	-1.65475	0.2345	-1.32676	0.00168041	-2.09212	0.536235	-1.19914	0.00126815	-1.5419	0.0638936	-1.45191	OASL/STOM/IFI16/MX1/ADAR/OAS2/RESF1/GRK2/TOP2B/ISG15/PLSCR1/IFITM1/OAS1/SRPK2/TRIM38/DEK/EIF2AK2/DDX5/FMR1/IFIT1/APOBEC3G/PKN2/TNIP1/PCBP1/DDX3X/TASOR/OAS3/PARP10/VCP/IFIT5/RSAD2/ROCK2/ZC3H12A	33
GO:0016055	Wnt signaling pathway	Non-expanders	0.000482481	-1.49433	0.00138791	-1.50056	0.0471007	-1.39486	0.0134004	-1.35633	0.00505372	-1.38401	0.0453862	-1.39274	0.218201	-1.26592	0.549056	-1.13603	0.000387886	-1.46165	0.00481218	-1.46226	ZEB2/RNF213/RUNX1/TNIK/RAPGEF1/ARNTL/FAM53B/CCDC88C/MACF1/TBL1X/BRD7/TNFAIP3/PSMB9/USP34/GNB1/TNRC6B/USP47/WNK1/MBD2/PPP3R1/GSK3B/CSNK1D/WWOX/OTULIN/PPP3CA/CLTC/CTDNEP1/GNG2/PSME4/UBR5/CTNNB1/SMURF2/CUL3/CTR9/SMAD3/FBXW11/TNRC6A/MAPK14/CHD8/CSNK1G2/USP8/DDX3X/MLLT3/CYLD/TNKS2/MDFIC/KDM6A/PSMA3/VCP/TLE4/NFKB1/CALCOCO1/PTEN/TGFB1/INVS/PSMA5/STRN/G3BP1/AP2B1/FOXO1/CCNY/UBE2B/PSME2/TNKS/PPM1B/CSNK1G3…	75
GO:0051592	response to calcium ion	Expanders	0.0101969	1.73762	0.00599902	2.35602	0.00349291	2.20608	0.029699	1.59662	0.149731	1.4124	0.00958014	2.11704	0.00591693	2.56446	0.0113296	2.46852	0.887693	-0.875139	0.00394559	1.99596	DUSP1/TXNIP/FOS/RASGRP2/CALM3/CALM1/ANXA11/AQP3/ALOX5AP	9
GO:0050922	negative regulation of chemotaxis	Expanders	0.00709554	2.18439	0.0146899	2.05723	0.0407561	1.96314	0.0675868	1.76383	0.0630518	1.80119	0.0404129	1.93711	0.0194466	2.18276	0.0522529	2.0579	0.0154871	1.99166	0.00724686	2.05499	DUSP1/AIF1/GSTP1	3
GO:0005125	cytokine activity	Expanders	0.00472794	2.31728	0.0346482	1.71469	0.209332	1.47882	0.262884	1.30144	0.0054376	2.20353	0.654047	1.01551	0.0190006	2.04712	0.154242	1.63536	0.00517186	2.49323	0.0125632	1.83359	LTB/IL32/FLT3LG/CD70/CCL5/TIMP1	6
GO:0098802	plasma membrane signaling receptor complex	Expanders	0.0298632	1.70148	0.0136199	1.45369	0.00744936	2.23957	0.0306375	1.65309	0.0360496	1.96492	0.357894	1.14943	0.0127565	1.72114	0.796474	-0.974874	0.0791802	1.55574	0.00971328	1.58459	TRAV12-2/TRBV6-6/LIME1/TRAC/TSPAN32/CD3E/ITGB2/TRAV1-2/PTPN6/CD3D/SKAP1/TRBV14	12
GO:0042101	T cell receptor complex	Expanders	0.00784941	2.10865	0.0261395	1.61107	0.00383947	2.4752	0.010292	1.8769	0.0111852	2.20681	0.164353	1.35532	0.0519395	1.65069	0.623335	1.10915	0.0133817	1.8045	0.013781	1.76033	TRAV12-2/TRBV6-6/TRAC/CD3E/TRAV1-2/PTPN6/CD3D/SKAP1/TRBV14	9
GO:0019083	viral transcription	Expanders	0.0424852	1.71597	0.014237	1.79887	0.799783	-0.927415	0.0646576	1.31864	0.000512853	-1.59803	0.0312041	1.51	0.222775	1.27887	0.0152584	1.94428	0.733743	-0.982668	0.00673759	1.80488	LEF1/CCL5/RPSA/RPS5/RPS24/RPS15A/RPL18/RPL7A/RPL10/RPL14/RPL10A/RPL5/RPL11	13
GO:0000027	ribosomal large subunit assembly	Expanders	0.0301986	1.81457	0.0362726	1.91868	0.786584	0.887584	0.216592	1.47001	0.210684	-1.38742	0.198823	1.50898	0.496184	1.22765	0.122016	1.84181	0.998514	-0.604214	0.0165998	1.95101	RPL10/RPL5/RPL11	3
GO:0042255	ribosome assembly	Expanders	0.00997366	1.75906	0.0346482	1.71487	0.863305	-0.820762	0.152525	1.40669	0.03831	-1.53869	0.383647	1.20643	0.471541	1.19875	0.109164	1.71709	1	-0.587085	0.0119257	1.88758	RPSA/RPS5/RPL10/RPL5/RPL11	5
GO:0015934	large ribosomal subunit	Expanders	0.0124071	2.42052	0.00789667	2.3275	0.972912	-0.64099	0.0292511	1.55545	0.0910793	-1.37492	0.00958014	2.26224	0.454552	1.1632	0.0197852	1.79061	0.202892	1.20633	0.00473637	2.49708	RBM3/RPL18/RPL7A/RPL10/RPL14/RPL10A/RPL5/RPL11	8
GO:0003735	structural constituent of ribosome	Expanders	0.0260026	2.72375	0.0108254	2.49152	0.910825	-0.798001	0.0261304	1.84895	0.00309444	-1.55371	0.00971019	2.45568	0.486259	1.12085	0.0197852	1.7869	0.105509	1.29392	0.00613929	2.72826	RPSA/RPS5/RPS24/RPS15A/RPL18/RPL7A/MRPS24/RPL10/RPL14/RPL10A/RPL5/RPL11	12
GO:0042273	ribosomal large subunit biogenesis	Expanders	0.00964174	1.82041	0.0427034	1.62625	0.931974	-0.719163	0.465949	1.13438	0.550372	-1.10088	0.0553813	1.61202	0.777449	0.952962	0.286881	1.41058	0.99017	0.768748	0.0143549	1.77994	RPL7A/RPL10/RPL14/RPL10A/RPL5/RPL11	6
GO:1902600	proton transmembrane transport	Expanders	0.00918032	1.88057	0.00722637	1.99191	0.362081	1.20756	0.0512362	1.48631	0.0392866	1.55302	0.00958014	2.43304	0.793531	0.950681	0.457722	1.20954	0.0229595	1.66422	0.00473637	2.19681	UCP2/ATP6V1G1/ATP5MC2/ATP5MG/COX7A2L/ATP6V0E2/COX8A/PARK7/COX5A	9
GO:0015985	energy coupled proton transport, down electrochemical gradient	Expanders	0.00332158	2.28118	0.00318385	2.3035	0.497769	1.17828	0.0471965	1.91626	0.33777	1.33419	0.00819599	2.56913	0.772483	0.927082	0.632498	1.15394	0.0655642	1.71965	0.0029699	2.30655	ATP5MC2/ATP5MG	2
GO:0015986	ATP synthesis coupled proton transport	Expanders	0.00332158	2.28118	0.00318385	2.3035	0.497769	1.17828	0.0471965	1.91626	0.33777	1.33419	0.00819599	2.56913	0.772483	0.927082	0.632498	1.15394	0.0655642	1.71965	0.0029699	2.30655	ATP5MC2/ATP5MG	2
GO:0042776	mitochondrial ATP synthesis coupled proton transport	Expanders	0.00332158	2.28118	0.00317187	2.26538	0.490086	1.18978	0.0471965	1.91626	0.341849	1.33776	0.00819599	2.59506	0.789213	0.908307	0.664904	1.11486	0.0655642	1.71965	0.0029699	2.26747	ATP5MC2/ATP5MG	2
GO:0033177	proton-transporting two-sector ATPase complex, proton-transporting domain	Expanders	0.0382381	1.88876	0.0468261	1.95943	0.678838	0.980795	0.48534	1.19271	0.281929	1.42853	0.0127393	2.22549	0.795785	0.894639	0.756488	0.995354	0.055057	1.78745	0.00379661	2.22977	ATP5MC2/ATP5MG/ATP6V0E2	3
GO:0015078	proton transmembrane transporter activity	Expanders	0.00964174	1.71315	0.0126918	1.76073	0.907868	-0.752234	0.415914	1.15618	0.419781	1.1592	0.00958014	2.07512	0.99887	-0.486433	0.664904	1.0772	0.0192764	1.5319	0.00414354	2.16766	ATP6V1G1/ATP5MC2/ATP5MG/COX7A2L/ATP6V0E2/COX8A/COX5A	7
GO:0070069	cytochrome complex	Expanders	0.00198535	2.35695	0.00955441	2.2231	0.873729	0.757648	0.106695	1.71256	0.906285	0.770697	0.0200548	2.10837	0.981145	-0.559195	0.380711	1.48633	0.0389581	1.83664	0.0029699	2.38391	COX8A/COX5A	2
GO:0044391	ribosomal subunit	Expanders	0.0407288	2.52876	0.0136978	2.16628	0.85102	-0.882435	0.0375262	1.54706	0.00555965	-1.47829	0.0104449	2.08948	0.860799	-0.89565	0.0197852	1.7093	0.12331	1.27474	0.00705226	2.50495	RBM3/RPSA/RPS5/RPS24/RACK1/RPS15A/RPL18/RPL7A/MRPS24/RPL10/RPL14/RPL10A/RPL5/RPL11	14
GO:0098800	inner mitochondrial membrane protein complex	Expanders	0.0134399	1.96245	0.00845627	2.0901	0.772465	-0.934058	0.014986	1.53491	0.998249	-0.686703	0.00958014	2.51472	0.836802	-0.906677	0.251919	1.36029	0.0353145	1.7218	0.00505955	2.67911	SMDT1/ATP5MC2/NDUFB9/NDUFA11/ATP5MG/NDUFA12/SLC25A6/NDUFA13/COX5A	9
GO:0019843	rRNA binding	Expanders	0.0143704	1.63417	0.0279429	1.7478	0.838655	-0.851181	0.924794	-0.775108	0.0163963	-1.60154	0.0950183	1.56748	0.761089	-0.973513	0.0979993	1.72293	1	-0.494541	0.0215439	1.74518	RPS5/RPL5/RPL11	3
GO:0006119	oxidative phosphorylation	Expanders	0.0141428	2.10667	0.00845627	2.26637	0.776761	-0.931246	0.014986	1.72917	0.325953	1.17099	0.00958014	2.72755	0.687412	-1.04046	0.119426	1.50677	0.0217507	1.88649	0.00498139	2.62727	ATP5MC2/NDUFB9/NDUFA11/ATP5MG/COX7A2L/NDUFA12/NDUFA13/COX8A/PARK7/COX5A	10
GO:0022900	electron transport chain	Expanders	0.0171914	1.65124	0.00932269	1.63249	0.648338	-1.0368	0.224999	1.22593	0.456003	1.102	0.00958014	1.98354	0.670824	-1.05328	0.631026	1.08823	0.0271848	1.65675	0.00562915	2.18104	SH3BGRL3/NDUFB9/NDUFA11/COX7A2L/NDUFA12/ETFB/NDUFA13/COX8A/PARK7/COX5A	10
GO:1990204	oxidoreductase complex	Expanders	0.0329489	1.48282	0.00932269	1.87806	0.678838	-1.01385	0.0634568	1.48562	0.862183	0.909813	0.00958014	2.11567	0.638335	-1.08172	0.955418	-0.720909	0.0346987	1.43715	0.00397393	2.39271	NCF4/NDUFB9/NDUFA11/NDUFA12/NDUFA13	5
GO:0005747	mitochondrial respiratory chain complex I	Expanders	0.0133011	1.76103	0.021211	1.87106	0.674784	-1.01702	0.0884408	1.61331	0.442532	1.17039	0.00958014	2.32529	0.333159	-1.35269	0.659066	1.11142	0.0154379	1.84042	0.00319612	2.20376	NDUFB9/NDUFA11/NDUFA12/NDUFA13	4
GO:0030964	NADH dehydrogenase complex	Expanders	0.0133011	1.76103	0.021211	1.87106	0.674784	-1.01702	0.0884408	1.61331	0.442532	1.17039	0.00958014	2.32529	0.333159	-1.35269	0.659066	1.11142	0.0154379	1.84042	0.00319612	2.20376	NDUFB9/NDUFA11/NDUFA12/NDUFA13	4
GO:0045271	respiratory chain complex I	Expanders	0.0133011	1.76103	0.021211	1.87106	0.674784	-1.01702	0.0884408	1.61331	0.442532	1.17039	0.00958014	2.32529	0.333159	-1.35269	0.659066	1.11142	0.0154379	1.84042	0.00319612	2.20376	NDUFB9/NDUFA11/NDUFA12/NDUFA13	4
GO:0070469	respirasome	Expanders	0.00660225	1.99365	0.00622237	2.17957	0.540273	-1.13152	0.0340746	1.57742	0.405694	1.15843	0.00958014	2.42642	0.48517	-1.19972	0.261551	1.43275	0.0147658	1.89804	0.00386235	2.64662	HIGD2A/NDUFB9/NDUFA11/COX7A2L/NDUFA12/NDUFA13/COX8A/COX5A	8
* g indicates CD8+ T cells whose TCRs have an RF score greater than 0.8.
