# Supplementary material for: SARS-CoV-2 infection establishes a stable and age-independent CD8+ T cell response against a dominant nucleocapsid epitope using restricted T cell receptors
Source: Nat Commun. 2023 Oct 23;14:6725. doi: 10.1038/s41467-023-42430-z (PMC10593757; doi:10.1038/s41467-023-42430-z)
Supplement: Supplementary file 6 — Source data [file 41467_2023_42430_MOESM6_ESM.xlsx]

## Sheet: Summary
Summary of source data
List	Source data
1	Figure 1b
2	Figure 1c
3	Figure 1e
4	Figure 1f/S Figure 1b
5	Figure 2b
6	Figure 2c,d,e/S Figure 2a
7	Sfigure 2b
8	Figure 3b
9	Figure 3c
10	Figure 3d/S Figure 3c
11	Figure 3e
12	Sfigure 3a
13	Figure 4a
14	Figure 4b/S Figure 4a
15	Figure 4c/S Figure 4b
16	Figure 4d/S Figure 4c
17	Figure 5b
18	Figure 5c
19	Figure 5g

## Sheet: Fig1b
Group	ID	IgG for N (ug/mL)
Convalescent	C001	4.6
Convalescent	C002	0.25
Convalescent+Vaccine	C003	0.9
Convalescent	C004	8
Convalescent+Vaccine	C005	3.6
Convalescent	C006	0.8
Convalescent	C007	7.2
Convalescent	C008	1.5
Convalescent	C009	0.4
Convalescent	C010	2.4
Convalescent+Vaccine	C012	0.85
Convalescent	C013	1.8
Convalescent	C014	1.3
Convalescent+Vaccine	C015	4.6
Convalescent	C016	27.2
Convalescent	C017	3
Convalescent+Vaccine	C018	17.6
Convalescent	C019	2.4
Convalescent+Vaccine	C020	2.8
Convalescent+Vaccine	C021	3.6
Convalescent	C023	4.6
Convalescent	C024	128
Convalescent	C025	2.4
Convalescent	C026	41.6
Convalescent	C027	6.8
Convalescent	C028	6.4
Convalescent	C029	5.4
Convalescent+Vaccine	C030	11.6
Convalescent	C031	1.4
Convalescent	C032	14.4
Convalescent	C033	5.6
Convalescent	C034	4
Convalescent+Vaccine	C035	2.6
Convalescent	C036	11.2
Convalescent	C037	0.6
Convalescent	C038	10.4
Convalescent	C039	8
Convalescent+Vaccine	C040	1.8
Convalescent	C041	8.4
Convalescent	C042	1.4
Convalescent	C043	40
Convalescent	C044	3.8
Convalescent	C045	22.4
Convalescent+Vaccine	C046	7.4
Convalescent	C047	2.1
Convalescent	C049	44.8
Convalescent	C050	0.55
Convalescent	C051	17.6
Convalescent	C052	5.8
Convalescent	C053	6.2
Convalescent	C054	1.4
Convalescent	C055	2.2
Convalescent+Vaccine	C056	1
Convalescent	C058	3.2
Convalescent	C059	1.2
Convalescent+Vaccine	C060	1.2
Convalescent	C061	1
Convalescent+Vaccine	C063	2
Convalescent	C064	1.8
Convalescent	C065	0.25
Convalescent	C066	2.2
Convalescent	C067	4.8
Convalescent	C068	4.8
Convalescent+Vaccine	C070	5.6
Convalescent	C071	2
Convalescent	C072	2
Convalescent	C073	7
Convalescent	C074	7.2
Convalescent+Vaccine	C075	6.4
Convalescent+Vaccine	C076	10
Convalescent	C077	1.05
Convalescent	C078	8
Convalescent	C079	11.6
Convalescent	C080	3.2
Convalescent	C081	3.2
Uninfected	U001	0.25
Uninfected	U002	0.35
Uninfected	U003	0.2
Uninfected	U004	0.1
Uninfected	U005	-0.05
Uninfected	U006	0.1
Uninfected	U007	0.15
Uninfected	U008	0.05
Uninfected	U009	0.4
Uninfected	U010	0.1
Uninfected	U011	0.25
Uninfected	U012	0.85
Uninfected	U013	0.85
Uninfected	U014	0.75
Uninfected	U015	0.05
Uninfected	U016	1
Uninfected	U017	0.7
Uninfected	U018	0
Uninfected	U019	0.45
Uninfected	U020	0.4
Uninfected	U021	0.15
Uninfected	U022	0.8
Uninfected	U023	0.1
Uninfected	U024	0
Uninfected	U025	0.3
Uninfected	U026	0.85
Uninfected	U027	0.55
Uninfected	U028	0.85
Uninfected	U029	0.25
Uninfected	U030	0.2
Uninfected	U031	0.1
Uninfected	U032	0.45
Uninfected	U033	0.25
Uninfected	U034	0.15
Uninfected	U035	0.4
Uninfected	U036	0.55
Uninfected	U037	0.25
Uninfected	U038	1
Uninfected	U039	0.2
Uninfected	U040	1
Uninfected	U041	0.85
Uninfected	U042	0.1
Uninfected	U043	0.2
Uninfected	U044	0
Uninfected	U045	0.95
Uninfected	U046	0.75
Uninfected	U047	0.55
Uninfected	U048	0.2
Uninfected	U049	0.75
Uninfected	U050	0.6
Uninfected	U051	0.35
Uninfected	U052	0.15
Uninfected	U053	0.6
Uninfected	U054	0.7
Uninfected	U055	0.65
Uninfected	U056	0.5
Uninfected	U057	0.45
Uninfected	U058	0
Uninfected	U059	0.95
Uninfected	U060	0.3
Uninfected	U061	0.2
Uninfected	U062	1
Uninfected	U063	0.4
Uninfected	U064	0.1
Uninfected	U065	0.85
Uninfected	U066	0.25
Uninfected	U067	0.15
Uninfected	U068	0.4
Uninfected	U069	0.9
Uninfected	U070	0.85
Uninfected	U071	0.6
Uninfected	U072	0.15
Uninfected	U073	0.25
Uninfected	U074	0.25
Uninfected	U075	0.35
Uninfected	U076	0.25
Uninfected	U077	0.45
Uninfected	U078	0.55
Uninfected	U079	0.4
Uninfected	U080	0.25
Uninfected	U081	0.4
Uninfected	U082	0.45
Uninfected	U083	0.25
Uninfected	U084	0.55
Uninfected	U085	0.9
Uninfected	U086	0
Uninfected	U087	0.9
Uninfected	U088	0.55
Uninfected	U089	0.85
Uninfected	U090	0.6
Uninfected	U091	0.55
Uninfected	U092	0.6
Uninfected	U093	0.65
Uninfected	U094	0.4
Uninfected	U095	0.65
Uninfected	U096	0.35
Uninfected	U097	0.55
Uninfected	U098	0.15
Uninfected	U099	0.1
Uninfected	U100	0.6
Uninfected	U101	0.9
Uninfected	U102	0.85
Uninfected	U103	0.85
Uninfected	U104	0.1
Uninfected	U105	0.2
Uninfected	U106	0.35
Uninfected	U107	0.35
Uninfected	U108	0.35
Uninfected	U109	0.2
Uninfected	U110	0.65
Uninfected	U111	0.2
Uninfected	U112	0.25
Uninfected	U113	0.35
Uninfected	U114	0.25
Uninfected	U115	0.75
Uninfected	U116	0.25
Uninfected	U117	0.3
Uninfected	U118	0.35
Uninfected	U119	0.3
Uninfected	U120	0.2
Uninfected	U121	0.3
Uninfected	U122	0.25
Uninfected	U123	0.3
Uninfected	U124	0.35
Uninfected	U125	0.55
Uninfected	U126	0.35
Uninfected	U127	0.8
Uninfected	U128	0.25
Uninfected	U129	0.3
Uninfected	U130	0.25
Uninfected	U131	0.3
Uninfected	U132	0.65
Uninfected	U133	-0.1
Uninfected	U134	0.25
Uninfected	U135	0.3
Uninfected	U136	0.3
Uninfected	U137	0.35
Uninfected	U138	0.3

## Sheet: Fig1c
Group	ID	Visit	CD127+	CD27+ CD28+	CD27+ CD28-	Age	Sex
Convalescent	C002	1	0.92	0.82	0.01	60	M
Convalescent	C004	1	0.85	0.74	0.04	27	F
Convalescent	C005	1	0.97	0.88	0.03	24	F
Convalescent	C006	1	0.95	0.84	0.04	30	F
Convalescent	C006	2	0.83	0.7	0.2	30	F
Convalescent	C006	3	0.96	0.3	0.33	29	F
Convalescent	C007	1	0.94	0.3	0.19	46	F
Convalescent	C007	2	0.92	0.7	0.31	46	F
Convalescent	C008	1	0.95	0.72	0.05	19	M
Convalescent	C010	1	0.8	0.47	0.02	47	M
Convalescent	C012	1	0.82	0.66	0.02	34	F
Convalescent	C012	2	0.96	0.43	0.65	34	F
Convalescent	C013	1	0.82	0.4	0.04	36	M
Convalescent	C013	2	0.86	0.84	0.44	36	M
Convalescent	C014	1	0.94	0.57	0.06	29	F
Convalescent	C014	2	0.68	0.66	0.33	29	F
Convalescent	C015	1	0.9	0.62	0.02	56	F
Convalescent	C016	1	0.84	0.72	0.03	66	M
Convalescent	C016	2	0.74	0.84	0.16	66	M
Convalescent	C017	1	0.8	0.57	0.29	38	F
Convalescent	C017	2	0.8	0.78	0.51	38	F
Convalescent	C019	1	0.85	0.28	0.09	47	M
Convalescent	C020	1	0.99	0.93	0	30	F
Convalescent	C020	2	0.95	0.92	0.08	30	F
Convalescent	C020	3	0.99	0.44	0.61	30	F
Convalescent	C021	1	0.95	0.72	0.05	52	F
Convalescent	C021	2	0.83	0.74	0.17	52	F
Convalescent	C022	1	0.89	0.74	0.01	18	M
Convalescent	C023	1	0.88	0.37	0.08	29	F
Convalescent	C024	1	0.98	0.93	0.03	28	M
Convalescent	C025	1	0.95	0.54	0.12	31	F
Convalescent	C025	2	0.83	0.5	0.15	31	F
Convalescent	C026	1	0.99	0.91	0.01	27	F
Convalescent	C026	2	0.93	0.88	0.12	27	F
Convalescent	C027	1	0.94	0.8	0.01	21	F
Convalescent	C027	2	0.89	0.82	0.15	22	F
Convalescent	C028	1	0.95	0.86	0.03	44	F
Convalescent	C028	2	0.93	0.86	0.92	45	F
Convalescent	C029	1	0.81	0.78	0.14	45	F
Convalescent	C029	2	0.79	0.73	0.23	46	F
Convalescent	C029	3	0.86	0.7	0.79	46	F
Convalescent	C030	1	0.85	0.66	0.2	57	F
Convalescent	C030	2	0.88	0.6	0.29	57	F
Convalescent	C031	1	0.94	0.64	0.13	44	F
Convalescent	C031	2	0.83	0.79	0.14	44	F
Convalescent	C031	3	0.95	0.33	0.4	44	F
Convalescent	C033	1	0.85	0.7	0.12	89	F
Convalescent	C033	2	0.67	0.87	0.73	89	F
Convalescent	C034	1	0.7	0.28	0.07	68	F
Convalescent	C034	2	0.67	0.24	0.15	68	F
Convalescent	C034	3	0.91	0.63	0.22	69	F
Convalescent	C035	1	0.88	0.84	0.06	38	F
Convalescent	C035	2	0.76	0.8	0.52	38	F
Convalescent	C036	1	0.85	0.4	0.04	70	F
Convalescent	C036	2	0.85	0.75	0.35	70	F
Convalescent	C037	1	0.91	0.88	0.1	43	F
Convalescent	C037	2	0.84	0.89	0.08	43	F
Convalescent	C037	3	0.87	0.91	0.88	43	F
Convalescent	C038	1	0.84	0.56	0.09	37	F
Convalescent	C038	2	0.72	0.58	0.11	37	F
Convalescent	C039	1	0.91	0.68	0.05	35	M
Convalescent	C039	2	0.76	0.56	0.08	35	M
Convalescent	C040	1	0.82	0.81	0.12	31	F
Convalescent	C040	2	0.69	0.63	0.19	31	F
Convalescent	C041	1	0.84	0.86	0.09	36	M
Convalescent	C041	2	0.82	0.87	0.84	36	M
Convalescent	C042	1	0.88	0.85	0.13	57	F
Convalescent	C042	2	0.79	0.63	0.3	57	F
Convalescent	C043	1	0.81	0.76	0.11	65	F
Convalescent	C043	2	0.85	0.8	0.1	65	F
Convalescent	C043	3	0.28	0.62	0.93	65	F
Convalescent	C044	1	0.86	0.63	0.14	32	F
Convalescent	C045	1	0.84	0.78	0.1	26	F
Convalescent	C046	1	0.91	0.73	0.17	74	F
Convalescent	C046	2	0.73	0.52	0.47	74	F
Convalescent	C046	3	0.9	0.83	0.61	75	F
Convalescent	C047	1	0.88	0.45	0.16	73	M
Convalescent	C048	1	0.87	0.78	0.08	59	F
Convalescent	C049	1	0.9	0.84	0.07	69	F
Convalescent	C049	2	0.85	0.87	0.85	69	F
Convalescent	C050	1	0.7	0.36	0.28	59	M
Convalescent	C050	2	0.9	0.6	0.36	59	M
Convalescent	C051	1	0.91	0.82	0.05	66	F
Convalescent	C051	2	0.66	0.82	0.61	66	F
Convalescent	C052	1	0.71	0.67	0.33	65	F
Convalescent	C052	2	0.73	0.65	0.13	66	F
Convalescent	C053	1	0.86	0.73	0.12	61	F
Convalescent	C053	2	0.4	0.87	0.45	62	F
Convalescent	C054	1	0.85	0.84	0.09	27	M
Convalescent	C054	2	0.86	0.77	0.16	28	M
Convalescent	C054	3	0.82	0.79	0.71	28	M
Convalescent	C055	1	0.81	0.75	0.19	33	F
Convalescent	C056	1	0.88	0.82	0.16	28	M
Convalescent	C058	1	0.81	0.78	0.45	38	M
Convalescent	C059	1	0.62	0.47	0.53	40	F
Convalescent	C059	2	0.78	0.79	0.55	40	F
Convalescent	C060	1	0.9	0.77	0.14	21	F
Convalescent	C061	1	0.92	0.87	0.07	30	M
Convalescent	C061	2	0.78	0.87	0.81	30	M
Convalescent	C062	1	0.78	0.82	0.13	30	M
Convalescent	C063	1	0.83	0.85	0.15	23	F
Convalescent	C063	2	0.84	0.87	0.11	23	F
Convalescent	C064	1	0.79	0.77	0.19	26	M
Convalescent	C065	1	0.92	0.88	0.11	20	F
Convalescent	C066	1	0.77	0.58	0.42	65	F
Convalescent	C067	1	0.65	0.45	0.27	60	F
Convalescent	C068	1	0.72	0.56	0.23	56	F
Convalescent	C070	1	0.57	0.36	0.28	66	F
Convalescent	C071	1	0.79	0.66	0.25	63	M
Convalescent	C072	1	0.87	0.79	0.11	38	F
Convalescent	C073	1	0.82	0.71	0.2	37	F
Convalescent	C074	1	0.56	0.39	0.05	63	F
Convalescent	C075	1	0.89	0.66	0.28	38	F
Convalescent	C076	1	0.86	0.48	0.47	57	F
Convalescent	C077	1	0.81	0.54	0.44	27	F
Convalescent	C079	1	0.76	0.81	0.84	32	F
Convalescent	C080	1	0.88	0.82	0.6	51	M
Convalescent	C081	1	0.7	0.83	0.11	39	F
Uninfected	U132	1	0.95	0.33	0.45	73	M
Uninfected	U048	1	0.73	0.44	0.04	32	F
Uninfected	U049	1	0.79	0.76	0.21	39	F
Uninfected	U050	1	0.67	0.53	0.1	72	M
Uninfected	U051	1	0.83	0.82	0.17	24	M
Uninfected	U056	1	0.68	0.8	0.09	78	M
Uninfected	U053	1	0.84	0.44	0.3	70	M
Uninfected	U055	1	0.77	0.44	0.56	71	M
Uninfected	U052	1	0.71	0.55	0.45	27	F
Uninfected	U057	1	0.64	0.44	0.12	74	M
Uninfected	U059	1	0.81	0.63	0.37	69	M
Uninfected	U060	1	0.57	0.45	0.53	23	M
Uninfected	U061	1	0.74	0.65	0.21	23	F
Uninfected	U066	1	0.91	0.2	0.24	36	F
Uninfected	U067	1	0.74	0.49	0.18	27	F
Uninfected	U069	1	0.69	0.6	0.24	75	M
Uninfected	U072	1	0.75	0.57	0.1	78	F
Uninfected	U074	1	0.68	0.43	0.43	34	F
Uninfected	U075	1	0.63	0.29	0.47	86	M
Uninfected	U076	1	0.74	0.75	0.22	70	M
Uninfected	U083	1	0.85	0.85	0.11	28	F
Uninfected	U081	1	0.8	0.64	0.29	87	M
Uninfected	U079	1	0.45	0.86	0.1	31	M
Uninfected	U019	1	0.45	0.22	0.19	69	F
Uninfected	U078	1	0.9	0.77	0.21	33	F
Uninfected	U077	1	0.59	0.42	0.63	75	F
Uninfected	U084	1	0.76	0.21	0.38	56	M
Uninfected	U095	1	0.89	0.25	0.38	69	F
Uninfected	U103	1	0.84	0.28	0.53	64	M
Uninfected	U122	1	0.96	0.29	0.53	17	F
Uninfected	U036	1	0.71	0.07	0.13	34	F
Uninfected	U043	1	0.87	0.48	0.07	23	M
Uninfected	U097	1	0.64	0.16	0.19	80	M
Uninfected	U098	1	0.5	0.2	0.12	31	F
Uninfected	U099	1	0.81	0.38	0.63	64	F
Uninfected	U100	1	0.72	0.17	0.49	21	F
Uninfected	U101	1	0.69	0.15	0.22	75	M
Uninfected	U102	1	0.76	0.27	0.6	41	F
Uninfected	U104	1	0.81	0.29	0.58	50	F
Uninfected	U106	1	0.91	0.2	0.28	83	M
Uninfected	U107	1	0.91	0.29	0.4	60	M
Uninfected	U108	1	0.7	0.41	0.84	66	F
Uninfected	U109	1	0.83	0.27	0.33	67	M
Uninfected	U110	1	0.76	0.29	0.49	72	F
Uninfected	U111	1	0.56	0.39	0.82	35	M
Uninfected	U112	1	0.9	0.09	0.23	36	M
Uninfected	U113	1	0.84	0.45	0.59	60	F
Uninfected	U114	1	0.57	0.38	0.67	65	F
Uninfected	U115	1	0.72	0.15	0.25	27	F
Uninfected	U116	1	0.92	0.29	0.35	32	F
Uninfected	U117	1	0.87	0.44	0.51	63	F
Uninfected	U118	1	0.98	0.17	0.16	85	F
Uninfected	U119	1	0.93	0.19	0.28	86	M
Uninfected	U120	1	0.92	0.34	0.31	87	M
Uninfected	U123	1	0.97	0.4	0.39	89	F
Uninfected	U124	1	0.7	0.49	0.42	77	F

## Sheet: Fig1e
Group	ID	ALN	LQL	LAL	LLL	GMS	ILL	SUM
Convalescent	C006	0.000773333	0.000955	0.00061	0.000473333	0.0004586	0.0001953	0.00314723
Convalescent	C014	0.000343433	0.00096	0.000293333	0.00024	0.000416667	0.00105	0.00298343
Convalescent	C016	0.00085	0.000655	0.000676667	0.000343333	0.000556667	0.000517233	0.00338057
Convalescent	C020	0.00124333	0.00143	0.00082	0.000276667	0.000443333	0.000186667	0.00392333
Convalescent	C021	0.000336667	0.00063	0.00037	0.000223333	0.000506667	0.000232167	0.00208883
Convalescent	C023	0.00052	0.00088	0.0003	0.00034	0.00043	0.0003	0.00277
Convalescent	C024	0.0002	0.00054	0.00014	0.0004	0.00091	0.00057	0.00276
Convalescent	C025	0.000816667	0.000716667	0.000606667	0.00138	0.000765	0.000676667	0.00470667
Convalescent	C026	0.00022985	0.000485	0.000165	0.00064	0.00076	0.00028	0.00255985
Convalescent	C027	0.000825	0.000575	0.00066	0.00151	0.002	0.001845	0.007415
Convalescent	C029	0.000613333	0.000746667	0.00104333	0.00136	0.000835	0.000593333	0.00491333
Convalescent	C030	0.00055	0.001675	0.00059	0.0005	0.00097	0.000473333	0.0042
Convalescent	C031	0.00028	0.000546667	9.91333e-05	0.00047	0.000505	0.000466667	0.00219913
Convalescent	C034	0.000443333	0.0012	0.00045	0.000606667	0.00061	0.000363333	0.00327333
Convalescent	C037	0.00130667	0.001385	0.00074	0.00165667	0.000973333	0.00123667	0.00683667
Convalescent	C038	0.0005	0.000665	0.000755	0.00042	0.000575	0.000765	0.00368
Convalescent	C039	0.00044	0.00047	0.00031	0.00061	0.00156	0.000945	0.004335
Convalescent	C040	0.00085	0.001275	0.00087	0.00086	0.001265	0.000595	0.005715
Convalescent	C042	0.000873333	0.00123333	0.0018	0.00123667	0.00051	0.00141333	0.00689667
Convalescent	C043	0.000683333	0.000673333	0.00046	0.00045	0.00217	0.00145667	0.00517
Convalescent	C044	0.00032	0.00064	0	0.00065	0.00055	0.00062	0.00278
Convalescent	C045	0.0024	0.0035	0.00067	0.0028	0.0034	0.0026	0.01537
Convalescent	C046	0.00084	0.00100667	0.000286667	0.00078	0.00081	0.00028	0.00373333
Convalescent	C052	0.000786667	0.0011	0.00051	0.00128667	0.00117667	0.00104667	0.00554
Convalescent	C054	0.00252333	0.000845	0.00174667	0.00094	0.000905	0.00089	0.00887
Convalescent	C055	0.002	0.0031	0.00082	0.0012	0.00031	NA	0.00743
Convalescent	C063	0.000955	0.0016	0.000625	0.0015	0.00165	0.00101	0.00734
Convalescent	C066	0.0021	0.0027	0.00099	0.00078	0.0027	0.0017	0.01097
Convalescent	C070	0.000202733	0.00096	0.00055	0.00057	0.000905	0.000376067	0.003635
Convalescent	C072	0.00099	0.0015	0.00047	0.00096	0.00077	0.0022	0.00689
Convalescent	C074	0.00181	0.000473333	0.00237	0.00122	0.001115	0.00119	0.00780667
Convalescent	C076	0.00039	0.0025	0.0017	0.00081	0.0015	0.0034	0.0103
Convalescent	C079	0.00038	0.000535	0.00045	0.00114	NA	0.001325	0.00383
Convalescent	C080	0.001705	0.002	0.000515	0.00175	0.00055	0.00021	0.005455
Convalescent	C081	0.001625	0.002	0.0033	0.00165	0.00051	0.001865	0.009695
Uninfected	U001	0.0008	NA	NA	0.0006	NA	0.0003	NA
Uninfected	U002	0.0001	NA	NA	0.0001	NA	0.0004	NA
Uninfected	U003	0.0003	NA	NA	0.0021	NA	0.0007	NA
Uninfected	U004	0.0003	0.0004	0	9.16e-05	0.0003	2.29e-05	0.001772
Uninfected	U005	0.0005	NA	NA	2.58e-05	NA	0.00011	NA
Uninfected	U006	6.1e-05	NA	NA	0.00014	NA	6.15e-05	NA
Uninfected	U007	0.00023	NA	NA	0.00049	NA	4.08e-05	NA
Uninfected	U008	0.00029	0.0004	0	0.00022	0.0004	0.00029	0.00194
Uninfected	U009	NA	NA	NA	0.001	NA	NA	NA
Uninfected	U010	0.00081	NA	NA	0.00055	NA	0.00025	NA
Uninfected	U011	0.00014	NA	NA	0.00014	NA	0.00012	NA
Uninfected	U012	0.0038	0.0003	0	0.0046	0.0004	0.0003	0.001996
Uninfected	U013	0.00056	NA	NA	0.00097	NA	0.0022	NA
Uninfected	U014	NA	NA	NA	NA	NA	0.0014	NA
Uninfected	U015	0.0012	NA	NA	0.00013	NA	0.00015	NA
Uninfected	U016	0.0006	0.0005	0.0001	0.0005	0.0004	0.0005	0.002536
Uninfected	U017	0.0002	NA	NA	0.00057	NA	0.0128	NA
Uninfected	U018	6.9e-06	NA	NA	9.64e-05	NA	0	NA
Uninfected	U019	0.0002	0.0008	0.0001	0.00014	0.0005	0.00029	0.00217
Uninfected	U020	0.00067	0.0003	0.0003	0.00076	0.0005	0.004	0.00163
Uninfected	U021	0.0003	NA	NA	8.6e-05	NA	4.17e-05	NA
Uninfected	U022	NA	NA	NA	NA	NA	0.003	NA
Uninfected	U023	2.25e-05	0.0005	0.005	8.99e-05	0.0012	2.25e-05	0.01238
Uninfected	U024	0.00058	NA	NA	0.00013	NA	0.0003	NA
Uninfected	U025	0.0007	0.0008	0.0001	0.0004	0.0005	0.0002	0.002595
Uninfected	U026	0.0012	NA	NA	0.0015	NA	0.0049	NA
Uninfected	U027	0.0021	NA	NA	0.0011	NA	0.0037	NA
Uninfected	U028	0.0023	0.0014	0.0003	0.0006	0.0007	0.0015	0.00601
Uninfected	U029	0.00016	NA	NA	0.0017	NA	0.0003	NA
Uninfected	U030	0.00014	NA	NA	0.0001	NA	0	NA
Uninfected	U031	5.84e-05	NA	NA	9.34e-05	NA	2.34e-05	NA
Uninfected	U032	0.00035	NA	NA	8.31e-05	NA	0.0001	NA
Uninfected	U033	0.00062	0.0012	0.0003	0.00029	0.0008	0.0002	0.00326
Uninfected	U034	0.00082	0.0013	0.0028	0.00033	0.0005	0.00057	0.00512
Uninfected	U035	0.00025	NA	NA	6.99e-05	NA	0.00023	NA
Uninfected	U037	6.24e-05	0.0003	0.0006	6.88e-05	0.0006	0	0.0024
Uninfected	U038	0.0012	0.002	0.0017	0.00014	0.0006	0.0003	0.00603
Uninfected	U039	1.18e-05	NA	NA	0.00012	NA	1.18e-05	NA
Uninfected	U040	0.0011	0.0013	0.0005	0.0004	0.0009	0.0015	0.00564
Uninfected	U041	0.00022	NA	NA	NA	NA	0.00073	NA
Uninfected	U042	0.00047	0.0006	0.0003	0.00023	0.0007	0.00012	0.00344
Uninfected	U043	0.0005	0.0004	0.0002	0.00012	0.0005	0.0001	0.00185
Uninfected	U044	0.002	NA	NA	0.00058	NA	0.0075	NA
Uninfected	U045	0.0004	0.0006	0	0.00043	0.0009	0.0007	0.00332
Uninfected	U046	0.00083	0.0007	0.0004	0.00034	0.0005	0.0038	0.00373
Uninfected	U047	0.0006	0.0015	0	6.85e-05	0.0014	0.0007	0.005612
Uninfected	U048	0.0011	0.005	NA	0.0003	NA	0	0.00679
Uninfected	U049	0.0012	0.0021	0.0008	0.0022	0.002	0.0033	0.00802
Uninfected	U050	0.0003	NA	NA	0.00062	NA	0.003	NA
Uninfected	U051	0.00043	NA	NA	0.0017	NA	0.00021	NA
Uninfected	U052	0.00047	NA	NA	0.00015	NA	0.00032	NA
Uninfected	U053	0.0036	NA	NA	0.0011	NA	0.0036	NA
Uninfected	U054	0.0018	NA	NA	0.00083	NA	0.0032	NA
Uninfected	U055	0.0031	0.0006	0.0002	0.00094	0.0003	0.0076	0.00215
Uninfected	U056	0.0014	NA	NA	0.00016	NA	0.00028	NA
Uninfected	U057	0.00085	NA	NA	0.0021	NA	0.0022	NA
Uninfected	U058	NA	NA	NA	NA	NA	0.0021	NA
Uninfected	U059	NA	NA	NA	0.0012	NA	NA	NA
Uninfected	U060	0.0012	NA	NA	8.35e-05	NA	0.0002	NA
Uninfected	U061	0.00045	NA	NA	0	NA	0.00019	NA
Uninfected	U062	NA	NA	NA	0.0007	NA	NA	NA
Uninfected	U063	0.00037	NA	NA	0.0011	NA	0.00082	NA
Uninfected	U064	0.0005	NA	NA	0.0012	NA	0.00019	NA
Uninfected	U065	0.00038	NA	NA	8.22e-05	NA	NA	NA
Uninfected	U066	0.00061	NA	NA	0.002	NA	0.00026	NA
Uninfected	U067	0.00054	NA	NA	0.00022	NA	0.0015	NA
Uninfected	U069	0.0011	NA	NA	0.00067	NA	0.00086	NA
Uninfected	U070	NA	NA	NA	NA	NA	0.00062	NA
Uninfected	U082	NA	NA	NA	NA	NA	0.0001	0.00014
Uninfected	U086	0.0068	NA	NA	0.0004	NA	NA	NA
Uninfected	U088	6e-05	NA	NA	6e-05	NA	0.00018	NA
Uninfected	U090	4e-05	NA	NA	0.0004	NA	0.00057	NA
Uninfected	U091	0	NA	NA	0	NA	0	NA
Uninfected	U092	NA	NA	NA	NA	NA	0.0024	0.0024
Uninfected	U094	NA	NA	NA	NA	NA	0.0005	0.00047
Uninfected	U095	NA	NA	NA	NA	NA	NA	0
Uninfected	U096	NA	NA	NA	0.0007	NA	NA	0.00066
Uninfected	U106	0.0013	NA	NA	0.0003	NA	0	NA
Uninfected	U112	0.0002	NA	NA	0.0006	NA	0.0002	NA
Uninfected	U120	0.002	0.0006	NA	0.0002	NA	0.0001	0.00479

## Sheet: Fig1f-SFig1b
Group	ID	Fig1f						Sfig1b
		ALN_SCM	LQL_SCM	LAL_SCM	LLL_SCM	GMS_SCM	ILL_SCM	ALN_Naive	LQL_Naive	LAL_Naive	LLL_Naive	GMS_Naive	ILL_Naive	ALN_CM	LQL_CM	LAL_CM	LLL_CM	GMS_CM	ILL_CM	ALN_EM	LQL_EM	LAL_EM	LLL_EM	GMS_EM	ILL_EM	ALN_EMRA	LQL_EMRA	LAL_EMRA	LLL_EMRA	GMS_EMRA	ILL_EMRA
Convalescent	C006	0.00021583	NA	0.000307667	8.26397e-05	6.01524e-05	NA	0.000374293	NA	6.1e-05	0.000236572	0.000193988	NA	0.000153378	0.000214397	0.000205773	4.49667e-05	9.87519e-05	1.46475e-05	4.60133e-05	0.00018336	8.94667e-06	2.11422e-05	6.40511e-05	9.765e-06	2.64222e-05	1.95775e-05	1.19967e-05	5.72733e-05	3.2102e-06	4.8825e-06
Convalescent	C014	NA	NA	0.00010296	9.26188e-05	NA	NA	NA	NA	0	6.92916e-05	NA	NA	4.38221e-05	0.00013104	7.42133e-05	2.928e-05	5.25e-05	0.00012075	1.42525e-05	5.52e-05	1.95556e-05	2.672e-05	4.52083e-05	7.791e-05	5.30261e-05	0.00012	4.356e-05	5.5112e-05	0.000128958	0.000410025
Convalescent	C016	0.000174885	NA	0.00019879	0.000274537	0.000133963	0.00202834	0.00048195	NA	0.000142777	9.40112e-05	0.00028891	0	0.000178698	0.000114625	0.00012383	4.12343e-05	3.78533e-05	6.89644e-05	2.7115e-05	4.09375e-05	0	3.02477e-05	0.000114673	3.44822e-05	3.18183e-05	9.432e-05	2.32999e-05	2.575e-05	5.28091e-05	5.17233e-05
Convalescent	C020	0.00031031	NA	0.00019754	9.17594e-05	1.6968e-05	NA	0.000594313	NA	5.8548e-05	6.66833e-05	0.00028196	NA	0.000132788	0.00022594	0.000215113	2.19489e-05	2.31716e-05	5.88e-06	9.98811e-05	2.9315e-05	5.46667e-06	1.58622e-05	4.99784e-05	0	6.91293e-05	2.9315e-05	2.48733e-05	3.24622e-05	1.3433e-05	5.88e-06
Convalescent	C021	0.000126	NA	9.916e-05	0.000337947	4.64333e-05	NA	0.000101	NA	8.214e-05	0	0.000101333	NA	6.65478e-05	7.56e-05	0.000119017	2.80656e-05	3.8e-05	2.11272e-05	1.78433e-05	7.56e-06	2.2385e-05	6.47667e-06	0.000102262	1.05636e-05	4.69089e-05	2.2995e-05	1.76367e-05	3.27556e-06	7.752e-05	1.70178e-05
Convalescent	C023	NA	NA	NA	NA	NA	NA	NA	NA	NA	NA	NA	NA	0.00013	0.00015048	8.58e-05	4.25e-05	8.6e-05	2.13e-05	0.00013	0.00025784	6.42e-05	4.25e-05	0.000172	0.0002142	6.5e-05	0.00012848	2.13e-05	4.25e-05	4.3e-05	2.13e-05
Convalescent	C024	NA	NA	NA	NA	NA	NA	NA	NA	NA	NA	NA	NA	2e-05	7.992e-05	2.002e-05	0.0001	0.00027664	0.00011799	0	1.998e-05	0	6e-05	9.919e-05	0.00011799	0	1.998e-05	0	2e-05	4.004e-05	1.995e-05
Convalescent	C025	0.000130433	0.00025298	0.00043056	0.000171643	NA	0	0.000148633	0.000209267	0	0.000808169	NA	0	0.000212606	7.33389e-05	0.000241049	0.00010718	8.75925e-05	0.000274501	0.000104533	0.000122072	3.37711e-05	3.795e-05	9.83025e-05	8.66133e-05	8.30006e-05	0.000113162	0	0.000270572	0.000320535	7.69144e-05
Convalescent	C026	NA	NA	NA	NA	NA	NA	NA	NA	NA	NA	NA	NA	1.35611e-05	3.9285e-05	2.0955e-05	4.16e-05	0	0	6.78057e-06	3.46775e-05	0	1.568e-05	1.672e-05	6.16e-06	6.78057e-06	4.19525e-05	9.1575e-06	8.544e-05	0.00010336	4.718e-05
Convalescent	C027	8.84062e-05	0.00011022	0.000377689	0.000914	0.00101659	0.0011716	0.000380531	7.1875e-05	0.000275138	0.00018724	0	0.000970463	0.000161288	5.72125e-05	8.25e-05	1.7365e-05	0.000443	0.000167895	6.88875e-05	0.000125062	0.00033	0.00012533	0.0001086	0.00016236	0.000100609	9.57375e-05	2.7489e-05	0.000248395	7.98e-05	0.000114021
Convalescent	C029	0.000224075	0.000390728	0.000506546	0.000316465	0.000237333	0.00143346	0.000122605	0.00020832	4.02101e-05	0.00010948	0	4.9395e-05	0.000146996	8.08889e-05	0.000254921	0.000214427	0.000246325	0.000207864	8.17778e-05	0.000145102	4.45156e-05	0.000174987	9.32417e-05	9.23622e-05	7.7832e-05	0.000136142	9.42478e-05	0.00034272	7.682e-05	3.44133e-05
Convalescent	C030	0.0005092	NA	0.00025	0.000582291	2.63173e-05	0.001911	0.0002871	NA	1.7346e-05	0.00014985	0.000485	0	0.000137683	0.000520925	0.00018939	0.000124167	0.00032495	0.000153518	9.60667e-05	0.0002881	3.81533e-05	3.96667e-05	0.000161473	5.68e-05	5.46333e-05	0.00033835	0.000139043	4.48333e-05	9.20853e-05	2.87156e-05
Convalescent	C031	0.000259667	6.89968e-05	0.000329	0.00020882	NA	0.00109957	0	5.1496e-05	3.30114e-06	1.62131e-05	NA	2.91667e-05	7.588e-05	6.54178e-05	3.96533e-05	5.15433e-05	9.09e-05	0.000102044	1.78267e-05	4.17289e-05	0	4.33967e-05	6.06e-05	9.72222e-06	3.5e-05	1.312e-06	0	3.74433e-05	3.03e-05	2.39556e-05
Convalescent	C034	0.0007068	5.625e-05	0.000299831	0.000146538	0.000100825	0.000894831	1.5827e-05	0	2.65376e-05	6.93265e-05	0.00016958	4.96422e-05	0.000120587	0.0001236	3.516e-05	5.20116e-05	8.723e-05	5.37733e-05	3.11811e-05	0.000351	9.6e-05	7.94733e-05	0.000100243	6.85489e-05	7.581e-05	0.0005562	4.32e-05	0.000267338	0.000129727	6.26144e-05
Convalescent	C037	0.0004155	0.00049358	0.000878033	0.000438487	0.000290617	0.00262469	0.000130667	0.000231295	4.1514e-05	4.05883e-05	0.000514893	5.39026e-05	0.000269696	0.000115647	8.7246e-05	0.000144682	2.70587e-05	0.000295151	2.90516e-05	0	0	9.38226e-05	0.000114367	1.79317e-05	0.000106232	0.000106645	1.29747e-05	0.000408092	6.32667e-05	0.000232246
Convalescent	C038	0.000569905	0.000411475	0.00028014	0.0001771	0.00048654	0.00243544	0	0	0	4.326e-05	0	1.08599e-05	0.0001011	0.000234413	0.000251793	3.906e-05	0.000117588	0.0001071	6.675e-05	0.000110722	8.80708e-05	5.502e-05	9.13963e-05	0.000228964	5.11e-05	9.2435e-05	0.000163571	0.00015225	0.00010465	0.0001071
Convalescent	C039	0.000285621	0.000155	0.000311571	0.00027612	0.000454677	0.00135703	3.13698e-05	0	2.64207e-05	0.00013359	2.16216e-05	0.000195577	6.534e-05	0.000110685	4.898e-05	9.15e-05	0.00043992	5.81175e-05	7.854e-06	9.4e-05	9.889e-06	0.00010553	0.00019617	0.000157815	8.228e-05	5.3815e-05	8.122e-05	0.000175375	0.000225654	0.000168683
Convalescent	C040	0.000424575	NA	0.00024596	0.00031625	0.000324275	0	0.0002482	NA	0	8.6e-05	0.000114988	8.5085e-05	9.59225e-05	0.000131325	0.00043239	0.00023994	0.00031372	0.000345397	6.10725e-05	7.5225e-05	1.76175e-05	8.342e-05	0.00018722	9.2701e-05	0.0001496	0.00015045	1.1745e-05	0.00014276	1.80895e-05	7.616e-06
Convalescent	C042	0.000592228	0.0006588	0.000616066	0.000106998	0.000807013	0.00368253	0.00017567	0.000287367	8.19e-05	0.000441737	0	5.32959e-05	0.000190474	4.00833e-05	0.0005976	0.000223837	0.00014586	0.000365111	6.84111e-05	0.000247283	8.16e-05	0.00017437	0	0.00018656	0	0.000239267	0.0001092	0.000138094	7.293e-05	5.32356e-05
Convalescent	C043	0.000223547	0.00023	0.000142875	0.000804436	0.000707357	0.0016129	0.000193623	0	5.75e-05	0.000108131	0.000682248	0.000265154	0.000186322	0.000167323	0.000191667	0.0001005	0.000326585	0.000542366	0.000101361	6.565e-05	3.542e-05	5.73e-05	0.000316386	8.02623e-05	3.485e-05	6.01511e-05	7.37533e-05	3.03e-05	0.000144956	3.933e-05
Convalescent	C044	NA	NA	NA	NA	NA	NA	NA	NA	NA	NA	NA	NA	0	0	0	0	7.865e-05	7.75e-05	8e-05	0	0	0.0001625	0	0	0	0.00016	0	0.000325	0.00023595	0.000155
Convalescent	C045	NA	NA	NA	NA	NA	NA	NA	NA	NA	NA	NA	NA	0.0005208	0.0007595	0.00020636	0.0007644	0.0010608	0.00065	5.28e-05	0.000658	0.00010318	0.0006104	0.000425	0.0004342	0.0001056	0.0001015	0	0.0001008	5.44e-05	0
Convalescent	C046	0.000163245	0.000118967	0.00024375	0	8.904e-05	0.00103152	0.000102342	0.00027029	5.375e-05	0.00039	0	2.9456e-05	0.00018872	0.000130196	5.56133e-05	7.02e-06	0.00013446	6.244e-05	0.000182	0.000151336	5.56133e-05	0.00022269	0.0002511	3.808e-05	0.000108948	3.27167e-05	2.15e-05	9.048e-05	8.24175e-05	3.64933e-05
Convalescent	C052	0.000367675	7.65e-05	0.000672283	0.000625398	0.000438618	0.00317511	0.000208663	0.00033	3.3915e-05	5.404e-05	8.36475e-05	0.00011605	0.000238098	0.00025685	8.5799e-05	0.000322524	0.000385162	0.000373311	5.79249e-05	0.00025355	0.0001105	7.53987e-05	0.000148182	9.17578e-05	0	7.33333e-05	0	0.000183564	5.57348e-05	3.66333e-05
Convalescent	C054	0.000496438	NA	0.00052922	0.000177833	0.0001691	0.00434187	0.000229623	NA	0.00013493	0.00038587	8.6156e-05	2.78125e-05	8.41111e-05	0.000519675	0.000241622	5.60867e-05	0.000607707	0.000275455	0.00100176	0.000325325	0.000535062	0.000373493	6.81465e-05	0.000296667	0.000105055	0	4.716e-05	0.000120007	2.1539e-05	1.85417e-05
Convalescent	C055	NA	NA	NA	NA	NA	NA	NA	NA	NA	NA	NA	NA	0.00088	0.0009796	0.00041	0.0001452	0.00010323	0	0.00048	0.0006541	0.000164	7.32e-05	3.441e-05	0	0.00016	0.0004898	8.2e-05	0.0002184	0	0
Convalescent	C063	0.0006852	0.000269375	0.000428532	0.0004224	0.00036562	0.0028835	0.000136326	0	0.000156445	0.0005235	0	0.000179934	0.00025594	0.0003256	8.9375e-05	0.0003	0.0003201	0.00014443	0.000187657	0.00042	5.59375e-05	0.0006225	0.000604725	0.0002222	0	0.0001096	0	0	1.419e-05	1.80285e-05
Convalescent	C066	NA	NA	NA	NA	NA	NA	NA	NA	NA	NA	NA	NA	0.0004473	0.0005886	0.0003069	0.00011934	0.0002484	0.0002533	0.0006195	0.0007263	0.00027324	0.00024492	0.0007452	0.0005066	0.0007917	0.0011421	0.0003069	0.00027066	0.0013149	0.0006154
Convalescent	C070	0.000769968	7.865e-05	0.000386745	0.000138013	8.04783e-05	0.00188657	9.21423e-06	0.00013728	3.0525e-05	0.00030381	0.00019367	8.68714e-05	1.29074e-05	0.0002136	0.000108533	3.629e-05	0.00017557	7.3333e-05	2.61526e-06	0.00013728	0	4.332e-05	0.000103622	2.78289e-05	3.70326e-05	5.232e-05	1.41167e-05	0.00011761	0.000111043	4.23075e-05
Convalescent	C072	NA	NA	NA	NA	NA	NA	NA	NA	NA	NA	NA	NA	0.00017226	6.9e-05	0.00012831	3.84e-05	0.000231	0.0003476	0	0	0	0	0	0.0001166	0	0.0001365	0	3.84e-05	0	0.0001166
Convalescent	C074	0.000171858	0.00145755	0.00064233	0.000450027	0.00056049	0.00341932	3.60552e-05	0	0	7.91634e-05	0	0	0.0003982	8.42533e-05	0.00041317	0.000232207	0.000358473	0.000223125	0.000196687	7.739e-05	0.000395	0.000201707	0.000279419	0.00021063	0.000451897	0.000106973	0.00065886	0.000327773	0.0001435	0.00027251
Convalescent	C076	NA	NA	NA	NA	NA	NA	NA	NA	NA	NA	NA	NA	0	0.0001325	0.0011764	0	0.0015	0.001224	0	0.0006575	0.0002618	0	0	0.000272	0	0.0002625	0	0	0	0.000136
Convalescent	C079	0.00038655	0.000148275	0.00081168	NA	NA	0.0021697	2.04923e-05	0.00015515	3.06e-05	0.00020121		0.000309388	2.926e-05	8.56e-05	0.0001377	3.933e-05	NA	NA	6.973e-05	0.000124628	0	0.00022629	NA	0	1.1875e-05	8.56e-05	6.93e-05	0.00017898	NA	NA
Convalescent	C080	0.000733	0.00013596	0.000996625	0.000200375	2.331e-05	0.00358394	0.000220797	0.001206	2.14498e-05	0.000625069	0.0001221	1.5015e-05	0.000606127	0.000334	0.000137763	0.000499625	6.105e-05	4.662e-05	0.000157712	9.92e-05	0	0.00027475	0.00011605	0	9.46275e-05	0.00025	6.05125e-05	0.000108588	6.105e-05	0
Convalescent	C081	0.001223	0.00198	0.00101145	0.000165975	0.000266695	0.0046439	0.000270563	0.0008	0.000126885	0.000196448	0.00021879	0	0.000270563	0	0.0008745	0.000556875	0	0	0	0	0	0.00018975	0	0	9.01875e-05	0	0	0.000170115	0.00014586	0
Uninfected	U001	NA	NA	NA	0.000156	NA	4.00218e-05	9.6192e-05	NA	NA	0.000138	NA	0.000179878	9.6e-05	NA	NA	0.000192	NA	NA	NA	NA	NA	1.8e-05	NA	NA	0.000128	NA	NA	9.6e-05	NA	8.01e-05
Uninfected	U002	NA	NA	NA	3.5e-05	NA	9.525e-05	NA	NA	NA	8e-06	NA	5.715e-05	NA	NA	NA	1.5e-05	NA	3.808e-05	NA	NA	NA	8e-06	NA	7.6e-05	1.25e-05	NA	NA	3.3e-05	NA	0.0001332
Uninfected	U003	NA	NA	NA	0.000861	NA	0.00028628	6.6675e-05	NA	NA	0.000336	NA	0.00012742	NA	NA	NA	0.000399	NA	9.52e-05	NA	NA	NA	0.000252	NA	0.0001274	3.33e-05	NA	NA	0.000231	NA	6.363e-05
Uninfected	U004	NA	NA	NA	NA	NA	NA	NA	NA	NA	NA	NA	NA	0.00015	2.04e-05	NA	3.435e-05	3.27e-05	NA	1.155e-05	0.000244	NA	2.29e-05	0.0001695	NA	8.07e-05	1.36e-05	NA	3.435e-05	3.9e-05	1.145e-05
Uninfected	U005	NA	NA	NA	NA	NA	NA	NA	NA	NA	NA	NA	NA	4.165e-05	NA	NA	8.5914e-06	NA	3.146e-05	0.0001	NA	NA	8.5914e-06	NA	7.854e-06	0.0002	NA	NA	NA	NA	2.354e-05
Uninfected	U006	NA	NA	NA	NA	NA	NA	NA	NA	NA	NA	NA	NA	2.0313e-05	NA	NA	NA	NA	2.04795e-05	2.0313e-05	NA	NA	4.004e-05	NA	NA	NA	NA	NA	NA	NA	NA
Uninfected	U007	NA	NA	NA	NA	NA	NA	NA	NA	NA	NA	NA	NA	4.186e-05	NA	NA	0.00018375	NA	4.08e-05	6.279e-05	NA	NA	0.00016317	NA	NA	4.186e-05	NA	NA	6.125e-05	NA	NA
Uninfected	U008	NA	NA	NA	NA	NA	NA	NA	NA	NA	NA	NA	NA	9.28e-05	2.68e-05	NA	4.884e-05	0.0001156	0.00012876	8.12e-05	0.0001156	NA	0.00014674	7.12e-05	4.292e-05	3.48e-05	0.0001512	NA	NA	6.24e-05	3.219e-05
Uninfected	U009	NA	NA	NA	NA	NA	NA	NA	NA	NA	NA	NA	NA	NA	NA	NA	NA	NA	NA	NA	NA	NA	0.000231	NA	NA	NA	NA	NA	0.000692	NA	NA
Uninfected	U010	NA	NA	NA	NA	NA	NA	NA	NA	NA	NA	NA	NA	0.000405	NA	NA	0.00044	NA	8.325e-05	0.0002025	NA	NA	0.00011	NA	8.325e-05	NA	NA	NA	NA	NA	NA
Uninfected	U011	NA	NA	NA	NA	NA	NA	NA	NA	NA	NA	NA	NA	7.994e-05	NA	NA	9.996e-05	NA	NA	NA	NA	NA	2.002e-05	NA	2.004e-05	NA	NA	NA	NA	NA	NA
Uninfected	U012	NA	0.0001065	NA	0.00053475	NA	NA	NA	NA	NA	0.00032085	NA	NA	0.00036784	4.11e-05	NA	0.0005336	5.88e-05	2.142e-05	0.00036784	0.0001563	NA	0.0009614	0.0002452	3.21e-05	0.0017176	1.65e-05	NA	0.0022448	1.08e-05	NA
Uninfected	U013	NA	NA	NA	0.000161505	NA	0.000836055	9.89134e-05	NA	NA	0.000161505	NA	0.000402545	0.00019768	NA	NA	0.00028324	NA	0.000682	NA	NA	NA	0.0002425	NA	0.0002486	NA	NA	NA	0.00012125	NA	3.102e-05
Uninfected	U014	NA	NA	NA	NA	NA	NA	NA	NA	NA	NA	NA	NA	NA	NA	NA	NA	NA	0.0004662	NA	NA	NA	NA	NA	0.00011662	NA	NA	NA	NA	NA	0.0004662
Uninfected	U015	NA	NA	NA	NA	NA	NA	NA	NA	NA	NA	NA	NA	0.0006	NA	NA	NA	NA	NA	0.0003	NA	NA	0.00013	NA	NA	NA	NA	NA	NA	NA	NA
Uninfected	U016	NA	NA	NA	NA	NA	NA	NA	NA	NA	NA	NA	NA	0.0001524	0.0001395	5e-05	1e-05	7.16e-05	0.0001665	0.000132	9.3e-05	3.75e-05	0.000255	0.0002052	4.445e-05	NA	8.15e-05	NA	1e-05	2.04e-05	1.11e-05
Uninfected	U017	NA	NA	NA	4.0755e-05	NA	0.00270682	NA	NA	NA	4.0755e-05	NA	0.000697984	0.00012	NA	NA	0.00012198	NA	0.0062464	NA	NA	NA	0.00024453	NA	0.0023168	NA	NA	NA	0.00012198	NA	0.00082944
Uninfected	U018	NA	NA	NA	NA	NA	NA	NA	NA	NA	NA	NA	NA	3.45e-06	NA	NA	1.85088e-05	NA	NA	NA	NA	NA	6.67088e-05	NA	NA	NA	NA	NA	NA	NA	NA
Uninfected	U019	NA	NA	NA	NA	NA	NA	NA	NA	NA	NA	NA	NA	7.5e-05	0.0002944	3.64e-05	NA	0.0001705	6.699e-05	2.5e-05	5.92e-05	9.1e-06	NA	0.0001025	4.466e-05	0.0001	0.0003528	2.73e-05	NA	0.000216	4.466e-05
Uninfected	U020	NA	6.66e-05	NA	0.0001824	NA	0.002201	NA	NA	NA	NA	NA	0.000899	0.00044689	7.83e-05	2.61e-05	0.0002432	7.6e-05	0.0002	3.7252e-05	0.0001434	0.0001827	0.000152	0.000326	3.32e-05	3.7252e-05	3.9e-05	1.32e-05	0.0001824	3.25e-05	0.000668
Uninfected	U021	NA	NA	NA	NA	NA	NA	NA	NA	NA	NA	NA	NA	2.001e-05	NA	NA	4.3e-05	NA	2.085e-05	3.99e-05	NA	NA	4.3e-05	NA	NA	NA	NA	NA	NA	NA	NA
Uninfected	U022	NA	NA	NA	NA	NA	NA	NA	NA	NA	NA	NA	NA	NA	NA	NA	NA	NA	0.001698	NA	NA	NA	NA	NA	0.0002265	NA	NA	NA	NA	NA	0.0002829
Uninfected	U023	NA	NA	NA	NA	NA	NA	NA	NA	NA	NA	NA	NA	NA	NA	0.002725	NA	0.0006	NA	NA	NA	0.000455	6.7425e-05	NA	NA	2.25e-05	NA	NA	NA	0.0003996	NA
Uninfected	U024	NA	NA	NA	NA	NA	NA	NA	NA	NA	NA	NA	NA	0.000174	NA	NA	7.423e-05	NA	6.18e-05	7.714e-05	NA	NA	2.782e-05	NA	3.54e-05	5.8e-05	NA	NA	9.282e-06	NA	6.18e-05
Uninfected	U025	NA	NA	NA	NA	NA	NA	NA	NA	NA	NA	NA	NA	9.03e-05	0.0002	5e-05	6.4e-05	8.7e-05	NA	0.0001127	0.0002448	NA	6.4e-05	0.0001305	NA	NA	2.24e-05	NA	2e-05	NA	NA
Uninfected	U026	NA	NA	NA	0.0003744	NA	0.00292514	NA	NA	NA	9.36e-05	NA	0.000264762	0.0002004	NA	NA	0.0001875	NA	0.0010241	NA	NA	NA	NA	NA	0.00011417	NA	NA	NA	0.000843	NA	0.0005684
Uninfected	U027	NA	NA	NA	5.225e-05	NA	0.00074965	0.000146866	NA	NA	0.00015675	NA	0.00064895	0.0008799	NA	NA	0.00010472	NA	0.0006993	0.00014658	NA	NA	0.0004191	NA	0.0009509	0.000294	NA	NA	0.0003663	NA	0.0006512
Uninfected	U028	NA	NA	NA	NA	NA	0.00061425	NA	NA	NA	NA	NA	6.825e-05	0.00022126	0.0001358	6.93e-05	9e-05	0.0001358	0.000204	NA	0.0001134	6.93e-05	7.2e-05	0.0001127	6.825e-05	8.855e-05	9.1e-05	NA	0.000162	6.79e-05	0.000546
Uninfected	U029	NA	NA	NA	NA	NA	NA	NA	NA	NA	NA	NA	NA	4e-05	NA	NA	NA	NA	4.29e-05	NA	NA	NA	0.0003604	NA	NA	NA	NA	NA	0.0002941	NA	NA
Uninfected	U030	NA	NA	NA	NA	NA	NA	NA	NA	NA	NA	NA	NA	6.006e-05	NA	NA	NA	NA	NA	2.002e-05	NA	NA	NA	NA	NA	NA	NA	NA	6e-05	NA	NA
Uninfected	U031	NA	NA	NA	NA	NA	NA	NA	NA	NA	NA	NA	NA	1.168e-05	NA	NA	2.335e-05	NA	NA	2.336e-05	NA	NA	3.5025e-05	NA	1.17e-05	NA	NA	NA	NA	NA	NA
Uninfected	U032	NA	NA	NA	NA	NA	NA	NA	NA	NA	NA	NA	NA	2.058e-05	NA	NA	NA	NA	NA	0.0001029	NA	NA	NA	NA	2e-05	0.0001029	NA	NA	NA	NA	NA
Uninfected	U033	NA	NA	NA	NA	NA	NA	NA	NA	NA	NA	NA	NA	6.882e-05	0.0001836	0.0001155	NA	4.32e-05	NA	0.0001147	0.0003048	6.93e-05	NA	0.0002376	NA	0.00027528	0.0004068	9.15e-05	4.843e-05	0.000324	NA
Uninfected	U035	NA	NA	NA	NA	NA	NA	NA	NA	NA	NA	NA	NA	0.000123	0.0003679	0.0006412	NA	5.75e-05	0.00010203	0.000328	0.0004238	0.0015456	6.204e-05	0.000154	0.00018297	6.15e-05	8.45e-05	0.0002632	4.125e-05	NA	6.099e-05
Uninfected	U036	NA	NA	NA	NA	NA	NA	NA	NA	NA	NA	NA	NA	8.325e-05	NA	NA	NA	NA	NA	NA	NA	NA	NA	NA	NA	NA	NA	NA	NA	NA	NA
Uninfected	U037	NA	NA	NA	NA	NA	NA	NA	NA	NA	NA	NA	NA	NA	0.0003	0.0003	NA	0.0003	NA	2.07792e-05	NA	NA	NA	NA	NA	2.07792e-05	NA	NA	NA	0.0003	NA
Uninfected	U038	NA	NA	NA	7e-05	NA	NA	NA	NA	NA	NA	NA	NA	0.0003	0.000572	0.00085	NA	NA	NA	0.0003	NA	0.0002839	7e-05	0.0003	NA	NA	0.000286	NA	NA	NA	NA
Uninfected	U039	NA	NA	NA	NA	NA	NA	NA	NA	NA	NA	NA	NA	NA	NA	NA	6e-05	NA	NA	NA	NA	NA	1.2e-05	NA	NA	NA	NA	NA	NA	NA	NA
Uninfected	U040	NA	NA	NA	0.00016008	NA	NA	NA	NA	NA	7.992e-05	NA	NA	9.823e-05	0.0001261	0.0001955	0.00016	0.0001845	0.0002565	0.0003927	0.0005655	0.0001085	NA	0.0002457	0.000276	5.896e-05	0.0001469	2.2e-05	NA	0.0001026	0.00013815
Uninfected	U041	NA	NA	NA	NA	NA	0.00038106	NA	NA	NA	NA	NA	0.00012702	0.00011	NA	NA	NA	NA	9.49e-05	NA	NA	NA	NA	NA	6.351e-05	NA	NA	NA	NA	NA	6.351e-05
Uninfected	U042	NA	NA	NA	NA	NA	NA	NA	NA	NA	NA	NA	NA	0.00010669	0.0003816	6e-05	1.0948e-05	0.0002331	1.0908e-05	9.635e-05	NA	0.00012	0.00010948	5.81e-05	3.276e-05	3.1349e-05	NA	NA	1.0948e-05	0.000175	NA
Uninfected	U043	NA	NA	NA	NA	NA	NA	NA	NA	NA	NA	NA	NA	2.175e-05	2.24e-05	NA	3.996e-05	2e-05	NA	6.5e-05	6.68e-05	2.86e-05	3.996e-05	2e-05	NA	8.7e-05	0.0001112	NA	2.004e-05	4e-05	2e-05
Uninfected	U044	NA	NA	NA	0.000290051	NA	0.00199485	0.000224	NA	NA	2.0829e-05	NA	0.00122265	0.000362	NA	NA	4.1412e-05	NA	0.00171	0.000396	NA	NA	0.000145	NA	0.0016125	0.000242	NA	NA	8.294e-05	NA	0.00096
Uninfected	U045	NA	NA	NA	3.17882e-05	NA	NA	NA	NA	NA	0.000111402	NA	NA	8e-05	4.26e-05	NA	0.00012728	NA	4.669e-05	4e-05	8.58e-05	NA	9.546e-05	8.55e-05	4.669e-05	NA	0.0001284	NA	6.364e-05	8.55e-05	NA
Uninfected	U046	NA	0.000207976	NA	2.12956e-05	NA	0.000500984	6.71404e-05	NA	NA	0.000127624	NA	0.000479416	0.00031374	0.0001617	0.0001	8.5e-05	5.25e-05	0.0011286	0.00017928	NA	5e-05	8.5e-05	5.25e-05	0.000627	2.241e-05	5.39e-05	0.0001	2.125e-05	5.25e-05	0.001064
Uninfected	U047	NA	NA	NA	NA	NA	NA	NA	NA	NA	NA	NA	NA	0.000207	0.000426	NA	NA	NA	3.892e-05	2.31e-05	0.000156	NA	NA	NA	NA	NA	2.25e-05	NA	NA	NA	NA
Uninfected	U048	NA	NA	NA	NA	NA	NA	NA	NA	NA	NA	NA	NA	NA	NA	NA	NA	NA	NA	NA	NA	NA	NA	NA	NA	NA	NA	NA	NA	NA	NA
Uninfected	U049	NA	0.00107929	NA	0.000134673	NA	0.000704959	3.246e-05	NA	NA	0.000448327	NA	0.000572141	0.0005184	NA	NA	0.000583	0.000166	0.001716	3.24e-05	0.0004851	8e-05	0.0006292	0.00025	0.00017589	NA	0.0011298	0.00056	0.0004048	0.000666	0.000132
Uninfected	U050	NA	NA	NA	NA	NA	NA	NA	NA	NA	NA	NA	NA	0.00015	NA	NA	NA	NA	0.00015	0.00015	NA	NA	NA	NA	0.0003	NA	NA	NA	0.000155	NA	0.0009
Uninfected	U051	NA	NA	NA	NA	NA	NA	NA	NA	NA	NA	NA	NA	0.00023435	NA	NA	0.00034	NA	4.2e-05	3.9087e-05	NA	NA	0.00011339	NA	NA	3.9087e-05	NA	NA	NA	NA	NA
Uninfected	U052	NA	NA	NA	NA	NA	NA	NA	NA	NA	NA	NA	NA	0.00017108	NA	NA	NA	NA	4e-05	NA	NA	NA	NA	NA	NA	NA	NA	NA	NA	NA	4e-05
Uninfected	U053	NA	NA	NA	NA	NA	NA	NA	NA	NA	NA	NA	NA	0.00025488	NA	NA	2.442e-05	NA	0.00032292	0.00012744	NA	NA	9.779e-05	NA	0.00032292	0.00054	NA	NA	0.0001716	NA	0.000738
Uninfected	U054	NA	NA	NA	0.000311129	NA	0.00119024	NA	NA	NA	0.000155331	NA	0.00018576	0.00108	NA	NA	0.0002075	NA	0.001712	NA	NA	NA	5.1875e-05	NA	7.456e-05	NA	NA	NA	0.00010375	NA	3.712e-05
Uninfected	U055	NA	0.00015984	NA	0.000376	NA	0.000898434	0.00020646	NA	NA	9.4e-05	NA	0.00179957	0.0013423	NA	6.66e-05	9.4e-05	2.01e-05	0.0021964	0.00031	0.0001074	2.22e-05	9.4e-05	NA	0.0008968	0.0004123	0.0001716	8.88e-05	0.000282	9.99e-05	0.0018012
Uninfected	U056	NA	NA	NA	NA	NA	NA	NA	NA	NA	NA	NA	NA	0.00010934	NA	NA	2.288e-05	NA	NA	6.566e-05	NA	NA	NA	NA	2.3324e-05	4.368e-05	NA	NA	4.576e-05	NA	4.676e-05
Uninfected	U057	NA	NA	NA	0.0005502	NA	0.000451425	8.942e-05	NA	NA	0.0005502	NA	0.000536375	0.0003128	NA	NA	0.00014994	NA	0.0009592	4.471e-05	NA	NA	0.00019992	NA	0.00014102	4.471e-05	NA	NA	0.000651	NA	0.00011286
Uninfected	U058	NA	NA	NA	NA	NA	0.000507559	NA	NA	NA	NA	NA	0.00078394	NA	NA	NA	NA	NA	0.0003465	NA	NA	NA	NA	NA	0.00020769	NA	NA	NA	NA	NA	0.0002541
Uninfected	U059	NA	NA	NA	0.00051408	NA	NA	NA	NA	NA	0.00034272	NA	NA	NA	NA	NA	NA	NA	NA	NA	NA	NA	NA	NA	NA	NA	NA	NA	0.0003432	NA	NA
Uninfected	U060	NA	NA	NA	NA	NA	NA	NA	NA	NA	NA	NA	NA	0.0004548	NA	NA	NA	NA	NA	0.0006204	NA	NA	NA	NA	8e-05	NA	NA	NA	NA	NA	NA
Uninfected	U061	NA	NA	NA	NA	NA	NA	NA	NA	NA	NA	NA	NA	0.000225	NA	NA	NA	NA	NA	NA	NA	NA	NA	NA	NA	0.000225	NA	NA	NA	NA	0.00019
Uninfected	U062	NA	NA	NA	0.000105	NA	NA	NA	NA	NA	0.000245	NA	NA	NA	NA	NA	7e-05	NA	NA	NA	NA	NA	3.5e-05	NA	NA	NA	NA	NA	0.000245	NA	NA
Uninfected	U063	NA	NA	NA	NA	NA	NA	NA	NA	NA	NA	NA	NA	8.695e-05	NA	NA	NA	NA	4.0016e-05	2.1756e-05	NA	NA	NA	NA	NA	NA	NA	NA	NA	NA	NA
Uninfected	U064	NA	NA	NA	NA	NA	NA	NA	NA	NA	NA	NA	NA	0.0001665	NA	NA	9.6e-05	NA	4.218e-05	2.38e-05	NA	NA	0.000312	NA	NA	7.15e-05	NA	NA	9.6e-05	NA	NA
Uninfected	U065	NA	NA	NA	2.055e-05	NA	NA	0.000190095	NA	NA	2.055e-05	NA	NA	6.346e-05	NA	NA	4.11e-05	NA	NA	NA	NA	NA	NA	NA	NA	3.1654e-05	NA	NA	NA	NA	NA
Uninfected	U066	NA	NA	NA	NA	NA	NA	NA	NA	NA	NA	NA	NA	0.00026413	NA	NA	2.06e-05	NA	8.008e-05	4.0687e-05	NA	NA	4.12e-05	NA	4.004e-05	NA	NA	NA	0.00031	NA	1.9994e-05
Uninfected	U067	NA	NA	NA	NA	NA	NA	NA	NA	NA	NA	NA	NA	0.000216	NA	NA	NA	NA	2.205e-05	6.48e-05	NA	NA	NA	NA	0.000177	2.16e-05	NA	NA	4.4e-05	NA	8.82e-05
Uninfected	U069	NA	NA	NA	0.000243545	NA	NA	NA	NA	NA	0.000243545	NA	NA	NA	NA	NA	6.0903e-05	NA	NA	NA	NA	NA	0.00012194	NA	NA	NA	NA	NA	NA	NA	NA
Uninfected	U070	NA	NA	NA	NA	NA	0.000229787	NA	NA	NA	NA	NA	0.000137872	NA	NA	NA	NA	NA	0.0002294	NA	NA	NA	NA	NA	NA	NA	NA	NA	NA	NA	2.294e-05
Uninfected	U082	NA	NA	NA	NA	NA	NA	NA	NA	NA	NA	NA	NA	NA	NA	NA	NA	NA	NA	NA	NA	NA	NA	NA	NA	NA	NA	NA	NA	NA	NA
Uninfected	U085	NA	NA	NA	NA	NA	NA	0.00219055	NA	NA	0.0001332	NA	NA	0.0035156	NA	NA	0.0002668	NA	NA	0.00051884	NA	NA	NA	NA	NA	0.00011492	NA	NA	NA	NA	NA
Uninfected	U088	NA	NA	NA	NA	NA	6.75e-05	NA	NA	NA	NA	NA	NA	NA	NA	NA	NA	NA	2.25e-05	NA	NA	NA	NA	NA	2.25e-05	NA	NA	NA	NA	NA	6.75e-05
Uninfected	U090	NA	NA	NA	NA	NA	NA	NA	NA	NA	NA	NA	NA	NA	NA	NA	NA	NA	NA	NA	NA	NA	NA	NA	NA	NA	NA	NA	NA	NA	NA
Uninfected	U091	NA	NA	NA	NA	NA	NA	NA	NA	NA	NA	NA	NA	NA	NA	NA	NA	NA	NA	NA	NA	NA	NA	NA	NA	NA	NA	NA	NA	NA	NA
Uninfected	U093	NA	NA	NA	NA	NA	NA	NA	NA	NA	NA	NA	NA	NA	NA	NA	NA	NA	NA	NA	NA	NA	NA	NA	NA	NA	NA	NA	NA	NA	NA
Uninfected	U094	NA	NA	NA	NA	NA	NA	NA	NA	NA	NA	NA	NA	NA	NA	NA	NA	NA	NA	NA	NA	NA	NA	NA	NA	NA	NA	NA	NA	NA	NA
Uninfected	U095	NA	NA	NA	NA	NA	NA	NA	NA	NA	NA	NA	NA	NA	NA	NA	NA	NA	NA	NA	NA	NA	NA	NA	NA	NA	NA	NA	NA	NA	NA
Uninfected	U096	NA	NA	NA	NA	NA	NA	NA	NA	NA	NA	NA	NA	NA	NA	NA	NA	NA	NA	NA	NA	NA	NA	NA	NA	NA	NA	NA	NA	NA	NA
Uninfected	U106	NA	NA	NA	NA	NA	NA	NA	NA	NA	NA	NA	NA	NA	NA	NA	NA	NA	NA	NA	NA	NA	NA	NA	NA	NA	NA	NA	NA	NA	NA
Uninfected	U112	NA	NA	NA	NA	NA	NA	NA	NA	NA	NA	NA	NA	NA	NA	NA	NA	NA	5e-05	NA	NA	NA	NA	NA	0.0001072	NA	NA	NA	NA	NA	2.14e-05
Uninfected	U120	NA	NA	NA	NA	NA	5e-05	NA	NA	NA	NA	NA	NA	NA	NA	NA	NA	NA	NA	NA	NA	NA	NA	NA	NA	NA	NA	NA	NA	NA	3.5e-05

## Sheet: Fig2b
ID	Visit	IgG againt N (ug/mL)	Days post diagnosis
C001	1	4.6	83
C001	3	1.8	453
C002	1	6	89
C003	1	40	125
C003	3	1.6	524
C004	1	8	75
C004	3	1.8	453
C005	1	3.6	75
C005	3	1.1	453
C006	1	1.4	75
C006	2	5.8	194
C007	1	7.2	92
C007	3	1.8	533
C008	1	1.5	97
C009	1	2.8	90
C009	2	6.4	161
C009	3	0.9	590
C010	1	2.4	97
C010	3	0.6	468
C012	1	2.2	26
C012	3	40	421
C014	1	3.6	162
C014	2	2.8	299
C015	1	4.6	132
C015	3	0.6	484
C016	1	16	138
C016	2	4.8	264
C016	3	2.4	490
C017	1	6.6	80
C017	3	4.8	462
C018	1	17.6	78
C018	3	1.6	451
C019	1	12.8	100
C019	3	4.6	449
C020	1	2.4	31
C020	2	2.2	149
C020	3	2.1	393
C021	1	3	67
C021	2	1.4	197
C021	3	1.8	437
C023	1	3.8	29
C025	1	2.4	105
C025	2	11.6	231
C026	1	22.4	31
C026	2	17.6	154
C027	1	6.6	88
C027	2	5.2	263
C028	1	6.4	32
C028	3	0.7	398
C029	1	4.8	36
C029	2	2.2	175
C030	1	8	75
C030	2	7.6	199
C030	3	1.1	445
C031	1	2.4	34
C031	2	1.6	155
C031	3	2	385
C032	1	14.4	114
C033	1	5.6	50
C034	1	3.2	51
C034	2	6.4	201
C034	3	1.6	416
C035	1	2.6	45
C035	3	1.3	408
C036	1	0.5	81
C036	3	0.7	546
C037	1	0.4	43
C037	2	0.3	148
C037	3	0.75	441
C038	1	6.4	37
C038	2	6.2	196
C039	1	2.4	43
C039	2	1.3	202
C040	1	1.3	49
C040	2	1.15	148
C041	1	8.4	118
C042	1	1.6	200
C042	2	0.85	320
C042	3	0.9	565
C043	1	22.4	34
C043	2	2.4	147
C044	1	3.2	42
C045	1	14.4	46
C046	1	27.2	124
C046	2	4.8	250
C046	3	2.2	488
C047	1	2.1	129
C047	3	1.2	493
C048	1	8.4	135
C048	3	6.6	639
C049	1	44.8	94
C049	3	3.8	460
C050	1	3.6	347
C050	3	0.7	732
C051	1	17.6	107
C051	3	4	483
C052	1	5.2	218
C052	2	6.8	355
C052	3	1.4	588
C053	1	3.8	209
C053	3	2.6	569
C055	1	1.4	194
C056	1	1	149
C056	3	0.75	524
C058	1	3.2	126
C058	3	1.4	490
C059	1	3	59
C059	3	1.6	429
C060	1	1.2	73
C061	1	1	30
C062	1	0.4	106
C063	1	1.6	62
C063	2	0.5	162
C064	1	2.8	141
C065	1	0.25	142
C066	1	1.8	157
C067	1	4.8	38
C067	2	2.4	400
C068	1	4.8	61
C068	2	4.4	467
C070	1	1.4	190
C070	2	0.55	326
C070	3	0.8	496
C071	1	2	194
C072	1	1.6	22
C073	1	9.6	118
C073	2	6.6	469
C074	1	4	127
C074	2	3.8	240
C074	3	0.4	492
C074	3	0.4	492
C075	1	6.4	74
C076	1	10.4	187
C077	1	1.05	189
C078	1	8	26
C078	3	2.6	401
C079	1	41.6	22
C079	2	8	155
C079	3	1.8	397
C080	1	30.4	299
C080	2	2.4	418
C080	3	0.4	677
C081	1	6.8	274
C081	2	0.8	386
C081	3	0.8	633

## Sheet: Fig2cde-SFig2a
Group	ID	Visit	Day from diagnosis	Fig2c	Fig2d	Fig2e	Sfig2a
				ALN%	% LLL	% LAL	% LQL	% GMS	% ILL
Convalescent	C006	1	75	0.08	0.06	NA	NA	NA	0.03
Convalescent	C006	2	194	0.01	0.01	NA	NA	NA	0.04
Convalescent	C006	3	470	0.03	0.21	NA	NA	NA	0.07
Convalescent	C014	1	162	0.03	0.01	NA	0.04	0.03	0.07
Convalescent	C014	2	299	0.1	0.01	NA	0.04	0.04	0.01
Convalescent	C014	3	162	0.06	0.04	NA	0.03	0.04	0.03
Convalescent	C016	1	138	0.06	0.05	0.01	0.05	0.04	0.05
Convalescent	C016	2	264	0.05	0.02	0.01	0.08	0.05	0.01
Convalescent	C016	3	490	0.02	0.01	0.03	0.03	0.05	0.02
Convalescent	C020	1	31	0.29	0.07	0.5	0.05	0.12	0.21
Convalescent	C020	2	149	0.07	0.04	0.01	0.08	0.05	0.02
Convalescent	C020	3	393	0.23	0.06	0.03	0.14	0.07	0.07
Convalescent	C021	1	128	0.05	0.03	0.03	0.12	0.08	0.02
Convalescent	C021	2	258	NA	0.05	0.28	0.13	0.05	NA
Convalescent	C021	3	498	0.03	0.03	0.06	0.03	0.06	0.03
Convalescent	C023	1	29	0.12	0.03	0.17	0.2	0.06	0.03
Convalescent	C024	1	29	0.11	0.04	0.05	0.13	0.09	0.15
Convalescent	C025	1	105	0.09	0.08	0.03	0.06	0.07	0.01
Convalescent	C025	2	231	0.05	0.03	0.02	0.04	0.05	0.01
Convalescent	C025	3	466	0.07	0.04	0.1	0.04	0.12	0.05
Convalescent	C026	1	31	0.04	0.08	NA	0.06	0.09	0.07
Convalescent	C026	2	154	0.13	0.02	0.04	0.07	0.05	0.07
Convalescent	C027	1	88	0.06	0.14	NA	0.15	0.14	0.07
Convalescent	C027	2	263	NA	0.31	0.08	0.21	0.2	NA
Convalescent	C029	1	36	0.05	0.02	0.02	0.06	0.03	0.04
Convalescent	C029	2	175	NA	NA	NA	NA	NA	0.01
Convalescent	C029	3	401	0.4	0.02	NA	0.06	NA	NA
Convalescent	C030	1	75	0.13	0.05	NA	0.5	NA	NA
Convalescent	C030	2	199	NA	NA	NA	NA	NA	NA
Convalescent	C030	3	445	NA	0.08	NA	0.16	NA	NA
Convalescent	C031	1	34	NA	NA	NA	NA	NA	0.06
Convalescent	C031	2	155	NA	NA	NA	NA	NA	0.03
Convalescent	C031	3	385	NA	NA	NA	NA	NA	0.24
Convalescent	C034	1	51	NA	NA	NA	NA	NA	0.05
Convalescent	C034	2	201	NA	NA	NA	NA	NA	0.11
Convalescent	C034	3	416	NA	NA	NA	NA	NA	NA
Convalescent	C037	1	43	NA	0.07	NA	NA	NA	NA
Convalescent	C037	2	148	0.2	0.05	NA	NA	NA	NA
Convalescent	C037	3	441	0.04	0.1	NA	NA	NA	NA
Convalescent	C038	1	37	0.19	0.05	NA	NA	NA	NA
Convalescent	C038	2	196	0.18	0.06	NA	NA	NA	NA
Convalescent	C039	1	43	0.03	0.1	NA	NA	NA	NA
Convalescent	C039	2	202	NA	0.03	NA	NA	NA	NA
Convalescent	C040	1	49	NA	NA	NA	NA	NA	0.05
Convalescent	C040	2	148	0.13	0.03	NA	NA	NA	NA
Convalescent	C042	1	200	0.07	0.01	NA	NA	NA	0.05
Convalescent	C042	2	320	0.04	0.01	NA	NA	NA	0.02
Convalescent	C042	3	565	NA	0.06	NA	NA	NA	0.08
Convalescent	C043	1	34	NA	0.05	NA	NA	NA	0.05
Convalescent	C043	2	147	NA	0.04	NA	NA	NA	0.06
Convalescent	C043	3	388	0.01	0.01	NA	NA	NA	0.02
Convalescent	C044	1	42	0.01	NA	NA	NA	NA	0.01
Convalescent	C045	1	46	NA	NA	NA	NA	NA	0.01
Convalescent	C046	1	124	0.04	0.06	NA	NA	NA	0.05
Convalescent	C046	2	250	0.02	0.06	NA	NA	NA	0.02
Convalescent	C046	3	488	0.03	0.01	NA	NA	NA	0.03
Convalescent	C052	1	218	0.05	0.11	NA	NA	NA	0.09
Convalescent	C052	2	355	0.1	0.1	0.05	0.15	0.08	0.22
Convalescent	C052	3	588	0.05	0.13	0.05	0.05	NA	0.22
Convalescent	C055	1	194	0.2	0.12	0.08	0.31	0.03	NA
Convalescent	C063	1	62	0.02	0.04	NA	0.02	0.05	0.03
Convalescent	C063	2	162	0.04	0.02	0.03	0.09	0.08	0.08
Convalescent	C066	1	157	0.04	0.05	0.02	0.07	0.09	0.06
Convalescent	C070	1	190	0.03	0.03	0.01	0.08	0.05	0.01
Convalescent	C070	2	326	0.03	0.07	NA	0.06	0.06	0.06
Convalescent	C070	3	602	0.21	0.3	0.08	0.19	0.1	0.18
Convalescent	C072	1	22	0.03	0.03	0.01	0.08	0.03	0.02
Convalescent	C074	1	127	0.24	0.28	0.07	0.35	0.34	0.26
Convalescent	C074	2	240	0.08	0.08	0.03	0.07	0.18	0.04
Convalescent	C074	3	492	0.04	0.05	0.02	0.14	0.07	0.02
Convalescent	C076	1	187	0.17	0.17	0.04	0.17	0.16	0.12
Convalescent	C079	1	22	0.04	0.02	0.02	0.09	0.05	0.02
Convalescent	C079	2	155	0.17	0.06	0.15	0.16	0.1	0.04
Convalescent	C080	1	299	0.05	0.04	0.02	0.09	0.07	0.04
Convalescent	C080	2	418	0.03	0.04	NA	0.06	0.13	0.09
Convalescent	C081	1	274	0.04	0.05	0.02	0.07	0.09	0.06
Convalescent	C081	2	386	0.03	0.14	0.01	0.03	0.08	0.02

## Sheet: SFig2a
Group	ID	Visit	Day from diagnosis	% Naïve	% SCM	% CM	% EM	% EMRA
Convalescent	C006	1	75	NA	NA	0.185	0.004144	0
Convalescent	C006	2	194	NA	NA	0	0	0.0108
Convalescent	C006	3	470	0.428364	0.228636	0.171	0.003648	0.0018272
Convalescent	C014	1	162	NA	NA	0	0	0.0045
Convalescent	C014	2	299	NA	NA	0.233	0.001809	0.0027
Convalescent	C014	3	162	0.238119	0.428881	0.119	0.004284	0.0034272
Convalescent	C016	1	138	NA	NA	0	0	0
Convalescent	C016	2	264	NA	NA	0.327	0.008778	0.002204
Convalescent	C016	3	490	0.273819	0.493181	0.0333	0.0015318	0.007682
Convalescent	C020	1	31	NA	NA	0.1	0	0
Convalescent	C020	2	149	NA	NA	0	0	0.002109
Convalescent	C020	3	393	0.58563	0.22437	0.138	0.0014835	0.0007396
Convalescent	C021	1	128	NA	NA	0	0	0
Convalescent	C021	2	258	NA	NA	0.044	0.004002	0.002024
Convalescent	C021	3	498	0.4998	0.1802	0.1	0.00024	0.000652
Convalescent	C023	1	29	NA	NA	0.125	0.00425	0.00425
Convalescent	C024	1	29	NA	NA	0.25	0.006	0.002
Convalescent	C025	1	105	NA	NA	0.095	0.002304	0.027408
Convalescent	C025	2	231	NA	NA	0	0	0
Convalescent	C025	3	466	0.241024	0.206976	0.138	0.05676	0.07953
Convalescent	C026	1	31	NA	NA	0.13	0	0.004176
Convalescent	C026	2	154	NA	NA	0	0.00392	0.0144
Convalescent	C027	1	88	NA	NA	0	0.0021	0.0021
Convalescent	C027	2	263	0.124	0.457	0.023	0.03016	0.07254
Convalescent	C029	1	36	NA	NA	0.095	0.002304	0.027408
Convalescent	C029	2	175	0.161	0.258	0.258	0.05934	0.01495
Convalescent	C030	1	75	NA	NA	0.4	0.004	0.004
Convalescent	C030	2	199	NA	NA	0.345	0.012696	0.006348
Convalescent	C030	3	445	0	0.667	0.333	0	0
Convalescent	C031	1	34	NA	NA	0.053	0.0042	0.00212
Convalescent	C031	2	155	NA	NA	0	0	0.004897
Convalescent	C031	3	385	0.288715	0.222285	0.133	0.011214	0.0037338
Convalescent	C034	1	51	NA	NA	0.08	0.00648	0.02592
Convalescent	C034	2	201	0.111	0.245	0.089	0.005025	0.036675
Convalescent	C034	3	416	0.117549	0.235451	0.0882	0.010918	0.018709
Convalescent	C037	1	43	NA	NA	0.12	0.024	0.036
Convalescent	C037	2	148	NA	NA	0.059	0.0028	0.01652
Convalescent	C037	3	441	0.2997	0.6003	0	0	0.0057
Convalescent	C038	1	37	NA	NA	0.083	0.002241	0.011259
Convalescent	C038	2	196	0.103	0.308	0.103	0.010203	0.017556
Convalescent	C039	1	43	NA	NA	0.154	0.006237	0.006237
Convalescent	C039	2	202	0.219	0.177	0.146	0.010925	0.03268
Convalescent	C040	1	49	NA	NA	0.069	0.007725	0.01035
Convalescent	C040	2	148	NA	NA	0.208	0.009118	0.012804
Convalescent	C042	1	200	NA	NA	0.4	0.038	0.01273
Convalescent	C042	2	320	0.348	0.261	0.261	0.00528	0.01044
Convalescent	C042	3	565	0	0.222	0.556	0.006771	0.006771
Convalescent	C043	1	34	NA	NA	0.19	0.002625	0.001665
Convalescent	C043	2	147	0.364	0.091	0.364	0.0091	0.0091
Convalescent	C044	1	42	NA	NA	0	0.01625	0.0325
Convalescent	C045	1	46	NA	NA	0.273	0.06104	0.01008
Convalescent	C046	1	124	NA	NA	0.064	0.03108	0.07336
Convalescent	C046	2	250	0.026	0.359	0.128	0.02665	0.03666
Convalescent	C046	3	488	0	0.646	0.169	0.0048768	0.013056
Convalescent	C052	1	218	NA	NA	0.018	0.00852	0.02784
Convalescent	C052	2	355	0.5	0	0	0.0375	0
Convalescent	C052	3	588	0.116584	0.650416	0.116	0.004524	0
Convalescent	C055	1	194	NA	NA	0.121	0.00732	0.02184
Convalescent	C063	1	62	NA	NA	0.167	0.11339	0
Convalescent	C063	2	162	0.349	0.256	0.233	0.02119	0
Convalescent	C066	1	157	NA	NA	0.153	0.024492	0.027066
Convalescent	C070	1	190	NA	NA	0	0.07872	0.03744
Convalescent	C070	2	326	NA	NA	NA	NA	NA
Convalescent	C070	3	602	0.1	0.25	0.35	0.0073	0.0146
Convalescent	C072	1	22	NA	NA	0.04	0	0.00384
Convalescent	C074	1	127	NA	NA	0.114	0	0.0236
Convalescent	C074	2	240	0.049	0.439	0.049	0.004818	0.02574
Convalescent	C074	3	492	0	0.462	0.154	0.0019225	0.005775
Convalescent	C076	1	187	NA	NA	0	0	0
Convalescent	C079	1	22	0.604	0.113	0.038	0.01469	0.01716
Convalescent	C079	2	155	0.279	0.213	0.115	0.024108	0.014504
Convalescent	C080	1	299	0.25	0.25	0.179	0.055	0.01562
Convalescent	C080	2	418	0.353	0.176	0	0.03822	0.02288
Convalescent	C081	1	274	0.571	0.143	0	0.03432	0
Convalescent	C081	2	386	0.462	0.192	0.039	0.02415	0.04032

## Sheet: Fig3b
Convalescent	No expansion		Mild expansion	Robust expansion
LAL	4		16	2
ILL	8		12	3
GMS	8		15	2
LQL	5		16	4
ALN	3		17	10
LLL	2		7	26
Uninfected	No expansion		Mild expansion	Robust expansion
LAL	3		0	0
ILL	15		18	7
GMS	2		0	0
LQL	3		2	0
ALN	16		13	12
LLL	21		15	7

## Sheet: Fig3c
Group	ID	Expansion (Log2)
Convalescent	C055	0
Convalescent	C072	0
Convalescent	C052	1.78
Convalescent	C038	2.095
Convalescent	C054	2.175
Convalescent	C080	2.31
Convalescent	C043	2.61
Convalescent	C074	2.80333
Convalescent+Vaccine	C070	2.875
Convalescent	C027	3.1
Convalescent	C037	3.40333
Convalescent	C024	3.62
Convalescent	C014	4.50667
Convalescent	C009	4.56
Convalescent	C026	4.655
Convalescent+Vaccine	C021	4.81
Convalescent	C025	4.825
Convalescent	C006	5.32
Convalescent+Vaccine	C020	5.825
Convalescent	C034	5.89
Convalescent	C081	5.975
Convalescent	C040	6.41
Convalescent	C023	6.48
Convalescent	C029	6.48333
Convalescent	C031	6.7
Convalescent	C062	6.96
Convalescent	C044	7.21
Convalescent+Vaccine	C030	7.54333
Convalescent	C016	7.785
Convalescent	C079	7.9
Convalescent	C039	8.015
Convalescent+Vaccine	C046	8.255
Convalescent	C066	10.11
Convalescent	C042	10.21
Uninfected	U001	1.03
Uninfected	U002	0.2
Uninfected	U003	0.16
Uninfected	U006	2.37
Uninfected	U019	12.47
Uninfected	U029	0
Uninfected	U034	2.89
Uninfected	U042	0
Uninfected	U047	0
Uninfected	U048	0
Uninfected	U049	0
Uninfected	U051	0
Uninfected	U055	0
Uninfected	U056	5.98
Uninfected	U057	2.25
Uninfected	U058	7.02
Uninfected	U060	6.95
Uninfected	U063	2.27
Uninfected	U065	7.08
Uninfected	U066	5
Uninfected	U072	3.05
Uninfected	U073	0.25
Uninfected	U074	5.82
Uninfected	U075	0
Uninfected	U090	0
Uninfected	U094	2.89
Uninfected	U095	1.69
Uninfected	U119	2.87
Uninfected	U120	4.79
Uninfected	U121	3.22
Uninfected	U122	3.21
Uninfected	U124	1.59
Uninfected	U126	3.66
Uninfected	U128	0
Uninfected	U129	0
Uninfected	U130	0
Uninfected	U131	0
Uninfected	U132	0
Uninfected	U134	0
Uninfected	U135	0
Uninfected	U136	0
Uninfected	U137	2.69
Uninfected	U138	0

[truncated: 10 more sheets: Fig3d-SFig3c, Fig3e, SFig3a, Fig4a, Fig4b, Fig4c-SFig4a, Fig4d-SFig4c, Fig5b, Fig5c, Fig5g]
